# Supplementary material for: Dysregulations in hemostasis, metabolism, immune response, and angiogenesis in post-acute COVID-19 syndrome with and without postural orthostatic tachycardia syndrome: a multi-omic profiling study
Source: Sci Rep. 2023 Nov 19;13:20230. doi: 10.1038/s41598-023-47539-1 (PMC10658082; doi:10.1038/s41598-023-47539-1)
Supplement: Supplementary file 1 — Supplementary Information 1. [file 41598_2023_47539_MOESM1_ESM.xlsx]

## Sheet: 0 File desription
Supplementary File 1 (proteomics):
Tab 1	Healthy controls vs PACS-POTS (sorted by log FC)
Tab 2	Healthy controls vs PACS+POTS (sorted by log FC)
Tab 3	PACS-POTS vs PACS+POTS (sorted by log FC)
Tab 4	List of uniquely up or down -regulated proteins in PACS-POTS and PACS+POTS vs Healthy controls
Tab 5	Proteins not included in the analyses due to low frequency in samples over limit of detection

## Sheet: 1 Healthy vs PACS-POTS
Comparison of proteins between Healthy controls vs PACS-POTS
Protein	logFC	P.Value	adj.P.Val
PPIF	4.27707	1.26761e-09	1.88794e-08
RBPMS2	4.17331	3.25766e-13	2.28036e-10
RAB11FIP3	3.81562	2.5596e-10	8.14419e-09
CORO1A	3.81269	8.94531e-11	4.47265e-09
SYTL4	3.78538	1.18943e-12	2.77534e-10
EIF2AK3	3.75287	1.53399e-11	1.34224e-09
IRAG2	3.49279	1.43893e-11	1.34224e-09
CXCL5	3.46832	6.58049e-08	4.11281e-07
DIABLO	3.46155	3.07852e-09	3.71546e-08
MYH9	3.36867	2.36749e-10	8.14419e-09
CA13	3.32981	5.52149e-10	1.13678e-08
EEF1D	3.2895	2.50304e-10	8.14419e-09
CCL5	3.28006	2.50946e-09	3.37812e-08
HPSE	3.16434	1.1092e-08	9.58572e-08
BDNF	3.15952	2.51338e-08	1.83267e-07
GYS1	3.10713	2.76627e-09	3.65356e-08
CD69	3.10227	8.29629e-10	1.41644e-08
ACADSB	3.10059	5.17887e-08	3.42001e-07
GRAP2	3.09134	3.0581e-08	2.14067e-07
ITGB1BP2	3.0106	2.43842e-09	3.34685e-08
DOK2	3.0095	3.55616e-09	4.08084e-08
HNRNPK	2.95828	6.19616e-09	6.03464e-08
CEP170	2.94018	1.67844e-12	2.93727e-10
CASP3	2.93522	3.37075e-10	9.39019e-09
PPIB	2.91959	3.56202e-10	9.39019e-09
RILPL2	2.9087	3.4325e-09	4.00458e-08
NFE2	2.90274	6.69931e-11	3.90793e-09
L3HYPDH	2.87426	1.46816e-08	1.18128e-07
TOMM20	2.85892	8.69024e-11	4.47265e-09
PKD2	2.85399	2.98959e-11	2.0855e-09
FRMD4B	2.84639	3.0127e-11	2.0855e-09
CRYZL1	2.83799	5.97432e-10	1.16483e-08
EHD3	2.82152	1.40789e-07	8.49589e-07
MYDGF	2.81932	3.83453e-09	4.32931e-08
SARG	2.79373	1.26184e-09	1.88794e-08
GMFG	2.79267	4.49196e-10	1.01431e-08
TIA1	2.77712	1.52525e-08	1.21326e-07
ASRGL1	2.75972	8.78358e-09	7.68564e-08
USP8	2.74846	1.38123e-08	1.13749e-07
SNAP23	2.73006	2.11954e-08	1.57838e-07
CALCOCO2	2.71786	5.45543e-10	1.13678e-08
KIF22	2.70575	6.22208e-09	6.03464e-08
CNST	2.70529	6.2829e-08	3.96219e-07
FADD	2.65765	3.89022e-10	9.39019e-09
PDAP1	2.65194	2.80778e-08	2.02157e-07
ATP6V1G1	2.59398	9.96884e-13	2.77534e-10
COMT	2.57837	6.67145e-12	9.34003e-10
CMC1	2.56135	5.44833e-08	3.56433e-07
CNP	2.56043	3.27722e-11	2.0855e-09
PRKAR1A	2.55433	1.57363e-08	1.23769e-07
MECR	2.54894	7.65074e-09	7.04674e-08
NAA10	2.54604	6.15696e-10	1.16483e-08
RAB10	2.53736	3.03515e-09	3.71546e-08
TWF2	2.49816	2.03044e-08	1.5449e-07
RAB33A	2.49237	8.28369e-12	9.66431e-10
DNAJC6	2.37976	3.22545e-09	3.82681e-08
RAB27B	2.37251	4.46113e-09	4.87936e-08
COX6B1	2.36216	2.96309e-10	9.01811e-09
LONP1	2.35931	9.20887e-08	5.70461e-07
DTYMK	2.32798	3.99361e-09	4.43735e-08
PDZD2	2.3243	4.92131e-09	5.14167e-08
GGACT	2.29395	4.9845e-10	1.09036e-08
GATD3	2.26218	7.05706e-10	1.24054e-08
NIT2	2.25527	3.00857e-08	2.12727e-07
LRRC59	2.23258	5.38391e-09	5.46194e-08
EIF2S2	2.22644	3.65494e-10	9.39019e-09
RNF5	2.22558	1.05424e-09	1.63993e-08
PDGFA	2.22013	8.63794e-09	7.65387e-08
DMD	2.21031	1.0026e-09	1.59504e-08
WASF1	2.18259	3.18317e-10	9.28425e-09
PLPBP	2.17957	2.98291e-09	3.71546e-08
EHBP1	2.17299	2.89347e-09	3.71546e-08
ANXA4	2.14819	1.17725e-08	9.96688e-08
AHCY	2.13541	4.15469e-10	9.69428e-09
SDC4	2.13037	4.85873e-09	5.14167e-08
HSPB1	2.12148	9.64567e-10	1.59504e-08
SERPINE1	2.12047	7.0888e-10	1.24054e-08
PNMA1	2.11394	5.73312e-08	3.68182e-07
VSIR	2.11179	2.47673e-08	1.82496e-07
STK11	2.11135	6.55265e-10	1.20707e-08
GP1BB	2.09691	3.04258e-07	1.62581e-06
PDIA4	2.09648	6.74007e-09	6.29073e-08
FAM172A	2.08835	1.66669e-10	6.14042e-09
LACTB2	2.00551	1.87345e-09	2.6882e-08
ECHS1	2.00413	7.37596e-07	3.63604e-06
PPP1R2	1.9768	1.29688e-08	1.08074e-07
NT5C	1.97081	5.62126e-08	3.64341e-07
PMM2	1.96293	2.08434e-07	1.16723e-06
COMMD1	1.95825	3.77373e-10	9.39019e-09
SERPINE2	1.95688	7.11235e-07	3.53096e-06
NFKB1	1.9548	1.18179e-08	9.96688e-08
STK4	1.95115	4.54603e-09	4.89573e-08
SNX9	1.81335	1.46521e-08	1.18128e-07
PACS2	1.79828	6.73667e-09	6.29073e-08
SEC31A	1.78688	1.70574e-08	1.32669e-07
YOD1	1.77945	1.96586e-09	2.7522e-08
GGCT	1.77367	5.99104e-09	5.99104e-08
CSDE1	1.7424	3.25068e-08	2.25295e-07
SUSD1	1.7418	1.88174e-09	2.6882e-08
CEP43	1.73348	1.65761e-07	9.60287e-07
CTF1	1.73327	4.62311e-07	2.37954e-06
PAG1	1.73294	2.07636e-08	1.56285e-07
DPP7	1.708	6.18129e-08	3.93355e-07
BOLA2_BOLA2B	1.70603	1.11332e-10	4.87077e-09
HS1BP3	1.70446	7.85835e-09	7.07989e-08
CRYBB1	1.69597	9.44478e-08	5.79942e-07
CHMP6	1.68068	7.88902e-09	7.07989e-08
CD2AP	1.66936	1.65992e-07	9.60287e-07
GRHPR	1.65835	4.06339e-07	2.10694e-06
HMGCL	1.65386	1.62235e-07	9.54321e-07
ARL2BP	1.6523	9.81186e-10	1.59504e-08
KYAT1	1.62208	4.42858e-08	3.003e-07
BECN1	1.61783	4.46159e-08	3.003e-07
AK1	1.61749	4.39207e-08	3.003e-07
IGF2BP3	1.56747	5.99487e-10	1.16483e-08
PPM1F	1.56468	1.25567e-10	4.88314e-09
ENTR1	1.56058	2.13322e-07	1.18512e-06
ECI2	1.55943	5.2548e-06	2.38855e-05
MPHOSPH8	1.53177	1.36401e-06	6.53977e-06
ABRAXAS2	1.53119	2.97247e-06	1.4059e-05
NIT1	1.52735	1.06001e-10	4.87077e-09
PGD	1.50905	2.24397e-07	1.23683e-06
NFX1	1.50389	3.87005e-07	2.03687e-06
BNIP2	1.5011	1.89163e-07	1.07654e-06
TYMP	1.4845	1.53804e-07	9.12398e-07
IGHMBP2	1.47837	2.43113e-07	1.31922e-06
ITPR1	1.46497	7.6809e-06	3.4246e-05
INPP5D	1.43179	7.09654e-07	3.53096e-06
MMUT	1.42708	6.81317e-07	3.45596e-06
OXCT1	1.39264	2.41756e-06	1.15122e-05
UBE2L6	1.36023	3.93974e-06	1.81436e-05
SCPEP1	1.33371	6.93532e-07	3.49261e-06
TIMM10	1.31686	6.29327e-09	6.03464e-08
LRCH4	1.31203	5.58285e-05	0.000234012
NAGK	1.3015	2.0258e-07	1.1436e-06
PLXNB3	1.27659	1.97198e-08	1.51691e-07
NECAP2	1.27528	1.50111e-05	6.48626e-05
EIF4EBP1	1.27257	1.49698e-07	8.9563e-07
RANBP1	1.27255	7.59792e-07	3.71926e-06
HSBP1	1.25234	0.00106252	0.00411984
SELP	1.22711	1.88654e-07	1.07654e-06
USP47	1.22319	0.000396294	0.00158518
SOD1	1.21846	2.97299e-09	3.71546e-08
ASAH1	1.20781	3.95679e-07	2.06698e-06
QDPR	1.20639	1.0019e-07	6.09855e-07
GCLM	1.20483	1.04053e-06	5.05815e-06
SCARF1	1.19857	2.40394e-07	1.31466e-06
PLIN3	1.19211	2.83019e-08	2.02157e-07
GADD45GIP1	1.1914	3.73442e-06	1.74273e-05
RAB39B	1.15611	0.0173676	0.0573458
BAG6	1.15563	1.18433e-10	4.87666e-09
MCFD2	1.13095	4.69866e-08	3.13244e-07
PTN	1.07308	1.04203e-05	4.61658e-05
SCRIB	1.05414	0.00171645	0.00645976
GET3	1.04699	3.33218e-07	1.76707e-06
COCH	1.04468	4.80729e-07	2.45628e-06
TALDO1	1.02478	7.22956e-06	3.24403e-05
TOR1AIP1	1.00382	0.0001848	0.00076094
AAMDC	0.993885	4.13335e-06	1.89107e-05
EIF5	0.985234	3.8716e-06	1.79478e-05
PAGR1	0.961479	3.53941e-05	0.000150157
ELOB	0.950228	3.49684e-06	1.64281e-05
BRDT	0.948552	5.14718e-09	5.29857e-08
CLTA	0.902318	6.9689e-05	0.000290371
ANK2	0.885573	0.0196936	0.0635277
COL2A1	0.871137	0.00106527	0.00411984
TSNAX	0.865801	1.44638e-05	6.28862e-05
ITPA	0.861953	0.00275803	0.0102692
MTR	0.824137	0.0109401	0.0377245
KHK	0.810869	0.000833644	0.00326006
BRD3	0.75092	0.00486375	0.0176405
VIM	0.726385	0.023634	0.0745217
GLO1	0.694962	0.00709704	0.0249644
LPP	0.690147	6.2568e-06	2.82565e-05
HSDL2	0.684806	0.000829625	0.00326006
OPLAH	0.677337	4.49201e-05	0.000189422
RARRES2	0.668831	0.000370937	0.00149228
NUDT15	0.661261	0.00323623	0.0119229
ANXA2	0.660776	0.084518	0.223255
FDX2	0.654969	0.00360784	0.0132225
SORT1	0.651076	1.25121e-05	5.47403e-05
EPPK1	0.642655	0.0589069	0.162342
BCAT1	0.642346	0.000243745	0.000997785
THPO	0.629574	2.47668e-07	1.3336e-06
GLRX	0.624168	0.00302878	0.0112177
TSPAN15	0.61666	0.0412107	0.120198
HSD17B3	0.612226	0.0140291	0.0476716
BLMH	0.59981	1.09308e-05	4.8123e-05
DDA1	0.595581	0.0984823	0.250829
GP1BA	0.59215	2.24968e-05	9.66121e-05
CHIT1	0.591398	0.314757	0.560636
GUSB	0.585855	0.0154379	0.0517058
DDT	0.580416	0.000347197	0.00140484
SLC4A1	0.567618	0.0320008	0.0985787
GSTM4	0.558258	0.0523567	0.147782
GZMH	0.531239	0.184658	0.39289
PDCD6	0.523143	0.00145189	0.00555367
THRAP3	0.522498	0.310531	0.559193
TMEM132A	0.518301	0.040722	0.119771
ENOX2	0.489712	0.0169388	0.0564625
IGSF8	0.475069	0.00165535	0.00626349
CHGA	0.470854	0.0536433	0.150201
PTGR1	0.46937	0.117076	0.28555
CCL27	0.46529	0.0205209	0.0658928
TPR	0.465256	0.201535	0.422378
CD46	0.456024	0.000249011	0.00101342
PALM3	0.452442	0.143217	0.325493
CSTB	0.446146	0.0141034	0.0476927
SNX5	0.445532	0.000405638	0.00161333
ADGRF5	0.443023	3.53767e-05	0.000150157
ECHDC3	0.437347	0.184324	0.39289
CXCL8	0.431105	0.0396758	0.117186
NPL	0.429372	0.00535085	0.0192082
ESAM	0.419809	0.00124929	0.00480495
ATP2B4	0.418707	0.15085	0.339534
KIF1C	0.409271	0.0434661	0.124698
PON2	0.40696	0.00484883	0.0176405
CTSH	0.403348	0.118544	0.28713
VAMP5	0.401961	0.122213	0.293984
LIPF	0.388432	0.043367	0.124698
RIPK4	0.381251	0.131304	0.307568
PRKD2	0.374407	0.0322449	0.0985787
SSC5D	0.355092	0.0186165	0.0606118
GOT1	0.352697	0.00694073	0.024538
FCGR2A	0.350373	0.156481	0.348843
ADRA2A	0.34923	0.365434	0.609864
GNPDA1	0.341239	0.0526827	0.148104
LGALS1	0.333645	0.0357048	0.106355
TEF	0.333546	0.0969201	0.249401
DNAJB8	0.332156	0.01368	0.0467124
S100P	0.331149	0.210397	0.432623
MSMB	0.320142	0.170987	0.371711
MUC2	0.315693	0.275093	0.521857
PEAR1	0.308294	0.000472803	0.00186984
CA1	0.302556	0.108704	0.272733
HRC	0.293521	0.00154328	0.00587119
NECTIN2	0.292784	0.00839942	0.029398
DLL4	0.292774	0.254576	0.504826
SLC51B	0.292079	0.285812	0.526497
LILRA4	0.291948	0.182375	0.390406
PLAT	0.280032	0.12286	0.294527
MRPL24	0.278072	0.071042	0.189807
LAMP1	0.275863	0.0231262	0.0732506
PSAP	0.272092	0.0257522	0.0808366
FDX1	0.27136	0.241018	0.482036
MNDA	0.258819	0.481848	0.719176
TPK1	0.254619	0.0657455	0.178379
AZU1	0.252847	0.350751	0.601778
IFNW1	0.251065	0.0439361	0.125532
ATP6V1G2	0.250347	0.428476	0.66504
LDLR	0.246887	0.194186	0.409429
GP2	0.243658	0.316518	0.562341
GRK5	0.242154	0.0113286	0.0388727
ZBTB17	0.241288	0.35301	0.602699
PRSS27	0.235452	0.062303	0.169697
SPP1	0.234532	0.129276	0.30572
QPCT	0.232502	0.0968761	0.249401
NOP56	0.231042	0.651389	0.84493
RNF149	0.229307	0.0409534	0.119947
NUP50	0.227904	0.210749	0.432623
CLUL1	0.227003	0.163734	0.359291
CNPY2	0.225058	0.408479	0.646913
PRRT3	0.22313	0.0889096	0.233025
CD55	0.222182	0.00654262	0.0232479
ACOX1	0.221566	0.0932683	0.241807
NID1	0.221006	0.0423021	0.122869
UGDH	0.213187	0.59839	0.813257
CCER2	0.212443	0.267558	0.517176
GAMT	0.209267	0.000139701	0.000578643
ZCCHC8	0.20866	0.589128	0.807024
SART1	0.208148	0.576841	0.796428
RNASE10	0.208082	0.31335	0.559554
ENTPD5	0.206199	0.0338528	0.102584
ATP5F1D	0.203189	0.368111	0.612062
IL19	0.20038	0.375207	0.618369
TFPI	0.199258	0.061579	0.16838
MTPN	0.197461	0.0173556	0.0573458
SDC1	0.196262	0.123774	0.295705
MEP1B	0.187046	0.614499	0.822512
VSTM2L	0.180371	0.423675	0.660518
SEL1L	0.1775	0.0705149	0.189121
ADAMTS16	0.170377	0.298551	0.545654
TREH	0.165633	0.530713	0.769632
GGH	0.164453	0.159381	0.352938
IGSF9	0.164226	0.636068	0.835361
SGSH	0.160413	0.556257	0.782789
ST6GAL1	0.15784	0.264511	0.517176
REN	0.157595	0.273864	0.521857
PRTN3	0.151164	0.511519	0.750657
CES1	0.150034	0.434023	0.669199
IL6	0.145952	0.562207	0.782789
MFAP3	0.142435	0.56249	0.782789
CA3	0.141008	0.432696	0.669168
CRX	0.140956	0.662445	0.848736
SNED1	0.139861	0.189354	0.400447
RCOR1	0.1382	0.557204	0.782789
HIP1	0.136486	0.384992	0.628192
COL1A1	0.134808	0.361377	0.609864
TCL1B	0.134413	0.679478	0.863221
UHRF2	0.134227	0.493054	0.733915
GHRL	0.133223	0.564665	0.784256
FAM20A	0.132631	0.277748	0.52201
TTN	0.132604	0.536918	0.774934
APOBR	0.132335	0.268193	0.517176
RPL14	0.131184	0.601926	0.813413
PTPRZ1	0.128863	0.256225	0.506659
PRCP	0.128217	0.290406	0.533554
MSTN	0.127546	0.387607	0.628594
LAMB1	0.125602	0.142337	0.324548
CPTP	0.124286	0.433047	0.669168
HEBP1	0.123649	0.347583	0.599281
CTSD	0.120764	0.140445	0.322333
CST6	0.120241	0.30634	0.558432
TIMP1	0.120239	0.220179	0.450659
PYDC1	0.120037	0.312349	0.559193
PMCH	0.116647	0.703182	0.872744
NPTX2	0.116306	0.351917	0.602302
DENND2B	0.112635	0.583778	0.801299
SLURP1	0.110345	0.267382	0.517176
ADH4	0.109923	0.718772	0.885811
PLTP	0.103451	0.338918	0.590192
M6PR	0.10293	0.531046	0.769632
AOC3	0.102122	0.381466	0.625354
FHIP2A	0.101252	0.618861	0.823579
CBLIF	0.0983968	0.622496	0.823848
NEB	0.0957026	0.652742	0.84493
SIRPA	0.0949643	0.459768	0.696619
DCTPP1	0.0933236	0.545363	0.78219
LEP	0.0931916	0.818119	0.929305
EXOSC10	0.0921727	0.63582	0.835361
PDE4D	0.0910058	0.782994	0.913493
TRAF3IP2	0.0874405	0.854552	0.945002
NCAM1	0.0870104	0.35854	0.609864
AHNAK	0.0850532	0.691216	0.870547
CPQ	0.0840855	0.446639	0.679668
CD59	0.0809206	0.274831	0.521857
ENTPD6	0.0798253	0.378351	0.621704
CA4	0.0783377	0.34177	0.593644
ITIH3	0.077795	0.49382	0.733915
PYY	0.0767829	0.763645	0.905196
MYL4	0.0757359	0.66293	0.848736
ANGPTL3	0.0712961	0.595966	0.813209
BPIFB1	0.0708465	0.766823	0.905196
RETN	0.0701818	0.73944	0.89976
ITGB1	0.0672874	0.222774	0.452005
POMC	0.0666483	0.739122	0.89976
NPC2	0.0665229	0.547533	0.78219
SPARCL1	0.0658195	0.506728	0.746824
ELN	0.0646955	0.730575	0.895626
CCL18	0.0639833	0.769123	0.905196
BGLAP	0.0617604	0.820444	0.929305
ACE2	0.0592794	0.687071	0.868848
PTPRC	0.0583539	0.560557	0.782789
CXCL16	0.0576853	0.443555	0.676446
APOM	0.0567504	0.551302	0.782789
THOP1	0.0556526	0.615206	0.822512
CHI3L1	0.0554411	0.768706	0.905196
NXPE4	0.0549773	0.776695	0.910698
HMOX1	0.0545747	0.733679	0.897847
DMP1	0.0530831	0.801031	0.922302
RNASET2	0.0524764	0.632351	0.833608
SLITRK6	0.0506619	0.707362	0.874368
POSTN	0.0495833	0.698785	0.870894
CDHR5	0.0485582	0.687631	0.868848
ANG	0.0471069	0.686423	0.868848
PROC	0.0460299	0.708238	0.874368
TCOF1	0.0453212	0.852572	0.944305
MAN2B2	0.0427214	0.829908	0.937414
TIMD4	0.0405405	0.76544	0.905196
CPB1	0.0391848	0.819173	0.929305
F7	0.0387909	0.757147	0.905196
EFEMP1	0.0381463	0.76374	0.905196
NFYA	0.0364558	0.900577	0.965843
TSLP	0.0359673	0.884247	0.963361
PCSK9	0.0342446	0.83217	0.937414
FSTL1	0.0319911	0.629916	0.831964
CEP112	0.031447	0.884916	0.963361
MARCO	0.0308056	0.758496	0.905196
CNTN1	0.0301422	0.748783	0.904215
SBSN	0.0300463	0.69415	0.870894
SIL1	0.0271139	0.793459	0.918052
PLXNB2	0.027084	0.730298	0.895626
DLK1	0.0257881	0.869339	0.95682
LBP	0.0255054	0.9057	0.966448
FAS	0.0248723	0.842334	0.937414
CTSL	0.0243368	0.809677	0.929137
PTPRF	0.0241303	0.814153	0.929305
CEBPB	0.0230117	0.929147	0.979062
SELE	0.0208699	0.897706	0.965275
GM2A	0.0206777	0.838144	0.937414
CCDC80	0.0192325	0.893221	0.965275
CD163	0.0184688	0.894505	0.965275
ASS1	0.0175803	0.946405	0.988782
CBS	0.0161699	0.942401	0.98607
ANPEP	0.0157857	0.836075	0.937414
PTPRB	0.0155833	0.851397	0.944305
MEGF11	0.014631	0.908537	0.966529
ALCAM	0.0132132	0.840461	0.937414
BPIFB2	0.0125996	0.959185	0.991414
TGM2	0.0124465	0.952835	0.991031
DKK3	0.012197	0.889904	0.964292
CNDP1	0.011963	0.934305	0.979062
MMP15	0.0117662	0.961443	0.991414
DCN	0.0111968	0.883516	0.963361
IL1RL1	0.010329	0.955637	0.991031
AMDHD2	0.0095684	0.925603	0.979062
ACP5	0.00956039	0.930596	0.979062
HYOU1	0.00922143	0.908263	0.966529
TCTN3	0.00907879	0.934048	0.979062
GSTA1	0.00735931	0.981767	0.997441
FBP1	0.00580303	0.978178	0.997441
IGFBP2	0.00576126	0.980519	0.997441
ART3	0.00571623	0.951981	0.991031
CPA1	0.00430909	0.97966	0.997441
NOTCH2	0.00387446	0.96022	0.991414
CKB	0.00362208	0.98569	0.998462
RBM19	0.00335455	0.991988	0.998462
FABP3	0.00225584	0.991006	0.998462
IL6R	0.00219307	0.985649	0.998462
CEACAM8	0.00155065	0.99531	0.998462
IGFBP6	0.000813636	0.992187	0.998462
S100A11	-0.000492424	0.997975	0.998462
RNASE3	-0.000853247	0.998462	0.998462
LGALS3	-0.00109264	0.992762	0.998462
LILRA6	-0.00126126	0.996405	0.998462
CCL14	-0.00173095	0.987719	0.998462
FBLN2	-0.00236558	0.975333	0.996691
ADA2	-0.00454416	0.974266	0.996691
ACY1	-0.00519351	0.974336	0.996691
ENO3	-0.00682056	0.974418	0.996691
PRAP1	-0.0070119	0.961671	0.991414
FETUB	-0.00753074	0.965181	0.99211
CTSZ	-0.00855455	0.932435	0.979062
B3GAT3	-0.00871494	0.932315	0.979062
ITGB2	-0.00940909	0.928805	0.979062
FAM3C	-0.0125342	0.901266	0.965843
C2	-0.0129485	0.873839	0.958758
TNFSF13B	-0.0140684	0.88037	0.962904
GDF15	-0.0142476	0.902373	0.965843
CYP24A1	-0.0163647	0.964836	0.99211
RECK	-0.0169991	0.775677	0.910698
CDH17	-0.0174063	0.924139	0.979062
AHNAK2	-0.0177418	0.869025	0.95682
CRTAC1	-0.018729	0.871996	0.958237
CHEK2	-0.0188041	0.954669	0.991031
TSHB	-0.0190983	0.953064	0.991031
CHL1	-0.0191368	0.842276	0.937414
F9	-0.0201816	0.801085	0.922302
DPP4	-0.0212108	0.81253	0.929305
UMOD	-0.0222162	0.904333	0.966448
HEPH	-0.0235134	0.817228	0.929305
MYL1	-0.023568	0.863775	0.953695
MMP7	-0.0243883	0.767516	0.905196
PDGFRA	-0.0269623	0.793248	0.918052
PTPRS	-0.0271424	0.753513	0.905196
ACAN	-0.0282721	0.841654	0.937414
FABP4	-0.0283139	0.896558	0.965275
PI3	-0.0285214	0.879919	0.962904
TINAGL1	-0.0289604	0.707046	0.874368
OLR1	-0.0293396	0.922534	0.979062
GBP6	-0.0294476	0.888313	0.964292
NOS2	-0.0297481	0.897532	0.965275
SEMA7A	-0.0310565	0.696304	0.870894
ENPP6	-0.0315913	0.785162	0.914498
GALNT5	-0.0320775	0.841635	0.937414
XG	-0.0320874	0.762731	0.905196
LILRA5	-0.032184	0.766142	0.905196
KIT	-0.033905	0.7501	0.904215
ICAM5	-0.0359578	0.792805	0.918052
COL15A1	-0.0360723	0.700447	0.870894
GASK1A	-0.0364526	0.847915	0.942128
GRP	-0.0364835	0.816255	0.929305
CANT1	-0.0368234	0.622593	0.823848
PAM	-0.0377907	0.672226	0.857119
FUCA1	-0.0392701	0.888653	0.964292
SHISA5	-0.039861	0.653769	0.84493
TGFBI	-0.0407134	0.653074	0.84493
LAMA1	-0.0413989	0.780535	0.912145
TNN	-0.0416626	0.750499	0.904215
DDC	-0.0429597	0.790507	0.918052
KITLG	-0.0437729	0.725406	0.892415
ICAM3	-0.0438158	0.593947	0.812037
PRG3	-0.0472383	0.797133	0.92078
SPESP1	-0.0475147	0.437098	0.670983
CR2	-0.0479032	0.769417	0.905196
CGREF1	-0.0488171	0.746445	0.904215
MET	-0.0503019	0.509672	0.749518
COL18A1	-0.0504604	0.462261	0.698367
PCOLCE	-0.0506729	0.674044	0.857874
CST3	-0.0513812	0.599486	0.813257
DEFA1_DEFA1B	-0.051869	0.832321	0.937414
GIP	-0.052466	0.330906	0.580536
FCN2	-0.0525615	0.695406	0.870894
TYRO3	-0.0531078	0.616884	0.822512
THBD	-0.0539662	0.598782	0.813257
PTGDS	-0.0540165	0.514666	0.753694
ABCA2	-0.0545011	0.780206	0.912145
ANGPTL1	-0.0549463	0.562313	0.782789
MEGF9	-0.0552037	0.620773	0.823848
IL6ST	-0.055408	0.345466	0.597101
CLEC5A	-0.0557279	0.734952	0.897847
CD80	-0.0571032	0.545104	0.78219
PDGFRB	-0.0584859	0.60728	0.819068
ATP1B3	-0.0585784	0.661877	0.848736
ITGBL1	-0.058792	0.616676	0.822512
SIGLEC8	-0.0591229	0.699958	0.870894
EGFR	-0.0598091	0.3835	0.627219
NPTXR	-0.0603048	0.553216	0.782789
MAMDC2	-0.0603548	0.554777	0.782789
TGFBR3	-0.0605894	0.642538	0.841257
HK2	-0.0611703	0.803191	0.923208
DPT	-0.0613115	0.558432	0.782789
TCN2	-0.0624359	0.479279	0.716871
HYAL1	-0.0634781	0.4743	0.712468
VASN	-0.0658123	0.423476	0.660518
ROBO4	-0.0659545	0.269096	0.517491
OSMR	-0.0660478	0.39302	0.633905
ASPN	-0.0672331	0.601422	0.813413
CELA2A	-0.0686494	0.740374	0.89976
CLEC1A	-0.0695141	0.530646	0.769632
CELA3A	-0.0697035	0.691463	0.870547
SFTPD	-0.0697318	0.756323	0.905196
LTBP2	-0.0714004	0.581624	0.801299
ADAMTSL2	-0.0715156	0.422287	0.660518
IGFBP3	-0.0739716	0.365893	0.609864
CA5A	-0.0754071	0.834277	0.937414
NTRK2	-0.0758712	0.365918	0.609864
CEACAM6	-0.0760565	0.698329	0.870894
VIT	-0.0761788	0.571641	0.792374
AKR1C4	-0.0778418	0.817516	0.929305
TIE1	-0.0787299	0.616151	0.822512
DHODH	-0.078837	0.67001	0.855852
REXO2	-0.0792626	0.663227	0.848736
FGFBP2	-0.0803766	0.654218	0.84493
STAB2	-0.0827392	0.375438	0.618369
CYTL1	-0.0828641	0.404475	0.642023
IL18BP	-0.0854091	0.370427	0.614453
IGDCC4	-0.08554	0.361453	0.609864
LILRB1	-0.0864745	0.394832	0.633905
SAT1	-0.0870872	0.506774	0.746824
CPXM2	-0.0872119	0.394267	0.633905
ATP1B1	-0.0875558	0.643627	0.841257
IGFBP7	-0.0885662	0.204941	0.427343
PRSS2	-0.0899299	0.535089	0.77389
NPDC1	-0.0920626	0.281191	0.524889
TNFSF8	-0.0944071	0.452138	0.686543
EXTL1	-0.094745	0.583803	0.801299
CSPG4	-0.0954056	0.412079	0.648712
FCGR3B	-0.0964483	0.559723	0.782789
ADAM15	-0.0965896	0.401985	0.640979
LRP11	-0.0968015	0.387932	0.628594
PKD1	-0.0968435	0.310297	0.559193
TIMP2	-0.0976136	0.249697	0.496556
CTHRC1	-0.0980119	0.343519	0.595206
LCN2	-0.0991171	0.550561	0.782789
SKIV2L	-0.0991688	0.648676	0.84493
COL6A3	-0.0992403	0.278903	0.52201
GAS6	-0.100168	0.285419	0.526497
ADGRG2	-0.101457	0.27238	0.520945
CCL15	-0.101743	0.496038	0.734628
THBS4	-0.103094	0.479039	0.716871
NOTCH3	-0.103779	0.283399	0.526205
NOTCH1	-0.105047	0.0563487	0.157148
MAN1A2	-0.105421	0.32315	0.571225
SCRG1	-0.107746	0.312032	0.559193
CD14	-0.109057	0.362872	0.609864
COQ7	-0.110152	0.463088	0.698367
GPNMB	-0.110188	0.17913	0.38546
ADAMTS13	-0.112273	0.153495	0.344379
ADAMTSL4	-0.112783	0.148437	0.336266
NGFR	-0.112826	0.394758	0.633905
MYH4	-0.113006	0.401949	0.640979
ICAM2	-0.113013	0.291894	0.534883
EPHB4	-0.114087	0.117505	0.285602
NTproBNP	-0.115089	0.644163	0.841257
PRG2	-0.115178	0.524741	0.766845
TNF	-0.115572	0.574423	0.794656
MCAM	-0.115852	0.265085	0.517176
ADGRE5	-0.116455	0.207604	0.42977
UPB1	-0.116646	0.749357	0.904215
EDN1	-0.117168	0.259121	0.510944
ENG	-0.117347	0.0431673	0.124698
LILRB2	-0.117481	0.231552	0.465765
AXL	-0.119851	0.20543	0.427343
PILRB	-0.121919	0.496399	0.734628
TNC	-0.1228	0.364528	0.609864
NRCAM	-0.123095	0.138073	0.319457
NADK	-0.124411	0.658846	0.848736
SOST	-0.128748	0.338939	0.590192
PLA2G1B	-0.129209	0.361482	0.609864
SRPX	-0.130577	0.322554	0.571225
ROR1	-0.134229	0.221116	0.451258
AMY2A	-0.139108	0.412396	0.648712
AMY2B	-0.139278	0.403611	0.642023
VCAM1	-0.142456	0.10666	0.269452
GDF2	-0.14264	0.222563	0.452005
LMOD1	-0.142747	0.270402	0.518579
SPON2	-0.143655	0.163151	0.359138
ICAM1	-0.144645	0.110285	0.275713
ERVV-1	-0.145384	0.559775	0.782789
CTSB	-0.14565	0.442727	0.676446
FCRL1	-0.146062	0.387048	0.628594
COL3A1	-0.146275	0.135137	0.314273
IGFBPL1	-0.146518	0.205735	0.427343
BOC	-0.146608	0.13079	0.307568
VSIG10L	-0.147184	0.284283	0.52645
MELTF	-0.148615	0.149744	0.338132
MED21	-0.149711	0.248716	0.496016
SEMA3F	-0.150386	0.0892154	0.233025
MFAP5	-0.158177	0.208131	0.42977
COL4A1	-0.159052	0.332757	0.582325
NRP1	-0.15996	0.126402	0.299937
ACTA2	-0.162252	0.26541	0.517176
UBQLN3	-0.1639	0.277948	0.52201
CCN3	-0.166299	0.154669	0.345905
BPIFA2	-0.166393	0.614051	0.822512
AIF1L	-0.167731	0.546593	0.78219
HMGCS1	-0.169501	0.124837	0.297231
COMP	-0.16953	0.175743	0.379693
SIGLEC7	-0.171063	0.101609	0.257703
ACY3	-0.173416	0.235414	0.472178
CD248	-0.174609	0.227576	0.460413
PCDH17	-0.178377	0.113362	0.281395
CDH1	-0.182006	0.0569116	0.157702
CCL16	-0.184458	0.266115	0.517176
IGSF21	-0.184813	0.348852	0.599991
TMED10	-0.186401	0.0104516	0.0363986
SERPINA11	-0.188474	0.159082	0.352938
LEPR	-0.191512	0.0344963	0.103637
GPR37	-0.191875	0.363189	0.609864
HSPG2	-0.193986	0.0109266	0.0377245
PLA2G2A	-0.196255	0.414397	0.6504
CD2	-0.197454	0.281984	0.52497
B3GNT7	-0.198041	0.131376	0.307568
SPINK8	-0.208537	0.328361	0.578974
CLC	-0.212301	0.463915	0.698367
CDH5	-0.213668	0.017673	0.0580801
VWF	-0.216222	0.410071	0.647968
LCP1	-0.220124	0.188026	0.398843
FCAMR	-0.220976	0.396472	0.635081
LPL	-0.223341	0.167826	0.367119
RTKN2	-0.22612	0.0805134	0.213483
ENPP2	-0.229643	0.114948	0.284324
DUOX2	-0.232773	0.428426	0.66504
REG1A	-0.237115	0.0726508	0.193367
TFRC	-0.238416	0.0610279	0.167528
CD93	-0.243963	0.0268369	0.0838654
C1GALT1C1	-0.245262	0.116263	0.284559
CILP	-0.255561	0.372041	0.615671
FSHB	-0.2556	0.27871	0.52201
C1QTNF1	-0.255958	0.14122	0.323053
CDH2	-0.270948	0.0353133	0.105638
CASQ2	-0.272681	0.229022	0.462003
CSRP3	-0.275146	0.540292	0.778199
CHRDL2	-0.276946	0.173186	0.375325
MB	-0.278131	0.179514	0.38546
ADAMTSL5	-0.28027	0.159831	0.352938
LILRB5	-0.281181	0.311047	0.559193
IL2RA	-0.281805	0.0333723	0.101568
TNFRSF10C	-0.282706	0.0985399	0.250829
CSF2	-0.283002	0.112522	0.280305
SERPINA12	-0.28586	0.527244	0.768898
SSC4D	-0.292909	0.441194	0.67579
HCG22	-0.296869	0.134371	0.313533
REG3A	-0.2991	0.0688306	0.185313
FAP	-0.307173	0.00509295	0.0183766
RYR1	-0.308999	0.0375676	0.111429
SCN4B	-0.311757	0.0220289	0.0701294
REG1B	-0.314869	0.0458214	0.130386
CDA	-0.31609	0.0913644	0.237751
CD209	-0.318219	0.0340533	0.102747
SHD	-0.323783	0.33004	0.580472
LECT2	-0.325912	0.260328	0.511882
ENPEP	-0.329301	0.120633	0.291184
APLP1	-0.340981	0.0319857	0.0985787
TFF3	-0.359861	0.276616	0.52201
HBZ	-0.360323	0.311191	0.559193
IDO1	-0.368412	0.16969	0.37004
MYL3	-0.383326	0.200659	0.421805
CDH6	-0.392119	0.00242518	0.00907823
ACTN2	-0.399865	0.138279	0.319457
CLEC4M	-0.400637	0.0181635	0.0594134
AGXT	-0.427323	0.0873061	0.229753
HADH	-0.467085	0.115391	0.284415
FABP6	-0.484295	0.0150538	0.050662
FABP2	-0.495172	0.0193159	0.0625977
RPS10	-0.503309	0.107011	0.269452
IGFBP1	-0.506706	0.0972662	0.249401
PGLYRP4	-0.551722	0.0302937	0.0942471
NPPB	-0.553806	0.139601	0.32145
LILRA3	-0.554003	0.0322493	0.0985787
MYOM2	-0.559228	0.00543321	0.0194043
CRHR1	-0.577761	0.0569982	0.157702
ZP3	-0.60823	0.436098	0.67092
MYBPC1	-0.646118	0.068106	0.18407
MYBPC2	-0.648675	0.052357	0.147782
EDIL3	-0.684198	1.36145e-06	6.53977e-06
GH1	-0.689217	0.307778	0.559193
CACNA1H	-0.934631	0.0220407	0.0701294
PM20D1	-1.14066	0.115949	0.284559

## Sheet: 2 Healthy vs PACS+POTS
Comparison of proteins between Healthy controls vs PACS+POTS
Protein	logFC	P.Value	adj.P.Val
RBPMS2	3.92209	4.40688e-12	1.54241e-09
EIF2AK3	3.74824	2.33198e-11	3.76788e-09
PPIF	3.7009	7.66607e-08	6.96916e-07
RAB11FIP3	3.63742	1.4646e-09	4.55624e-08
CORO1A	3.55018	1.08224e-09	3.78784e-08
IRAG2	3.46649	2.69134e-11	3.76788e-09
SYTL4	3.35242	1.00316e-10	1.0695e-08
CCL5	3.29811	2.96554e-09	7.68844e-08
MYH9	3.19016	1.64334e-09	4.79309e-08
EEF1D	3.1461	1.30686e-09	4.3562e-08
DIABLO	3.12988	5.67665e-08	5.51896e-07
GYS1	3.07606	4.99831e-09	1.02287e-07
CA13	3.01925	1.16094e-08	1.79157e-07
CXCL5	2.93813	3.04391e-06	1.60206e-05
CEP170	2.93128	2.78686e-12	1.54241e-09
NFE2	2.87391	1.3133e-10	1.14914e-08
HNRNPK	2.84684	2.28234e-08	2.74131e-07
CD69	2.83512	1.35886e-08	1.91256e-07
ITGB1BP2	2.81862	1.93235e-08	2.45935e-07
DOK2	2.80744	2.98849e-08	3.42941e-07
GRAP2	2.77627	4.89712e-07	3.29614e-06
USP8	2.76718	1.56038e-08	2.06088e-07
CRYZL1	2.76179	1.82483e-09	5.10952e-08
BDNF	2.75333	7.87791e-07	4.71328e-06
CALCOCO2	2.72562	7.03412e-10	3.15293e-08
FRMD4B	2.72191	1.7777e-10	1.24439e-08
HPSE	2.72079	5.3331e-07	3.45664e-06
CASP3	2.6968	5.25695e-09	1.02287e-07
TOMM20	2.66867	9.8128e-10	3.61524e-08
RILPL2	2.65161	5.11952e-08	5.11952e-07
PPIB	2.65052	7.61811e-09	1.44126e-07
PKD2	2.64384	4.6081e-10	2.68806e-08
ACADSB	2.62561	2.5338e-06	1.36435e-05
PRKAR1A	2.54827	2.24481e-08	2.74131e-07
MECR	2.53941	1.1443e-08	1.79157e-07
EHD3	2.51268	2.15317e-06	1.16838e-05
GMFG	2.49899	1.36612e-08	1.91256e-07
SARG	2.4875	3.80594e-08	4.16274e-07
L3HYPDH	2.48393	6.02395e-07	3.76497e-06
MYDGF	2.48295	1.28412e-07	1.05751e-06
TIA1	2.48165	3.00024e-07	2.16512e-06
FADD	2.4763	4.086e-09	9.22534e-08
ATP6V1G1	2.4599	9.29384e-12	2.16856e-09
ASRGL1	2.44233	2.32419e-07	1.73078e-06
SNAP23	2.43384	4.19194e-07	2.87682e-06
COMT	2.39505	1.0695e-10	1.0695e-08
CNP	2.3914	3.92847e-10	2.49994e-08
PDAP1	2.36951	5.0808e-07	3.35525e-06
PDZD2	2.36458	4.21518e-09	9.22534e-08
CNST	2.35481	1.72272e-06	9.64723e-06
CMC1	2.33346	5.95135e-07	3.7531e-06
RAB27B	2.31432	1.17687e-08	1.79157e-07
LONP1	2.31331	1.90192e-07	1.46302e-06
NAA10	2.30696	1.30221e-08	1.91256e-07
RAB33A	2.29279	1.76165e-10	1.24439e-08
DNAJC6	2.26981	1.55241e-08	2.06088e-07
KIF22	2.269	5.71704e-07	3.67149e-06
RAB10	2.21903	1.24056e-07	1.0338e-06
COX6B1	2.21571	2.64678e-09	7.12596e-08
TWF2	2.20948	4.80269e-07	3.26397e-06
GATD3	2.171	3.15573e-09	7.88229e-08
NIT2	2.12182	1.71304e-07	1.34733e-06
DMD	2.12043	4.44071e-09	9.41968e-08
DTYMK	2.11756	6.17492e-08	5.92116e-07
AHCY	2.11556	7.68164e-10	3.16303e-08
WASF1	2.09412	1.49705e-09	4.55624e-08
PDGFA	2.08605	5.62968e-08	5.51896e-07
EHBP1	2.06944	1.45896e-08	2.00249e-07
GGACT	2.06302	1.31375e-08	1.91256e-07
PLPBP	2.04694	2.14728e-08	2.6841e-07
VSIR	2.03923	7.76648e-08	6.96992e-07
EIF2S2	2.00732	9.36379e-09	1.65655e-07
STK11	1.99991	4.2173e-09	9.22534e-08
ANXA4	1.99148	1.0295e-07	8.89689e-07
LRRC59	1.97026	1.63381e-07	1.29962e-06
HSPB1	1.9661	1.07989e-08	1.79157e-07
SERPINE1	1.96556	8.12208e-09	1.49617e-07
RNF5	1.95915	4.32261e-08	4.51616e-07
COMMD1	1.95347	5.70931e-10	2.85466e-08
PNMA1	1.94185	5.21312e-07	3.41046e-06
SDC4	1.93075	8.01274e-08	7.0999e-07
FAM172A	1.90772	3.26552e-09	7.88229e-08
PPP1R2	1.90699	4.31447e-08	4.51616e-07
PDIA4	1.89475	1.1406e-07	9.61948e-07
ECHS1	1.88116	3.31305e-06	1.71788e-05
GP1BB	1.85631	4.62205e-06	2.34452e-05
LACTB2	1.82429	3.1581e-08	3.5656e-07
NFKB1	1.81685	9.72298e-08	8.50761e-07
PAG1	1.80685	9.46599e-09	1.65655e-07
NT5C	1.79023	6.50899e-07	3.99675e-06
STK4	1.77162	7.22756e-08	6.65696e-07
PACS2	1.71884	2.93036e-08	3.41875e-07
CSDE1	1.71116	6.71647e-08	6.30688e-07
BECN1	1.70177	1.66802e-08	2.16225e-07
CEP43	1.6954	3.53941e-07	2.47758e-06
YOD1	1.6852	1.17732e-08	1.79157e-07
SNX9	1.67474	1.36885e-07	1.10138e-06
KYAT1	1.65811	3.41714e-08	3.79683e-07
HMGCL	1.64064	2.52863e-07	1.84379e-06
PGD	1.62975	4.80513e-08	4.87477e-07
BOLA2_BOLA2B	1.62229	7.20669e-10	3.15293e-08
AK1	1.6075	6.75738e-08	6.30688e-07
SEC31A	1.59603	3.33709e-07	2.35956e-06
PMM2	1.58259	1.79304e-05	8.25743e-05
SUSD1	1.57038	3.95575e-08	4.26004e-07
CD2AP	1.55081	1.06121e-06	6.08888e-06
GGCT	1.54348	2.45934e-07	1.81214e-06
HSBP1	1.52799	0.000104949	0.000459154
MPHOSPH8	1.52679	1.83437e-06	1.01107e-05
TYMP	1.51258	1.30034e-07	1.05841e-06
CRYBB1	1.50561	1.63358e-06	9.22182e-06
ENTR1	1.48899	7.65117e-07	4.61708e-06
CTF1	1.48876	1.12266e-05	5.346e-05
NAGK	1.48405	1.08012e-08	1.79157e-07
DPP7	1.47556	1.97457e-06	1.07984e-05
INPP5D	1.4607	5.92359e-07	3.7531e-06
LRCH4	1.44993	1.34149e-05	6.30229e-05
CHMP6	1.44983	3.75262e-07	2.60083e-06
NIT1	1.43787	9.22122e-10	3.58603e-08
SERPINE2	1.43573	0.000172286	0.000735366
MMUT	1.42804	8.55518e-07	5.07511e-06
HS1BP3	1.40754	9.50203e-07	5.58943e-06
UBE2L6	1.39543	3.01484e-06	1.59878e-05
ARL2BP	1.39367	1.13699e-07	9.61948e-07
PPM1F	1.39182	5.26048e-09	1.02287e-07
GRHPR	1.3899	1.54532e-05	7.16372e-05
RANBP1	1.34068	3.1556e-07	2.254e-06
NFX1	1.326	6.08662e-06	3.04331e-05
OXCT1	1.32037	8.1099e-06	3.96988e-05
BNIP2	1.31905	3.57272e-06	1.83127e-05
SCRIB	1.3187	0.000142103	0.000614025
IGF2BP3	1.26355	2.18864e-07	1.64737e-06
IGHMBP2	1.26112	7.58039e-06	3.76331e-05
SCPEP1	1.24309	3.58406e-06	1.83127e-05
GADD45GIP1	1.21517	3.19132e-06	1.66711e-05
ECI2	1.19113	0.000376415	0.0015684
PLIN3	1.18139	4.71107e-08	4.84963e-07
EIF4EBP1	1.17726	1.05479e-06	6.08888e-06
SELP	1.17646	6.16271e-07	3.81761e-06
PLXNB3	1.16854	2.18846e-07	1.64737e-06
TIMM10	1.16222	1.86234e-07	1.44849e-06
ITPR1	1.15679	0.000322972	0.00135377
PAGR1	1.14967	1.80591e-06	1.00328e-05
SOD1	1.14088	2.31053e-08	2.74131e-07
SCARF1	1.13445	1.00979e-06	5.89043e-06
QDPR	1.12132	6.66982e-07	4.05989e-06
BAG6	1.11373	5.15081e-10	2.77351e-08
ITPA	1.07607	0.000282014	0.00118922
TALDO1	1.06057	4.75897e-06	2.3966e-05
USP47	1.05385	0.00223644	0.00841671
ABRAXAS2	1.04582	0.000963523	0.00383219
MCFD2	1.03249	4.99595e-07	3.33063e-06
RAB39B	1.02575	0.0359876	0.108583
EPPK1	0.991452	0.00465823	0.0163857
TSNAX	0.991233	1.44622e-06	8.2305e-06
NECAP2	0.981129	0.000694739	0.00282743
CLTA	0.977281	2.40894e-05	0.000110213
GCLM	0.966581	6.28254e-05	0.00027834
CHIT1	0.936519	0.117637	0.273575
TOR1AIP1	0.930519	0.000550121	0.0022652
ASAH1	0.926767	6.19424e-05	0.000276176
SERPINA12	0.919557	0.0474351	0.134431
GET3	0.898643	8.74201e-06	4.22028e-05
ELOB	0.891105	1.37329e-05	6.40867e-05
AAMDC	0.873667	4.53962e-05	0.000206346
GLRX	0.822886	0.000157815	0.000677734
COL2A1	0.814038	0.00235594	0.00877211
EIF5	0.807395	0.000120853	0.000525449
PTN	0.768229	0.00120766	0.00472268
PMCH	0.765129	0.0157252	0.0511982
TMEM132A	0.755919	0.00372453	0.0133701
GZMH	0.735762	0.0710079	0.188994
ANXA2	0.719048	0.0639754	0.172907
GSTM4	0.71631	0.0147064	0.048559
HSD17B3	0.709167	0.00522239	0.0180974
GUSB	0.70829	0.00414068	0.0147131
DDA1	0.686176	0.0606682	0.16589
TPR	0.682633	0.0658277	0.176574
RBM19	0.68099	0.0472809	0.134431
BRD3	0.677619	0.011482	0.0382733
GLO1	0.67461	0.00961924	0.0325288
DDT	0.673795	5.22155e-05	0.0002343
BRDT	0.67069	1.33139e-05	6.29709e-05
RARRES2	0.665605	0.000452191	0.00187298
BLMH	0.653981	2.75473e-06	1.47199e-05
COCH	0.652662	0.000963264	0.00383219
KHK	0.645767	0.00749886	0.0256059
SLC4A1	0.642976	0.0168213	0.0540135
RNASE3	0.64089	0.155562	0.341359
VIM	0.640605	0.0474322	0.134431
VAMP5	0.637386	0.0168168	0.0540135
CSTB	0.628214	0.00081995	0.00331772
ZCCHC8	0.620943	0.115229	0.269568
KIF1C	0.611486	0.0034028	0.0122782
SORT1	0.607252	4.69839e-05	0.000212185
HSDL2	0.606205	0.00313222	0.0114793
MNDA	0.603952	0.107615	0.257107
BCAT1	0.599638	0.000647112	0.002649
ZBTB17	0.586067	0.028152	0.087584
ENOX2	0.581781	0.00540825	0.0186491
CCER2	0.575433	0.00390897	0.0139606
GP1BA	0.560276	6.40667e-05	0.000282055
OPLAH	0.545938	0.00087842	0.00353387
THPO	0.534348	8.42093e-06	4.09351e-05
PDCD6	0.527676	0.00149471	0.00572997
MTR	0.519405	0.107341	0.257107
IGSF8	0.500233	0.00109606	0.00431034
SART1	0.49959	0.187994	0.389336
AZU1	0.493024	0.074706	0.195111
ADGRF5	0.482714	1.02696e-05	4.92377e-05
LGALS1	0.482362	0.00317536	0.0115768
OLR1	0.469486	0.127461	0.291578
CD46	0.463571	0.000233655	0.000991263
ECHDC3	0.446876	0.179988	0.377145
CA1	0.441867	0.021954	0.0689138
LPP	0.432852	0.00328352	0.0119091
CXCL8	0.431157	0.0418917	0.122184
NPL	0.431052	0.00568719	0.0195149
ESAM	0.421824	0.00133904	0.00517859
GOT1	0.416552	0.00180326	0.00682316
SNX5	0.415862	0.0010162	0.00401887
NOP56	0.410029	0.428724	0.651546
PSAP	0.406605	0.00126898	0.00493491
PTGR1	0.40299	0.182285	0.379761
SGSH	0.396462	0.153294	0.338504
CEACAM8	0.390152	0.147092	0.32896
AHNAK	0.37509	0.0867743	0.22088
CA3	0.369795	0.0447932	0.129567
MYL4	0.368367	0.0391969	0.115285
TPK1	0.364776	0.0100956	0.0339756
M6PR	0.364367	0.0311436	0.0960375
FDX2	0.360414	0.105028	0.257061
GNPDA1	0.359048	0.0441224	0.128156
PRTN3	0.358233	0.126915	0.291281
CLC	0.341443	0.245751	0.466194
FDX1	0.3376	0.150434	0.333239
NECTIN2	0.337095	0.00291429	0.0107369
NID1	0.335633	0.00279121	0.0103378
EXOSC10	0.33291	0.0942132	0.233863
RETN	0.332571	0.122578	0.283184
UHRF2	0.3323	0.096449	0.238566
CEACAM6	0.331376	0.0984696	0.242707
TCOF1	0.325029	0.190609	0.392431
MRPL24	0.321967	0.0395698	0.115895
FCGR2A	0.316171	0.205472	0.414471
PM20D1	0.311848	0.66811	0.824827
NADK	0.299329	0.295394	0.524811
ATP6V1G2	0.297695	0.352414	0.579084
S100P	0.287557	0.281516	0.509201
PALM3	0.286452	0.35706	0.583977
DNAJB8	0.281657	0.0374001	0.110932
CLUL1	0.277314	0.0937366	0.233508
SDC1	0.272943	0.0358302	0.108576
LAMP1	0.264743	0.0308368	0.0955121
CD55	0.262048	0.00169478	0.00644754
RIPK4	0.259062	0.308367	0.532981
CHI3L1	0.2572	0.180402	0.377145
ACOX1	0.255162	0.0568289	0.156615
DCTPP1	0.253395	0.107637	0.257107
CTSH	0.253005	0.330224	0.550373
LCN2	0.252743	0.135296	0.306495
RCOR1	0.2502	0.2949	0.524811
S100A11	0.249776	0.206051	0.414471
PEAR1	0.249052	0.00452082	0.0159827
PRRT3	0.24631	0.0639602	0.172907
PON2	0.244238	0.0881265	0.222702
LGALS3	0.243319	0.0492303	0.137845
SSC5D	0.242467	0.107985	0.257107
RNF149	0.236843	0.0370139	0.110725
CST6	0.2303	0.0552798	0.153678
QPCT	0.227648	0.107826	0.257107
CNPY2	0.227581	0.408641	0.635664
IL6	0.226662	0.374447	0.603947
MUC2	0.226119	0.438565	0.662286
LDLR	0.219052	0.254078	0.477513
TCL1B	0.218914	0.506358	0.714187
FABP3	0.21849	0.282623	0.509887
TGM2	0.216138	0.311889	0.536418
SNED1	0.216124	0.0468965	0.134431
NPC2	0.215214	0.0575774	0.158056
TIMP1	0.2099	0.0364643	0.109549
CPTP	0.209895	0.192491	0.392886
RNASET2	0.208362	0.0637312	0.172907
HIP1	0.207886	0.192514	0.392886
ADAMTS16	0.206124	0.214601	0.425486
MTPN	0.200267	0.0170774	0.0545854
CCL18	0.195771	0.375952	0.60498
IDO1	0.185786	0.491184	0.704333
CCL15	0.184729	0.223635	0.437275
GRK5	0.183333	0.055324	0.153678
PDE4D	0.18229	0.585823	0.773728
DENND2B	0.182152	0.381968	0.611848
THOP1	0.180867	0.109562	0.259978
HMOX1	0.180838	0.267174	0.496079
SEL1L	0.178967	0.0714131	0.189353
ENO3	0.176048	0.414452	0.639998
ANK2	0.175395	0.641044	0.802739
TIMD4	0.173433	0.209724	0.420649
AMY2A	0.172119	0.316687	0.539369
TEF	0.171143	0.395966	0.626903
PRKD2	0.17039	0.328349	0.549372
AMY2B	0.164886	0.328838	0.549372
CTSL	0.163667	0.112827	0.265923
HRC	0.162881	0.0741662	0.194443
DEFA1_DEFA1B	0.159243	0.521098	0.723464
CYP24A1	0.156514	0.677018	0.833436
HEBP1	0.15561	0.243476	0.464226
NEB	0.150548	0.484593	0.704333
TTN	0.148467	0.494474	0.704952
UGDH	0.147043	0.71933	0.851999
CEP112	0.146043	0.507073	0.714187
CCL27	0.142962	0.4731	0.698671
FUCA1	0.142476	0.61588	0.786817
MARCO	0.14209	0.164012	0.354347
PRSS27	0.141171	0.264939	0.494552
POSTN	0.135457	0.297786	0.526389
ADH4	0.13429	0.663711	0.822297
UPB1	0.1342	0.716364	0.850342
ITGB2	0.132838	0.215174	0.425486
HBZ	0.1325	0.711792	0.850342
BPIFB2	0.130595	0.600403	0.782648
NUP50	0.130243	0.477686	0.701007
RPL14	0.12981	0.609847	0.783963
FBP1	0.129776	0.545943	0.74062
LEP	0.129195	0.75268	0.872311
CEBPB	0.127029	0.627821	0.794257
REN	0.120395	0.407642	0.635522
ADRA2A	0.117819	0.762102	0.877421
PTPRC	0.116757	0.251482	0.475777
GHRL	0.114686	0.623922	0.791755
LBP	0.114448	0.599618	0.782648
CLEC5A	0.114138	0.49366	0.704952
ENTPD5	0.113471	0.242468	0.464226
PRG2	0.10871	0.552782	0.745564
PLXNB2	0.107205	0.180255	0.377145
CD59	0.105752	0.159608	0.347562
AMDHD2	0.10481	0.313878	0.537199
ACE2	0.100324	0.500832	0.711121
CTSD	0.0986857	0.232317	0.450916
NTproBNP	0.0983524	0.696314	0.843286
NPTX2	0.0977048	0.439001	0.662286
TSLP	0.0976381	0.696169	0.843286
CHL1	0.0961048	0.325001	0.548195
ST6GAL1	0.0949143	0.505788	0.714187
GAMT	0.094519	0.0749784	0.195111
TFF3	0.0916952	0.783118	0.884266
PI3	0.0905143	0.635801	0.7976
SBSN	0.0905143	0.243825	0.464226
ANGPTL3	0.0897524	0.509617	0.714893
ATP5F1D	0.0880476	0.699084	0.845179
NFYA	0.0872333	0.767656	0.882363
PCSK9	0.0864143	0.597385	0.782648
CPB1	0.0835667	0.630074	0.794688
SIL1	0.083019	0.429089	0.651546
NOS2	0.0824619	0.724278	0.853527
CD163	0.0818476	0.561771	0.75382
FAM20A	0.078719	0.522961	0.723464
TFPI	0.0786381	0.460561	0.684486
CA4	0.0756286	0.364091	0.590496
CANT1	0.0754048	0.320518	0.542197
AIF1L	0.0751524	0.789206	0.884266
CHEK2	0.0722238	0.829144	0.909315
PRCP	0.0693905	0.570428	0.760571
SPESP1	0.0679048	0.273388	0.497251
THBS4	0.0669857	0.648964	0.809759
MFAP3	0.0663381	0.789524	0.884266
CASQ2	0.0657571	0.773103	0.882623
PLAT	0.0647714	0.721866	0.852119
SIRPA	0.0635571	0.624355	0.791755
GM2A	0.0628905	0.539638	0.737759
GGH	0.0622762	0.595868	0.782566
ART3	0.0615143	0.522433	0.723464
IGFBP6	0.0605952	0.471849	0.698296
PRG3	0.0570714	0.758855	0.875121
CELA3A	0.0566095	0.749951	0.871688
CPA1	0.0558905	0.743841	0.870716
PROC	0.0555048	0.655603	0.815137
FHIP2A	0.0551762	0.788562	0.884266
FSTL1	0.054381	0.418881	0.643019
ANGPTL1	0.053981	0.573594	0.763103
SIGLEC8	0.0536619	0.729476	0.858207
CES1	0.0536238	0.781777	0.884266
COL15A1	0.0486333	0.608286	0.783963
ACY1	0.0466238	0.77533	0.882623
ITGB1	0.0463571	0.404863	0.63407
ALCAM	0.0458905	0.49022	0.704333
TNFSF13B	0.0457762	0.628597	0.794257
SLITRK6	0.0446667	0.743488	0.870716
CPQ	0.0443238	0.691191	0.839989
ANPEP	0.042881	0.578847	0.767411
SPON2	0.0414762	0.688518	0.838196
RNASE10	0.0412048	0.84294	0.916239
ACP5	0.0406524	0.71442	0.850342
TCTN3	0.0395238	0.721861	0.852119
CDHR5	0.0352381	0.772938	0.882623
CNDP1	0.0323476	0.825634	0.908717
IFNW1	0.0301667	0.807886	0.899078
DLL4	0.0299619	0.907771	0.95359
PYDC1	0.0288286	0.809723	0.899347
ENTPD6	0.0284571	0.755575	0.872777
F7	0.0273238	0.829479	0.909315
CYTL1	0.0270476	0.787415	0.884266
SAT1	0.0264571	0.841718	0.916239
SERPINA11	0.0251667	0.851405	0.919728
ADGRG2	0.0233143	0.802222	0.89591
LILRB1	0.0227857	0.824129	0.908489
ENPP6	0.0225333	0.847551	0.918978
FETUB	0.0221714	0.898906	0.95359
DKK3	0.0213524	0.810697	0.899347
MAN1A2	0.020419	0.849398	0.918978
DDC	0.0196429	0.9044	0.95359
COL6A3	0.0184095	0.841902	0.916239
NUDT15	0.0183714	0.933276	0.96641
MB	0.0177	0.932224	0.96641
CXCL16	0.0176714	0.816127	0.902511
HYOU1	0.0169333	0.834328	0.911191
GSTA1	0.0164667	0.959684	0.981018
SHISA5	0.0148048	0.869102	0.933085
MEGF9	0.0146476	0.89665	0.95359
XG	0.0128429	0.904889	0.95359
THBD	0.0127333	0.902222	0.95359
FAM3C	0.0126476	0.90151	0.95359
CTSZ	0.0118381	0.907668	0.95359
HK2	0.0115952	0.962743	0.981018
LILRB2	0.00994762	0.91978	0.959532
SEMA7A	0.00962857	0.904726	0.95359
IL1RL1	0.00915238	0.961135	0.981018
GALNT5	0.00901905	0.955706	0.981018
GH1	0.00844286	0.990105	0.99675
F9	0.00834286	0.917977	0.959532
IGSF21	0.00771905	0.969038	0.984508
ADA2	0.0070619	0.960475	0.981018
AHNAK2	0.00488571	0.964191	0.981018
LAMB1	0.00420476	0.960943	0.981018
BPIFA2	0.00399524	0.99044	0.99675
FCRL1	0.00190952	0.991054	0.99675
CST3	0.0013619	0.989009	0.99675
TSPAN15	0.000790476	0.997901	0.999093
SPP1	0.00017619	0.999093	0.999093
MAMDC2	-0.00037619	0.997092	0.999093
MYH4	-0.00154286	0.990949	0.99675
GP2	-0.00157143	0.994884	0.999093
ICAM3	-0.00299048	0.971274	0.98535
COQ7	-0.00339048	0.982149	0.994941
SCRG1	-0.00658571	0.951093	0.980508
PCOLCE	-0.0102381	0.933004	0.96641
NRCAM	-0.0110286	0.894594	0.95359
TREH	-0.012881	0.9615	0.981018
C2	-0.0136619	0.868459	0.933085
CDH17	-0.0137714	0.940631	0.972587
ADAM15	-0.0143095	0.902047	0.95359
IGSF9	-0.0157429	0.964201	0.981018
NPTXR	-0.0171762	0.867237	0.933085
COL1A1	-0.0182	0.902729	0.95359
KIT	-0.0184905	0.863622	0.931487
SLC51B	-0.0185238	0.946406	0.977116
HYAL1	-0.0202714	0.820973	0.906437
PYY	-0.0218	0.932718	0.96641
PTGDS	-0.022581	0.787428	0.884266
ADAMTSL5	-0.0229667	0.908635	0.95359
PCDH17	-0.0235952	0.834391	0.911191
TIMP2	-0.0245762	0.773413	0.882623
ERVV-1	-0.0257333	0.918616	0.959532
CNTN1	-0.0271571	0.775447	0.882623
ASS1	-0.0275381	0.917097	0.959532
MSMB	-0.0283286	0.903971	0.95359
TCN2	-0.0285143	0.749038	0.871688
DUOX2	-0.0286286	0.92311	0.961573
SLURP1	-0.0289619	0.772512	0.882623
PTPRF	-0.0291905	0.778641	0.883385
MEGF11	-0.030519	0.812766	0.900215
CCN3	-0.0330905	0.777841	0.883385
NCAM1	-0.0346857	0.716717	0.850342
IL19	-0.0351429	0.877444	0.940599
CCDC80	-0.035781	0.805039	0.897336
LIPF	-0.0366286	0.848228	0.918978
PRAP1	-0.0369286	0.80248	0.89591
EGFR	-0.040419	0.559774	0.753542
IL6ST	-0.0411762	0.487551	0.704333
GPNMB	-0.0430476	0.601658	0.782751
SIGLEC7	-0.0432286	0.679549	0.834506
PTPRB	-0.0436095	0.604608	0.782751
APOBR	-0.0444762	0.711778	0.850342
PDGFRA	-0.0459952	0.658649	0.817472
MET	-0.0462429	0.54891	0.742185
GIP	-0.0473714	0.385118	0.615485
AOC3	-0.0475952	0.686066	0.836666
FAS	-0.0479381	0.704811	0.847711
CD80	-0.0494333	0.604423	0.782751
DLK1	-0.0495524	0.754747	0.872777
ROBO4	-0.0506333	0.40066	0.630251
GRP	-0.0510476	0.74795	0.871688
MYL1	-0.0515	0.711033	0.850342
MELTF	-0.0527238	0.610865	0.783963
PKD1	-0.0527619	0.583667	0.772338
TINAGL1	-0.0539048	0.489804	0.704333
ACAN	-0.058881	0.680997	0.834506
SKIV2L	-0.0589714	0.788719	0.884266
PTPRZ1	-0.0600238	0.599647	0.782648
RECK	-0.0601429	0.320671	0.542197
COL3A1	-0.0623381	0.526026	0.726269
NOTCH2	-0.0624048	0.428234	0.651546
EFEMP1	-0.0631619	0.622932	0.791755
FCN2	-0.0648857	0.632887	0.79537
PAM	-0.0657476	0.467426	0.693217
GDF15	-0.0660429	0.574507	0.763103
SCN4B	-0.0677143	0.615966	0.786817
MMP7	-0.0681667	0.415084	0.639998
GBP6	-0.0681952	0.747902	0.871688
PLA2G1B	-0.0682524	0.632885	0.79537
SELE	-0.0683429	0.677465	0.833436
GAS6	-0.0702571	0.457832	0.683331
VSIG10L	-0.0713143	0.606781	0.783666
TFRC	-0.0723143	0.569444	0.760571
LEPR	-0.0726095	0.421052	0.644937
LILRA5	-0.0728381	0.50637	0.714187
POMC	-0.0737	0.71585	0.850342
ADAMTSL4	-0.0738762	0.347094	0.571685
FBLN2	-0.0743095	0.33871	0.560512
NRP1	-0.0748429	0.476387	0.700569
CCL14	-0.0749	0.510991	0.715388
TNF	-0.0763238	0.713715	0.850342
EPHB4	-0.0764524	0.297126	0.526389
COL18A1	-0.0767524	0.270278	0.497251
AXL	-0.0790095	0.40755	0.635522
DCN	-0.0793381	0.306715	0.531437
IL6R	-0.0815952	0.508964	0.714893
CGREF1	-0.082781	0.588086	0.775254
ICAM1	-0.0829524	0.362	0.590496
PLA2G2A	-0.0831333	0.731955	0.859679
VASN	-0.0840048	0.313227	0.537199
PTPRS	-0.0859381	0.327332	0.549372
ATP1B3	-0.0869	0.52166	0.723464
VSTM2L	-0.0870095	0.702253	0.846088
EXTL1	-0.0873	0.617694	0.787588
VCAM1	-0.0887	0.317576	0.539571
ACY3	-0.0890857	0.545135	0.74062
IL18BP	-0.0892714	0.354821	0.581673
REG1A	-0.0896143	0.497729	0.708152
PRSS2	-0.0906762	0.536403	0.736239
ATP2B4	-0.0928714	0.750897	0.871688
SEMA3F	-0.0944476	0.287964	0.518187
TGFBI	-0.0947048	0.302955	0.528892
ENPP2	-0.0949	0.516154	0.721174
NPDC1	-0.0949143	0.272144	0.497251
ADGRE5	-0.0969381	0.298761	0.526783
REG1B	-0.0981762	0.532332	0.732087
REXO2	-0.0983095	0.593528	0.780958
IGDCC4	-0.098419	0.299735	0.527173
NOTCH1	-0.0993143	0.073973	0.194443
HSPG2	-0.0994667	0.188566	0.38937
AGXT	-0.101319	0.685342	0.836666
SOST	-0.10339	0.447157	0.67314
ANG	-0.105362	0.373241	0.603392
FCAMR	-0.10781	0.68191	0.834506
TYRO3	-0.110919	0.303202	0.528892
THRAP3	-0.111414	0.830075	0.909315
B3GNT7	-0.111833	0.39674	0.626903
B3GAT3	-0.114948	0.270402	0.497251
TNFSF8	-0.115319	0.36442	0.590496
ICAM5	-0.115624	0.404899	0.63407
HEPH	-0.117867	0.254446	0.477513
DPT	-0.119752	0.260275	0.487145
LPL	-0.120438	0.459768	0.684486
REG3A	-0.122286	0.457163	0.683331
ITGBL1	-0.122629	0.303552	0.528892
TIE1	-0.12331	0.438266	0.662286
MED21	-0.124481	0.342245	0.565027
CELA2A	-0.125643	0.549217	0.742185
LILRA4	-0.125657	0.568226	0.760532
CHGA	-0.125933	0.604954	0.782751
ROR1	-0.126962	0.252234	0.475913
TNN	-0.127862	0.336259	0.557776
PLTP	-0.128433	0.241383	0.464198
DPP4	-0.129167	0.156567	0.342491
DHODH	-0.130276	0.486871	0.704333
UMOD	-0.13029	0.486731	0.704333
ELN	-0.131429	0.489824	0.704333
LRP11	-0.132443	0.24405	0.464226
CILP	-0.133852	0.643176	0.80397
PILRB	-0.135662	0.454522	0.682758
FABP4	-0.13599	0.537622	0.736468
ATP1B1	-0.137071	0.474519	0.699292
NTRK2	-0.13749	0.107757	0.257107
ICAM2	-0.138124	0.203769	0.41225
CA5A	-0.139729	0.70165	0.846088
HCG22	-0.139881	0.482547	0.704333
CPXM2	-0.14291	0.169547	0.362945
APOM	-0.143729	0.138642	0.312063
ASPN	-0.143748	0.271351	0.497251
CSPG4	-0.144824	0.219893	0.433592
ADAMTS13	-0.147162	0.0658367	0.176574
CRTAC1	-0.147857	0.211367	0.422734
CDH1	-0.150276	0.118411	0.274463
HMGCS1	-0.150552	0.176859	0.375156
MYBPC2	-0.150814	0.651053	0.810921
MSTN	-0.151905	0.309604	0.5338
CDA	-0.152481	0.416707	0.641087
CD14	-0.154581	0.203728	0.41225
FGFBP2	-0.156814	0.388673	0.619752
CDH5	-0.159624	0.0767768	0.198233
ADAMTSL2	-0.161671	0.0758125	0.196551
CTHRC1	-0.161838	0.124241	0.286082
FCGR3B	-0.162195	0.333372	0.5543
ITIH3	-0.162614	0.159879	0.347562
IGFBPL1	-0.163714	0.162773	0.352758
MFAP5	-0.165943	0.191957	0.392886
IGFBP7	-0.166214	0.0205231	0.0647124
CCL16	-0.167967	0.316351	0.539369
GPR37	-0.169662	0.426346	0.651546
LILRB5	-0.170281	0.543153	0.739703
OSMR	-0.171014	0.031355	0.0962654
GDF2	-0.171595	0.147876	0.32925
MAN2B2	-0.17279	0.391672	0.623115
CLEC1A	-0.177967	0.115529	0.269568
LILRA6	-0.178781	0.528471	0.728208
NGFR	-0.178805	0.184251	0.382717
CR2	-0.181871	0.273357	0.497251
VWF	-0.18351	0.489126	0.704333
SRPX	-0.184333	0.168974	0.362828
MCAM	-0.185952	0.0791868	0.202302
ACTA2	-0.18839	0.201829	0.410699
ENG	-0.190952	0.00149798	0.00572997
MYL3	-0.192867	0.522424	0.723464
ENPEP	-0.193795	0.363509	0.590496
SSC4D	-0.195152	0.611491	0.783963
CSRP3	-0.195286	0.667204	0.824827
BPIFB1	-0.197738	0.414322	0.639998
CSF2	-0.197995	0.269901	0.497251
VIT	-0.198395	0.148163	0.32925
SPARCL1	-0.200948	0.048113	0.135803
ABCA2	-0.203981	0.303735	0.528892
LECT2	-0.204771	0.483116	0.704333
COMP	-0.204952	0.106697	0.257107
PDGFRB	-0.205381	0.0777156	0.199271
KITLG	-0.206629	0.104633	0.256992
TMED10	-0.207195	0.00512386	0.0179335
COL4A1	-0.207633	0.212431	0.423653
EDN1	-0.208857	0.0490644	0.137845
C1QTNF1	-0.209476	0.232544	0.450916
GASK1A	-0.210781	0.275165	0.499005
IGFBP3	-0.21469	0.0111926	0.0374872
RPS10	-0.21521	0.492027	0.704333
UBQLN3	-0.217929	0.155224	0.341359
NPPB	-0.218214	0.562134	0.75382
LILRA3	-0.218633	0.396226	0.626903
BOC	-0.219214	0.0270813	0.084629
LTBP2	-0.22361	0.0912744	0.228186
RYR1	-0.225033	0.131185	0.298723
TGFBR3	-0.2266	0.089519	0.2246
LAMA1	-0.228714	0.131438	0.298723
C1GALT1C1	-0.230343	0.144234	0.323602
CD2	-0.230995	0.214113	0.425486
CTSB	-0.231352	0.229658	0.4478
CBS	-0.232843	0.305707	0.531005
CDH2	-0.233405	0.0717158	0.189438
LMOD1	-0.233433	0.0770276	0.198233
CD248	-0.237524	0.106267	0.257107
ACTN2	-0.238048	0.380333	0.610626
SFTPD	-0.2399	0.293185	0.523544
NOTCH3	-0.241386	0.0154964	0.0506891
MMP15	-0.242724	0.326054	0.548649
CKB	-0.243962	0.234996	0.454412
TSHB	-0.245376	0.455694	0.683054
DMP1	-0.251143	0.240973	0.464198
CHRDL2	-0.25149	0.220785	0.434128
STAB2	-0.257057	0.0079353	0.0269646
CD93	-0.260448	0.0197294	0.0624914
IL2RA	-0.266943	0.0458632	0.132116
LCP1	-0.267238	0.115202	0.269568
NXPE4	-0.269224	0.17276	0.368695
CRX	-0.26959	0.410063	0.636462
CDH6	-0.271933	0.0341018	0.103788
FAP	-0.274238	0.0128202	0.0425315
TNFRSF10C	-0.274629	0.112343	0.265675
TNC	-0.288114	0.0380637	0.112424
CD209	-0.289214	0.0560465	0.155069
SPINK8	-0.292762	0.176438	0.375156
TRAF3IP2	-0.2956	0.540672	0.737759
FABP2	-0.312938	0.138645	0.312063
HADH	-0.314081	0.292656	0.523544
MEP1B	-0.316357	0.400565	0.630251
RTKN2	-0.321433	0.0151746	0.0498695
IGFBP1	-0.324548	0.290588	0.521568
BGLAP	-0.337286	0.22306	0.437275
FABP6	-0.340052	0.0876604	0.222327
CLEC4M	-0.367267	0.0316311	0.0966891
CBLIF	-0.37419	0.0675323	0.18043
MYBPC1	-0.38901	0.273488	0.497251
IGFBP2	-0.410024	0.0894307	0.2246
CRHR1	-0.411029	0.177575	0.375537
SHD	-0.451848	0.180491	0.377145
APLP1	-0.455619	0.00516848	0.0179997
MYOM2	-0.470381	0.0196409	0.0624914
AKR1C4	-0.472962	0.168869	0.362828
FSHB	-0.503424	0.0372847	0.110932
PGLYRP4	-0.621067	0.0163817	0.0530888
EDIL3	-0.631048	7.92632e-06	3.90734e-05
ZP3	-0.879114	0.26699	0.496079
CACNA1H	-1.2812	0.00227176	0.00850391

## Sheet: 3 PACS-POTS vs PACS+POTS
Comparison of proteins between PACS-POTS vs PACS+POTS
Protein	logFC	P.Value	adj.P.Val
PM20D1	1.45251	0.0466012	0.993915
SERPINA12	1.20542	0.00934894	0.993915
GH1	0.69766	0.301939	0.993915
RBM19	0.677636	0.045888	0.993915
PMCH	0.648482	0.0372379	0.993915
RNASE3	0.641744	0.15038	0.993915
IDO1	0.554197	0.0406808	0.993915
CLC	0.553744	0.0590985	0.993915
OLR1	0.498825	0.101869	0.993915
MYBPC2	0.49786	0.134089	0.993915
HBZ	0.492823	0.167496	0.993915
TFF3	0.451556	0.173345	0.993915
NADK	0.42374	0.135787	0.993915
ZCCHC8	0.412283	0.287504	0.993915
CEACAM6	0.407433	0.0410323	0.993915
CEACAM8	0.388602	0.144117	0.993915
CCER2	0.36299	0.0605006	0.993915
LCN2	0.35186	0.037019	0.993915
EPPK1	0.348797	0.300466	0.993915
MNDA	0.345134	0.349031	0.993915
CHIT1	0.345121	0.556394	0.993915
ZBTB17	0.344779	0.186016	0.993915
CASQ2	0.338438	0.136646	0.993915
NPPB	0.335592	0.368071	0.993915
LILRA3	0.335369	0.189795	0.993915
AGXT	0.326004	0.189968	0.993915
AMY2A	0.311227	0.0695502	0.993915
AMY2B	0.304163	0.0710091	0.993915
MB	0.295831	0.153768	0.993915
MYL4	0.292631	0.0955382	0.993915
SART1	0.291442	0.435168	0.993915
AHNAK	0.290037	0.178421	0.993915
RPS10	0.288099	0.352894	0.993915
CCL15	0.286471	0.0583535	0.993915
TCOF1	0.279707	0.253799	0.993915
HSBP1	0.275649	0.452936	0.993915
SCRIB	0.264559	0.414272	0.993915
RETN	0.26239	0.216275	0.993915
M6PR	0.261436	0.114606	0.993915
ADAMTSL5	0.257303	0.196346	0.993915
MYBPC1	0.257108	0.462917	0.993915
UPB1	0.250846	0.492681	0.993915
S100A11	0.250269	0.200047	0.993915
LGALS3	0.244412	0.045794	0.993915
SCN4B	0.244042	0.0707971	0.993915
AIF1L	0.242884	0.383415	0.993915
EXOSC10	0.240737	0.21851	0.993915
AZU1	0.240177	0.375256	0.993915
TMEM132A	0.237618	0.34184	0.993915
SGSH	0.236048	0.38733	0.993915
VAMP5	0.235425	0.362375	0.993915
CA3	0.228787	0.204803	0.993915
PRG2	0.223887	0.218344	0.993915
TPR	0.217377	0.548671	0.993915
REG1B	0.216693	0.165821	0.993915
FABP3	0.216235	0.28209	0.993915
ITPA	0.214119	0.441884	0.993915
SERPINA11	0.21364	0.111233	0.993915
NTproBNP	0.213441	0.392635	0.993915
DEFA1_DEFA1B	0.211112	0.390134	0.993915
PRTN3	0.207069	0.369228	0.993915
GZMH	0.204523	0.607422	0.993915
DUOX2	0.204145	0.487123	0.993915
TGM2	0.203692	0.334843	0.993915
KIF1C	0.202215	0.312541	0.993915
CHI3L1	0.201759	0.286554	0.993915
GLRX	0.198718	0.330012	0.993915
UHRF2	0.198073	0.312833	0.993915
IGSF21	0.192532	0.329234	0.993915
MYL3	0.190459	0.522866	0.993915
PAGR1	0.188188	0.387049	0.993915
SPON2	0.185131	0.0737398	0.993915
ENO3	0.182868	0.391297	0.993915
NAGK	0.182554	0.416646	0.993915
FABP2	0.182234	0.380339	0.993915
IGFBP1	0.182158	0.547291	0.993915
CSTB	0.182068	0.306846	0.993915
FUCA1	0.181746	0.517665	0.993915
NOP56	0.178987	0.726229	0.993915
REG3A	0.176815	0.278005	0.993915
CYP24A1	0.172879	0.641697	0.993915
BPIFA2	0.170389	0.605588	0.993915
THBS4	0.170079	0.244495	0.993915
CLEC5A	0.169866	0.303913	0.993915
CRHR1	0.166733	0.577824	0.993915
TFRC	0.166101	0.188708	0.993915
CDA	0.163609	0.378271	0.993915
ACTN2	0.161818	0.545701	0.993915
DCTPP1	0.160072	0.300975	0.993915
GSTM4	0.158052	0.577588	0.993915
HCG22	0.156988	0.425595	0.993915
RNASET2	0.155885	0.158166	0.993915
PCDH17	0.154782	0.168458	0.993915
HADH	0.153004	0.602866	0.993915
LGALS1	0.148717	0.342435	0.993915
NPC2	0.148691	0.181293	0.993915
FCRL1	0.147971	0.380908	0.993915
REG1A	0.147501	0.260438	0.993915
FABP6	0.144243	0.459445	0.993915
ITGB2	0.142247	0.179856	0.993915
CTSL	0.13933	0.171021	0.993915
CA1	0.13931	0.456556	0.993915
LRCH4	0.137902	0.651296	0.993915
ENPEP	0.135506	0.519719	0.993915
ENPP2	0.134743	0.351909	0.993915
PSAP	0.134512	0.263181	0.993915
CCN3	0.133208	0.252914	0.993915
TIMD4	0.132893	0.329735	0.993915
CCL18	0.131788	0.545905	0.993915
SIGLEC7	0.127835	0.219029	0.993915
LILRB2	0.127428	0.194842	0.993915
CELA3A	0.126313	0.472654	0.993915
HMOX1	0.126263	0.4321	0.993915
MAN1A2	0.12584	0.239016	0.993915
TSNAX	0.125432	0.498464	0.993915
THOP1	0.125214	0.260004	0.993915
ADGRG2	0.124771	0.178123	0.993915
FBP1	0.123973	0.559507	0.993915
GUSB	0.122436	0.604737	0.993915
CILP	0.121709	0.669992	0.993915
LECT2	0.121141	0.674336	0.993915
PGD	0.120697	0.644154	0.993915
CDH6	0.120185	0.336616	0.993915
ERVV-1	0.119651	0.631113	0.993915
PI3	0.119036	0.528973	0.993915
LEPR	0.118903	0.184533	0.993915
BPIFB2	0.117996	0.632051	0.993915
COL6A3	0.11765	0.200104	0.993915
SPESP1	0.115419	0.0620192	0.993915
CHL1	0.115242	0.233371	0.993915
NID1	0.114627	0.286518	0.993915
CEP112	0.114596	0.598255	0.993915
SAT1	0.113544	0.387313	0.993915
FCAMR	0.113167	0.663445	0.993915
PLA2G2A	0.113122	0.637443	0.993915
SIGLEC8	0.112785	0.462936	0.993915
CANT1	0.112228	0.136669	0.993915
NOS2	0.11221	0.627439	0.993915
NRCAM	0.112067	0.176333	0.993915
RCOR1	0.112	0.63412	0.993915
MYH4	0.111463	0.408371	0.993915
MARCO	0.111285	0.268849	0.993915
LILRB5	0.1109	0.688478	0.993915
TPK1	0.110157	0.420909	0.993915
CST6	0.110059	0.348788	0.993915
CYTL1	0.109912	0.269821	0.993915
LILRB1	0.10926	0.283151	0.993915
ANGPTL1	0.108927	0.252538	0.993915
COQ7	0.106761	0.476912	0.993915
PRG3	0.10431	0.570677	0.993915
CEBPB	0.104017	0.687919	0.993915
LPL	0.102903	0.522659	0.993915
SCRG1	0.10116	0.342301	0.993915
SSC4D	0.0977567	0.796731	0.993915
HSD17B3	0.0969403	0.690478	0.993915
MELTF	0.0958913	0.350369	0.993915
AMDHD2	0.0952411	0.354274	0.993915
HSPG2	0.094519	0.20604	0.993915
DDT	0.0933788	0.545114	0.993915
ENOX2	0.0920693	0.646289	0.993915
PDE4D	0.0912846	0.782346	0.993915
CHEK2	0.0910279	0.783241	0.993915
DDA1	0.0905955	0.799489	0.993915
TIMP1	0.0896608	0.359319	0.993915
LBP	0.0889422	0.679717	0.993915
MYOM2	0.0888474	0.648962	0.993915
B3GNT7	0.086208	0.508252	0.993915
POSTN	0.0858738	0.503247	0.993915
CPTP	0.0856093	0.588708	0.993915
NRP1	0.0851171	0.412948	0.993915
CSF2	0.0850063	0.630491	0.993915
COL15A1	0.0847056	0.367576	0.993915
TCL1B	0.0845011	0.794975	0.993915
ACY3	0.0843299	0.562282	0.993915
RYR1	0.0839656	0.565862	0.993915
BECN1	0.0839461	0.748185	0.993915
COL3A1	0.0839366	0.388425	0.993915
ADAM15	0.0822801	0.47494	0.993915
IL6	0.0807095	0.748371	0.993915
PLXNB2	0.0801208	0.309582	0.993915
CSRP3	0.0798602	0.858738	0.997993
SDC1	0.0766807	0.544414	0.993915
SNED1	0.0762626	0.472077	0.993915
VSIG10L	0.0758695	0.579725	0.993915
SLC4A1	0.0753584	0.771918	0.993915
CLTA	0.074963	0.724767	0.993915
PAG1	0.0739095	0.785553	0.993915
TIMP2	0.0730374	0.387992	0.993915
HK2	0.0727656	0.766902	0.993915
HIP1	0.0714	0.648785	0.993915
MEGF9	0.0698513	0.531533	0.993915
DENND2B	0.0695169	0.73507	0.993915
RANBP1	0.0681357	0.769865	0.993915
GPNMB	0.0671405	0.410921	0.993915
THBD	0.0666996	0.515742	0.993915
FDX1	0.0662403	0.773598	0.993915
GOT1	0.0638556	0.615151	0.993915
CD163	0.0633788	0.649312	0.993915
DDC	0.0626026	0.698758	0.993915
ICAM1	0.0616929	0.492235	0.993915
TSLP	0.0616708	0.802905	0.993915
PLA2G1B	0.0609569	0.66602	0.993915
SBSN	0.060468	0.429586	0.993915
MAMDC2	0.0599786	0.55724	0.993915
TNFSF13B	0.0598446	0.522676	0.993915
IGFBP6	0.0597816	0.472741	0.993915
PTPRC	0.0584032	0.560226	0.993915
ANXA2	0.0582716	0.87767	0.998472
SEMA3F	0.0559385	0.523182	0.993915
SIL1	0.0559052	0.589635	0.993915
ART3	0.0557981	0.557189	0.993915
NEB	0.054845	0.796408	0.993915
SHISA5	0.0546658	0.538758	0.993915
BLMH	0.0541712	0.667665	0.993915
ENPP6	0.0541247	0.640664	0.993915
CDH5	0.0540442	0.540017	0.993915
VCAM1	0.0537565	0.539061	0.993915
EDIL3	0.05315	0.679977	0.993915
CST3	0.0527431	0.589868	0.993915
PCSK9	0.0521697	0.746868	0.993915
ACY1	0.0518173	0.74833	0.993915
CPA1	0.0515814	0.760304	0.993915
NFYA	0.0507775	0.861864	0.997993
CLUL1	0.0503115	0.755861	0.993915
ATP6V1G2	0.0473483	0.880675	0.998472
C1QTNF1	0.0464814	0.787615	0.993915
XG	0.0449303	0.6726	0.993915
CPB1	0.0443818	0.795702	0.993915
NECTIN2	0.044311	0.681922	0.993915
PKD1	0.0440816	0.643131	0.993915
MRPL24	0.0438946	0.772901	0.993915
HYAL1	0.0432067	0.625876	0.993915
NPTXR	0.0431286	0.67131	0.993915
GM2A	0.0422128	0.676833	0.993915
GALNT5	0.0410965	0.797987	0.993915
ACE2	0.0410444	0.780237	0.993915
AXL	0.0408418	0.664341	0.993915
ICAM3	0.0408253	0.619321	0.993915
SEMA7A	0.0406851	0.609278	0.993915
PCOLCE	0.0404348	0.73709	0.993915
PDZD2	0.0402807	0.907014	0.998472
SKIV2L	0.0401974	0.853384	0.997993
CD55	0.0398656	0.615623	0.993915
ADGRF5	0.0396909	0.691462	0.993915
TNF	0.0392485	0.848593	0.997993
ADAMTSL4	0.0389069	0.615555	0.993915
EPHB4	0.0376351	0.602461	0.993915
CDH2	0.0375437	0.766669	0.993915
KYAT1	0.036031	0.890621	0.998472
LEP	0.0360037	0.929193	0.998472
TALDO1	0.0357937	0.864954	0.997993
ADAMTS16	0.035747	0.826647	0.997993
UBE2L6	0.0352011	0.896383	0.998472
TCN2	0.0339216	0.700308	0.993915
ACOX1	0.0335955	0.796954	0.993915
CLEC4M	0.0333708	0.840571	0.997993
FAP	0.0329348	0.756714	0.993915
VWF	0.0327121	0.900558	0.998472
ALCAM	0.0326773	0.618885	0.993915
HEBP1	0.0319602	0.807559	0.993915
CDH1	0.0317301	0.736413	0.993915
PTGDS	0.0314355	0.704226	0.993915
ACP5	0.031092	0.777049	0.993915
TCTN3	0.030445	0.781451	0.993915
GAS6	0.0299106	0.748745	0.993915
FETUB	0.0297022	0.863317	0.997993
CD209	0.0290045	0.844109	0.997993
INPP5D	0.0289175	0.91182	0.998472
F9	0.0285245	0.721837	0.993915
TYMP	0.0280773	0.911508	0.998472
ANPEP	0.0270952	0.722557	0.993915
CHRDL2	0.0254556	0.899644	0.998472
SOST	0.0253574	0.850095	0.997993
MED21	0.0252301	0.845088	0.997993
FAM3C	0.0251818	0.803205	0.993915
IGSF8	0.0251645	0.862355	0.997993
CD59	0.0248318	0.736465	0.993915
ADH4	0.0243671	0.936346	0.998472
GADD45GIP1	0.0237649	0.919814	0.998472
PRRT3	0.0231797	0.858135	0.997993
AHNAK2	0.0226275	0.83344	0.997993
FSTL1	0.0223898	0.735822	0.993915
GPR37	0.022213	0.915892	0.998472
CTSZ	0.0203926	0.839855	0.997993
CNDP1	0.0203846	0.888303	0.998472
ADGRE5	0.0195171	0.83172	0.997993
EGFR	0.01939	0.776954	0.993915
HMGCS1	0.0189485	0.86252	0.997993
USP8	0.0187147	0.964788	0.998472
ANGPTL3	0.0184563	0.890717	0.998472
CCL5	0.018053	0.969674	0.998472
GNPDA1	0.0178087	0.918253	0.998472
CCL16	0.0164911	0.920419	0.998472
TTN	0.0158623	0.941031	0.998472
KIT	0.0154145	0.884828	0.998472
ROBO4	0.0153212	0.79648	0.993915
C1GALT1C1	0.0149188	0.923141	0.998472
IL2RA	0.0148623	0.909043	0.998472
IL6ST	0.0142318	0.807911	0.993915
ADA2	0.0116061	0.934339	0.998472
ECHDC3	0.00952965	0.976761	0.998472
PROC	0.00947489	0.938566	0.998472
DKK3	0.00915541	0.917241	0.998472
GSTA1	0.00910736	0.977437	0.998472
TNFRSF10C	0.00807727	0.961944	0.998472
CALCOCO2	0.00776039	0.983406	0.998472
HYOU1	0.0077119	0.923228	0.998472
CD80	0.00766991	0.93513	0.998472
CD46	0.0075474	0.948971	0.998472
RNF149	0.00753593	0.945547	0.998472
EXTL1	0.00744502	0.965622	0.998472
ROR1	0.00726732	0.946869	0.998472
NOTCH1	0.00573225	0.915859	0.998472
GIP	0.00509459	0.924503	0.998472
PDCD6	0.00453312	0.977074	0.998472
MET	0.00405909	0.957495	0.998472
CDH17	0.00363485	0.984135	0.998472
MTPN	0.00280519	0.972422	0.998472
CNPY2	0.00252294	0.992587	0.998472
ESAM	0.00201472	0.987114	0.998472
NPL	0.00168052	0.991028	0.998472
SEL1L	0.00146667	0.98792	0.998472
MMUT	0.000961688	0.997046	0.998472
CXCL8	5.19481e-05	0.999799	0.999799
C2	-0.00071342	0.993019	0.998472
PRSS2	-0.00074632	0.995887	0.998472
IL1RL1	-0.00117662	0.994944	0.998472
RPL14	-0.00137446	0.995635	0.998472
CA4	-0.00270909	0.973679	0.998472
NPDC1	-0.00285173	0.973248	0.998472
RARRES2	-0.00322641	0.985581	0.998472
IL18BP	-0.00386234	0.967589	0.998472
EIF2AK3	-0.0046316	0.991961	0.998472
COMMD1	-0.00477619	0.985648	0.998472
QPCT	-0.00485476	0.972042	0.998472
MPHOSPH8	-0.00498247	0.986211	0.998472
SLITRK6	-0.00599524	0.964547	0.998472
PRKAR1A	-0.00606126	0.987787	0.998472
MFAP5	-0.0077658	0.950414	0.998472
CEP170	-0.00890866	0.978943	0.998472
MECR	-0.00952554	0.980231	0.998472
AK1	-0.0099987	0.96946	0.998472
PLIN3	-0.0107171	0.954807	0.998472
LAMP1	-0.0111203	0.925537	0.998472
F7	-0.0114671	0.92714	0.998472
FCN2	-0.0123242	0.926813	0.998472
IGDCC4	-0.012879	0.890362	0.998472
HMGCL	-0.0132234	0.962613	0.998472
CDHR5	-0.0133201	0.912125	0.998472
PILRB	-0.0137426	0.938777	0.998472
GRP	-0.0145641	0.926082	0.998472
CD93	-0.0164848	0.878766	0.998472
IGFBPL1	-0.0171965	0.881199	0.998472
VASN	-0.0181924	0.824489	0.997993
GHRL	-0.0185377	0.936045	0.998472
NPTX2	-0.0186017	0.881253	0.998472
PDGFRA	-0.0190329	0.853197	0.997993
REXO2	-0.019047	0.916601	0.998472
AHCY	-0.0198485	0.945523	0.998472
GLO1	-0.0203522	0.935314	0.998472
TMED10	-0.0207944	0.769423	0.993915
TNFSF8	-0.0209119	0.867451	0.997993
ITGB1	-0.0209303	0.703008	0.993915
CTSD	-0.0220781	0.785806	0.993915
TINAGL1	-0.0249444	0.746123	0.993915
ICAM2	-0.0251104	0.81408	0.997993
ACTA2	-0.0261387	0.856934	0.997993
COL18A1	-0.026292	0.701252	0.993915
IRAG2	-0.0262968	0.950894	0.998472
LDLR	-0.0278346	0.882861	0.998472
MYL1	-0.027932	0.838876	0.997993
PAM	-0.0279569	0.754206	0.993915
ATP1B3	-0.0283216	0.83245	0.997993
NFE2	-0.0288312	0.938242	0.998472
GDF2	-0.0289552	0.803355	0.993915
SNX5	-0.0296703	0.804433	0.993915
PRAP1	-0.0299167	0.83757	0.997993
ACAN	-0.0306089	0.828766	0.997993
GYS1	-0.0310708	0.945126	0.998472
CSDE1	-0.0312364	0.91052	0.998472
SIRPA	-0.0314071	0.806492	0.993915
GP1BA	-0.0318736	0.806195	0.993915
CD2	-0.0335409	0.854349	0.997993
CGREF1	-0.0339639	0.821978	0.997993
FCGR2A	-0.0342011	0.889121	0.998472
ADAMTS13	-0.034889	0.65503	0.993915
COMP	-0.0354221	0.775736	0.993915
LRP11	-0.0356413	0.749955	0.993915
REN	-0.0371998	0.795292	0.993915
CEP43	-0.038079	0.89763	0.998472
6,00¬†GBP	-0.0387476	0.853401	0.997993
CPQ	-0.0397617	0.718464	0.993915
CXCL16	-0.0400139	0.59464	0.993915
LILRA5	-0.0406541	0.707198	0.993915
BAG6	-0.0419019	0.781257	0.993915
BCAT1	-0.0427076	0.796821	0.993915
RECK	-0.0431437	0.47032	0.993915
S100P	-0.0435922	0.868246	0.997993
MMP7	-0.0437784	0.595934	0.993915
SORT1	-0.043824	0.750775	0.993915
TIE1	-0.0445797	0.776369	0.993915
ASS1	-0.0451184	0.863043	0.997993
MEGF11	-0.04515	0.723065	0.993915
CD14	-0.0455236	0.703314	0.993915
LONP1	-0.0459913	0.906794	0.998472
FHIP2A	-0.0460755	0.820772	0.997993
LCP1	-0.0471145	0.7767	0.993915
COL4A1	-0.0485812	0.766586	0.993915
CSPG4	-0.0494182	0.670328	0.993915
ATP1B1	-0.0495156	0.793488	0.993915
DNAJB8	-0.0504989	0.701099	0.993915
SELP	-0.0506483	0.810069	0.994821
ENTPD6	-0.0513682	0.570095	0.993915
DHODH	-0.0514392	0.780892	0.993915
GDF15	-0.0517952	0.655883	0.993915
PTPRF	-0.0533208	0.603762	0.993915
SRPX	-0.0537567	0.682859	0.993915
FAM20A	-0.0539123	0.657826	0.993915
TGFBI	-0.0539913	0.551356	0.993915
UBQLN3	-0.0540284	0.719496	0.993915
CCDC80	-0.0550134	0.701156	0.993915
CPXM2	-0.0556976	0.585758	0.993915
CELA2A	-0.0569935	0.783212	0.993915
COL2A1	-0.0570985	0.822836	0.997993
CNTN1	-0.0572994	0.543101	0.993915
TYRO3	-0.0578113	0.586113	0.993915
RAB27B	-0.0581827	0.868254	0.997993
DPT	-0.0584409	0.576951	0.993915
PTPRS	-0.0587957	0.496993	0.993915
GRK5	-0.0588208	0.528622	0.993915
PRCP	-0.0588264	0.626427	0.993915
ELOB	-0.0591236	0.752768	0.993915
PTPRB	-0.0591929	0.477537	0.993915
PEAR1	-0.0592418	0.48129	0.993915
NTRK2	-0.0616193	0.462269	0.993915
CD248	-0.0629152	0.662138	0.993915
ST6GAL1	-0.0629255	0.655106	0.993915
CTHRC1	-0.0638262	0.536503	0.993915
ITGBL1	-0.0638366	0.58684	0.993915
SCARF1	-0.0641177	0.757976	0.993915
CA5A	-0.0643214	0.858354	0.997993
FCGR3B	-0.065747	0.690719	0.993915
NGFR	-0.0659792	0.618055	0.993915
UGDH	-0.0661446	0.870059	0.998428
NOTCH2	-0.0662792	0.394878	0.993915
PTGR1	-0.0663792	0.822942	0.997993
PGLYRP4	-0.069345	0.781528	0.993915
PPP1R2	-0.0698095	0.818507	0.997993
MCAM	-0.0701	0.498763	0.993915
ENTR1	-0.0715959	0.790479	0.993915
FBLN2	-0.0719439	0.348703	0.993915
OXCT1	-0.0722693	0.788836	0.993915
VSIR	-0.0725578	0.827662	0.997993
BOC	-0.0726061	0.451193	0.993915
FAS	-0.0728104	0.560842	0.993915
CCL14	-0.073169	0.51598	0.993915
BRD3	-0.0733006	0.776677	0.993915
TOR1AIP1	-0.0733035	0.772746	0.993915
ENG	-0.073605	0.200266	0.993915
DLK1	-0.0753405	0.631088	0.993915
MFAP3	-0.0760974	0.756783	0.993915
CRYZL1	-0.0762009	0.845429	0.997993
FGFBP2	-0.0764377	0.670113	0.993915
ASPN	-0.0765145	0.552327	0.993915
SOD1	-0.0775742	0.662287	0.993915
IGFBP7	-0.0776481	0.265724	0.993915
HSDL2	-0.0786013	0.688383	0.993915
PACS2	-0.0794468	0.768579	0.993915
ICAM5	-0.079666	0.561015	0.993915
BOLA2_BOLA2B	-0.0837448	0.706489	0.993915
IL6R	-0.0837883	0.492744	0.993915
SPINK8	-0.0842245	0.692094	0.993915
QDPR	-0.0850747	0.673188	0.993915
CTSB	-0.0857022	0.651016	0.993915
VIM	-0.0857803	0.785098	0.993915
TNN	-0.0861994	0.511156	0.993915
WASF1	-0.0884751	0.763753	0.993915
SELE	-0.0892128	0.583051	0.993915
NIT1	-0.0894823	0.652677	0.993915
MUC2	-0.0895736	0.755785	0.993915
DMD	-0.0898766	0.77182	0.993915
ADAMTSL2	-0.0901558	0.312444	0.993915
DCN	-0.0905348	0.238691	0.993915
SCPEP1	-0.0906227	0.709307	0.993915
LMOD1	-0.0906866	0.482558	0.993915
GATD3	-0.0911877	0.771074	0.993915
PYDC1	-0.0912084	0.441907	0.993915
EDN1	-0.0916887	0.376268	0.993915
ENTPD5	-0.0927279	0.333115	0.993915
YOD1	-0.094245	0.712252	0.993915
PRSS27	-0.0942807	0.450169	0.993915
HEPH	-0.0943532	0.355252	0.993915
THPO	-0.0952262	0.38549	0.993915
RTKN2	-0.0953132	0.456839	0.993915
EIF4EBP1	-0.0953139	0.659717	0.993915
CES1	-0.0964097	0.614663	0.993915
NUP50	-0.0976613	0.589873	0.993915
MCFD2	-0.0984688	0.591161	0.993915
PYY	-0.0985829	0.69951	0.993915
EFEMP1	-0.101308	0.425721	0.993915
GGH	-0.102176	0.379675	0.993915
EHBP1	-0.103555	0.743402	0.993915
OSMR	-0.104966	0.176519	0.993915
B3GAT3	-0.106233	0.302553	0.993915
FABP4	-0.107677	0.621319	0.993915
DPP4	-0.107956	0.229961	0.993915
PLXNB3	-0.108049	0.58879	0.993915
UMOD	-0.108074	0.559272	0.993915
CLEC1A	-0.108453	0.329027	0.993915
DNAJC6	-0.109951	0.751898	0.993915
HNRNPK	-0.111438	0.801283	0.993915
STK11	-0.111442	0.702553	0.993915
SSC5D	-0.112625	0.446493	0.993915
APLP1	-0.114638	0.463686	0.993915
GAMT	-0.114748	0.0297706	0.993915
ATP5F1D	-0.115141	0.609263	0.993915
CD2AP	-0.11855	0.677671	0.993915
AAMDC	-0.120219	0.544305	0.993915
TFPI	-0.12062	0.253656	0.993915
LAMB1	-0.121397	0.155953	0.993915
NCAM1	-0.121696	0.200508	0.993915
RIPK4	-0.122189	0.625864	0.993915
VIT	-0.122216	0.365111	0.993915
ECHS1	-0.122968	0.737108	0.993915
FRMD4B	-0.124477	0.726649	0.993915
SHD	-0.128065	0.699142	0.993915
CRTAC1	-0.129128	0.268894	0.993915
RAB39B	-0.130363	0.783867	0.993915
HRC	-0.13064	0.145695	0.993915
OPLAH	-0.131399	0.398424	0.993915
PLPBP	-0.132626	0.676377	0.993915
NIT2	-0.133454	0.709955	0.993915
CR2	-0.133968	0.41341	0.993915
ATP6V1G1	-0.134071	0.647995	0.993915
PDGFA	-0.13408	0.690359	0.993915
NOTCH3	-0.137607	0.156328	0.993915
NFKB1	-0.137943	0.645607	0.993915
SNX9	-0.13861	0.621321	0.993915
SLURP1	-0.139307	0.16265	0.993915
POMC	-0.140348	0.483794	0.993915
IGFBP3	-0.140719	0.0880445	0.993915
EEF1D	-0.143401	0.744589	0.993915
COX6B1	-0.146447	0.645124	0.993915
PDGFRB	-0.146895	0.199212	0.993915
GET3	-0.14835	0.422233	0.993915
ABCA2	-0.14948	0.444976	0.993915
AOC3	-0.149718	0.201014	0.993915
CTSH	-0.150344	0.557421	0.993915
LTBP2	-0.152209	0.242131	0.993915
ANG	-0.152469	0.194015	0.993915
COL1A1	-0.153008	0.300672	0.993915
TIMM10	-0.154637	0.433963	0.993915
SERPINE1	-0.154912	0.598291	0.993915
HSPB1	-0.155377	0.601228	0.993915
ANXA4	-0.156711	0.634465	0.993915
TEF	-0.162403	0.415075	0.993915
PON2	-0.162722	0.24746	0.993915
KITLG	-0.162856	0.194048	0.993915
KHK	-0.165103	0.477603	0.993915
TNC	-0.165315	0.22341	0.993915
PALM3	-0.16599	0.58848	0.993915
TGFBR3	-0.166011	0.205953	0.993915
RNASE10	-0.166877	0.418097	0.993915
CNP	-0.169034	0.598855	0.993915
USP47	-0.169345	0.606317	0.993915
SFTPD	-0.170168	0.449745	0.993915
SUSD1	-0.171426	0.493002	0.993915
PNMA1	-0.172092	0.618312	0.993915
PPM1F	-0.172857	0.399601	0.993915
STAB2	-0.174318	0.0646174	0.993915
GASK1A	-0.174328	0.360587	0.993915
APOBR	-0.176811	0.140535	0.993915
LILRA6	-0.17752	0.526654	0.993915
EIF5	-0.177839	0.364773	0.993915
NFX1	-0.177892	0.505421	0.993915
RAB11FIP3	-0.178196	0.72729	0.993915
TREH	-0.178514	0.499356	0.993915
MYH9	-0.178515	0.691612	0.993915
STK4	-0.179527	0.53457	0.993915
IGSF9	-0.179969	0.604128	0.993915
NT5C	-0.180584	0.574724	0.993915
FAM172A	-0.180627	0.512982	0.993915
LACTB2	-0.181216	0.528901	0.993915
FADD	-0.18134	0.615513	0.993915
BNIP2	-0.182051	0.480886	0.993915
COMT	-0.183322	0.552345	0.993915
LAMA1	-0.187315	0.210129	0.993915
PTPRZ1	-0.188887	0.0980005	0.993915
TOMM20	-0.19025	0.607031	0.993915
CRYBB1	-0.19036	0.501414	0.993915
SEC31A	-0.190852	0.492986	0.993915
ITGB1BP2	-0.19198	0.659518	0.993915
ELN	-0.196124	0.298365	0.993915
RAB33A	-0.199582	0.506196	0.993915
SDC4	-0.199615	0.528127	0.993915
APOM	-0.200479	0.0382663	0.993915
PDIA4	-0.201732	0.522159	0.993915
DOK2	-0.202053	0.647263	0.993915
PRKD2	-0.204016	0.237286	0.993915
PKD2	-0.21015	0.556373	0.993915
DTYMK	-0.21042	0.53987	0.993915
PLAT	-0.21526	0.233823	0.993915
MAN2B2	-0.215512	0.280641	0.993915
IGHMBP2	-0.217253	0.398679	0.993915
EIF2S2	-0.219118	0.468392	0.993915
IFNW1	-0.220898	0.0752436	0.993915
TSHB	-0.226278	0.486399	0.993915
CMC1	-0.227893	0.585353	0.993915
GGCT	-0.230194	0.386566	0.993915
CHMP6	-0.230843	0.364556	0.993915
GGACT	-0.230928	0.462968	0.993915
ADRA2A	-0.231411	0.547965	0.993915
PLTP	-0.231884	0.0345688	0.993915
DPP7	-0.232442	0.407167	0.993915
SPP1	-0.234355	0.129559	0.993915
IL19	-0.235523	0.297851	0.993915
GCLM	-0.238252	0.289186	0.993915
CASP3	-0.238416	0.548202	0.993915
NAA10	-0.239081	0.496525	0.993915
ITIH3	-0.240409	0.037328	0.993915
GP1BB	-0.240593	0.513681	0.993915
CTF1	-0.244506	0.431147	0.993915
GP2	-0.24523	0.313432	0.993915
CKB	-0.247584	0.222924	0.993915
FSHB	-0.247823	0.293463	0.993915
CBS	-0.249013	0.26817	0.993915
RBPMS2	-0.251221	0.583496	0.993915
MMP15	-0.25449	0.297824	0.993915
RILPL2	-0.257089	0.546654	0.993915
LPP	-0.257294	0.0708555	0.993915
ARL2BP	-0.258635	0.266108	0.993915
LRRC59	-0.262321	0.431045	0.993915
CORO1A	-0.262505	0.595005	0.993915
DLL4	-0.262813	0.305964	0.993915
RNF5	-0.266436	0.395248	0.993915
SPARCL1	-0.266767	0.00872767	0.993915
CD69	-0.267154	0.536937	0.993915
VSTM2L	-0.267381	0.237032	0.993915
GRHPR	-0.268441	0.363892	0.993915
BPIFB1	-0.268585	0.263142	0.993915
PPIB	-0.269067	0.496661	0.993915
ZP3	-0.270884	0.728202	0.993915
BRDT	-0.277862	0.0521597	0.993915
MSTN	-0.27945	0.0611741	0.993915
ASAH1	-0.281048	0.192822	0.993915
PDAP1	-0.282429	0.502619	0.993915
TWF2	-0.288683	0.461428	0.993915
GMFG	-0.293678	0.441745	0.993915
NECAP2	-0.294153	0.283531	0.993915
FDX2	-0.294555	0.178802	0.993915
TIA1	-0.29547	0.492787	0.993915
SNAP23	-0.296222	0.489847	0.993915
HS1BP3	-0.29692	0.251014	0.993915
IGF2BP3	-0.303918	0.162419	0.993915
DMP1	-0.304226	0.151874	0.993915
MTR	-0.304732	0.33604	0.993915
PTN	-0.304848	0.178451	0.993915
SARG	-0.306239	0.43896	0.993915
ITPR1	-0.308183	0.309246	0.993915
EHD3	-0.308848	0.519169	0.993915
CA13	-0.310559	0.497857	0.993915
SLC51B	-0.310603	0.256635	0.993915
GRAP2	-0.315076	0.522505	0.993915
ASRGL1	-0.317394	0.449103	0.993915
RAB10	-0.318331	0.390809	0.993915
CCL27	-0.322328	0.104687	0.993915
NXPE4	-0.324201	0.0979315	0.993915
DIABLO	-0.331668	0.511919	0.993915
MYDGF	-0.336374	0.418244	0.993915
CACNA1H	-0.346569	0.387363	0.993915
MSMB	-0.34847	0.136708	0.993915
CNST	-0.35048	0.43026	0.993915
ECI2	-0.368301	0.244376	0.993915
PMM2	-0.38034	0.263559	0.993915
TRAF3IP2	-0.38304	0.423082	0.993915
L3HYPDH	-0.390324	0.381187	0.993915
COCH	-0.392021	0.0393652	0.993915
AKR1C4	-0.39512	0.243948	0.993915
BGLAP	-0.399046	0.145796	0.993915
BDNF	-0.406192	0.416712	0.993915
CRX	-0.410547	0.206097	0.993915
IGFBP2	-0.415785	0.0816553	0.993915
LILRA4	-0.417605	0.0582643	0.993915
LIPF	-0.42506	0.027539	0.993915
SYTL4	-0.432962	0.316277	0.993915
KIF22	-0.436741	0.282983	0.993915
HPSE	-0.443555	0.36101	0.993915
CBLIF	-0.472587	0.020523	0.993915
ACADSB	-0.474974	0.347669	0.993915
ABRAXAS2	-0.485364	0.10902	0.993915
MEP1B	-0.503403	0.177935	0.993915
ATP2B4	-0.511578	0.0804242	0.993915
SERPINE2	-0.52115	0.1476	0.993915
CXCL5	-0.530183	0.353404	0.993915
PPIF	-0.576179	0.342187	0.993915
CHGA	-0.596787	0.0153188	0.993915
TSPAN15	-0.615869	0.0414628	0.993915
THRAP3	-0.633912	0.219445	0.993915
NUDT15	-0.64289	0.0041343	0.993915
ANK2	-0.710177	0.0595046	0.993915

## Sheet: 4Uniquely dysregulated proteins
List of uniquely up or down -regulated proteins in PACS-POTS and PACS+POTS vs Healthy controls
Protein	Dysregulated in	Up/Down
PSAP	PACS+POTS	Up
NID1	PACS+POTS	Up
LGALS1	PACS+POTS	Up
KIF1C	PACS+POTS	Up
TMEM132A	PACS+POTS	Up
CCER2	PACS+POTS	Up
GUSB	PACS+POTS	Up
EPPK1	PACS+POTS	Up
ENOX2	PACS+POTS	Up
TPK1	PACS+POTS	Up
GSTM4	PACS+POTS	Up
ENG	PACS+POTS	Down
CACNA1H	PACS+POTS	Down
APLP1	PACS+POTS	Down
STAB2	PACS+POTS	Down
IGFBP3	PACS+POTS	Down
RTKN2	PACS+POTS	Down
GAMT	PACS-POTS	Up
HRC	PACS-POTS	Up
NUDT15	PACS-POTS	Up
FDX2	PACS-POTS	Up
PON2	PACS-POTS	Up
MTR	PACS-POTS	Up
GRK5	PACS-POTS	Up
DNAJB8	PACS-POTS	Up
CDH6	PACS-POTS	Down
MYOM2	PACS-POTS	Down
HSPG2	PACS-POTS	Down

## Sheet: 5 Proteins below LOD
Proteins not included in the analyses due to low frequency in samples over limit of detection
Proteins below the prespecified proportion of limit of detection	% values missing
BHMT2	83.33
SNU13	85.9
TPM3	75.64
MAP1LC3B2	75.64
SLC12A2	76.92
ACSL1	75.64
KRT17	85.9
SCGB2A2	88.46
NPR1	97.44
ATP1B2	76.92
TRPV3	88.46
MANSC4	80.77
GUK1	82.05
PROCR	80.77
TMED4	92.31
KRT6C	94.87
COPB2	94.87
CBX2	83.33
VIPR1	97.44
NUDT10	82.05
ANP32C	91.03
PECR	94.87
CTLA4	79.49
KLK3	96.15
ISM2	80.77
TNNI3	87.18
SERPINB5	79.49
TSPAN1	78.21
TP53INP1	91.03
