# Supplementary material for: Dysregulations in hemostasis, metabolism, immune response, and angiogenesis in post-acute COVID-19 syndrome with and without postural orthostatic tachycardia syndrome: a multi-omic profiling study
Source: Sci Rep. 2023 Nov 19;13:20230. doi: 10.1038/s41598-023-47539-1 (PMC10658082; doi:10.1038/s41598-023-47539-1)
Supplement: Supplementary file 2 — Supplementary Information 2. [file 41598_2023_47539_MOESM2_ESM.xlsx]

## Sheet: 0 File description
Supplementary File 2 (cytokines):
Tab 1	Healthy controls vs PACS-POTS (sorted by log FC)
Tab 2	Healthy controls vs PACS+POTS (sorted by log FC)
Tab 3	PACS-POTS vs PACS+POTS (sorted by log FC)
Tab 4	List of uniquely up or down -regulated cytokines/chemokines in PACS-POTS and PACS+POTS vs Healthy controls
Tab 5	Cytokines/chemokines not included in the analyses due to low frequency in samples over limit of detection

## Sheet: 1 Healthy vs PACS-POTS
Cytokine	logFC	P.Value	adj.P.Val
IL7	1.02283	2.19143e-07	7.88913e-06
EGF	0.985411	5.91882e-07	1.06539e-05
CCL13	0.951776	1.40478e-06	1.68574e-05
TNFSF12	0.893028	5.95435e-06	5.35891e-05
MMP1	0.831015	2.49877e-05	0.000179911
CXCL11	0.807112	4.23719e-05	0.000254232
CCL8	0.767132	9.939e-05	0.000511149
CXCL8	0.711314	0.000306474	0.00137913
VEGFA	0.620588	0.00162998	0.00651993
CXCL12	0.580829	0.00318737	0.0114745
CCL7	0.553822	0.00492039	0.0161031
HGF	0.431924	0.0282345	0.0847034
FLT3LG	0.361321	0.0664048	0.18389
CCL4	0.347854	0.0771755	0.185221
IL18	0.329633	0.0939737	0.211441
CXCL10	0.269269	0.171234	0.342468
IL6	0.201547	0.305728	0.468201
OLR1	0.121934	0.535458	0.700093
IL15	0.119059	0.545122	0.700093
TNF	0.113359	0.564534	0.700093
CCL3	0.107906	0.583411	0.700093
CXCL9	0.0735455	0.708564	0.795619
CCL11	0.0144523	0.941446	0.942833
CCL2	-0.0141092	0.942833	0.942833
TNFSF10	-0.0524341	0.789861	0.836323
IFNG	-0.068085	0.729317	0.795619
CSF3	-0.091139	0.643222	0.746968
TGFA	-0.130054	0.508637	0.700093
IL10	-0.145254	0.460392	0.662965
IL17C	-0.198895	0.312134	0.468201
LTA	-0.21697	0.270208	0.442159
CSF1	-0.230076	0.242337	0.415435
IL27	-0.236815	0.228822	0.411879
MMP12	-0.255886	0.193507	0.366646
CCL19	-0.273604	0.164447	0.342468
OSM	-0.353801	0.0722553	0.185221

## Sheet: 2 Healthy vs PACS+POTS
Cytokine	logFC	P.Value	adj.P.Val
EGF	0.913897	6.04917e-06	0.00021777
IL7	0.815994	5.3023e-05	0.00079808
MMP1	0.805165	6.65067e-05	0.00079808
CCL13	0.781971	0.000107081	0.000963727
CXCL11	0.758504	0.000171219	0.00123278
VEGFA	0.644942	0.00138924	0.00833545
CXCL12	0.54705	0.00667696	0.0298171
CCL8	0.538789	0.00754801	0.0298171
CCL7	0.537774	0.00766172	0.0298171
TNFSF12	0.532463	0.00828253	0.0298171
IL18	0.489945	0.0151073	0.0494419
CXCL8	0.459693	0.0226104	0.0678311
CCL4	0.431079	0.0325014	0.0900039
IL10	0.365401	0.0698791	0.176574
HGF	0.356228	0.0771914	0.176574
TGFA	0.354689	0.0784772	0.176574
IL6	0.280697	0.163708	0.295404
CCL3	0.275068	0.172319	0.295404
OLR1	0.25325	0.208906	0.313359
CXCL10	0.209154	0.299344	0.414477
TNF	0.201873	0.316478	0.421971
CSF1	0.162319	0.420541	0.540696
IFNG	0.0804012	0.689892	0.804504
FLT3LG	0.0789888	0.695064	0.804504
OSM	0.0586343	0.771064	0.816421
CCL2	0.0433436	0.829689	0.853394
IL15	-0.00215076	0.991484	0.991484
CSF3	-0.0648872	0.747443	0.815392
IL27	-0.0735486	0.715115	0.804504
CXCL9	-0.114802	0.568875	0.70619
CCL19	-0.21514	0.292142	0.414477
IL17C	-0.254969	0.205834	0.313359
TNFSF10	-0.26946	0.18123	0.296558
LTA	-0.278882	0.166448	0.295404
MMP12	-0.312997	0.120452	0.240904
CCL11	-0.327801	0.103889	0.22

## Sheet: 3 PACS-POTS vs PACS+POTS
Cytokine	logFC	P.Value	adj.P.Val
IL10	0.510655	0.0104412	0.270954
TGFA	0.484743	0.015053	0.270954
OSM	0.412436	0.03856	0.441182
CSF1	0.392395	0.0490202	0.441182
CCL3	0.167162	0.401548	0.928515
IL27	0.163266	0.412606	0.928515
IL18	0.160313	0.421111	0.928515
IFNG	0.148486	0.456178	0.928515
OLR1	0.131317	0.509895	0.928515
TNF	0.0885137	0.65689	0.928515
CCL4	0.0832243	0.676191	0.928515
IL6	0.0791505	0.691203	0.928515
CCL19	0.0584644	0.772239	0.928515
CCL2	0.0574528	0.773091	0.928515
CSF3	0.0262518	0.895183	0.928515
VEGFA	0.0243536	0.902723	0.928515
CCL7	-0.016048	0.935808	0.935808
MMP1	-0.0258498	0.896779	0.928515
CXCL12	-0.0337792	0.865383	0.928515
CXCL11	-0.0486083	0.807272	0.928515
IL17C	-0.056074	0.778393	0.928515
MMP12	-0.057111	0.774405	0.928515
CXCL10	-0.060115	0.762885	0.928515
LTA	-0.0619126	0.756017	0.928515
EGF	-0.0715136	0.719672	0.928515
HGF	-0.0756964	0.704028	0.928515
IL15	-0.12121	0.542998	0.928515
CCL13	-0.169804	0.394148	0.928515
CXCL9	-0.188348	0.344579	0.928515
IL7	-0.206835	0.299313	0.928515
TNFSF10	-0.217026	0.27614	0.928515
CCL8	-0.228343	0.251876	0.928515
CXCL8	-0.25162	0.206745	0.928515
FLT3LG	-0.282332	0.156599	0.805367
CCL11	-0.342253	0.0859664	0.515799
TNFSF12	-0.360565	0.0704708	0.507389

## Sheet: 4 Uniquely regulated cytokines
Cytokine	Dysregulated in	Up/Down
IL18	PACS+POTS	Up
CXCL8	PACS-POTS	Up

## Sheet: 5 Cytokines below LOD
Cytokines/chemokines below limit of detection
CXCL17
OLR5
IL73
CXCL14
IL48
OLR2
IL34
IL2
IL33
