# Supplementary material for: Dysregulations in hemostasis, metabolism, immune response, and angiogenesis in post-acute COVID-19 syndrome with and without postural orthostatic tachycardia syndrome: a multi-omic profiling study
Source: Sci Rep. 2023 Nov 19;13:20230. doi: 10.1038/s41598-023-47539-1 (PMC10658082; doi:10.1038/s41598-023-47539-1)
Supplement: Supplementary file 3 — Supplementary Information 3. [file 41598_2023_47539_MOESM3_ESM.xlsx]

## Sheet: 0 File description
Supplementary File 3 (sphingolipids):
Tab 1	Healthy controls vs PACS-POTS (sorted by log FC)
Tab 2	Healthy controls vs PACS+POTS (sorted by log FC)
Tab 3	PACS-POTS vs PACS+POTS (sorted by log FC)
Tab 4	List of uniquely up or down -regulated csphingolipids) in PACS-POTS and PACS+POTS vs Healthy controls

## Sheet: 1 Healthy vs PACS-POTS
Comparison of sphingolipids between Healthy controls vs PACS-POTS
Lipid	logFC	P.Value	adj.P.Val
Sphingosine(d18:1)	0.959068	1.97288e-06	0.000148188
DhCer(d18:0/20:0)	0.94617	3.36791e-06	0.000148188
Sphingosine(d16:1)	0.854538	1.31235e-05	0.000384956
Spa1P(d18:0)	0.791102	5.9334e-05	0.000870233
DhCer(d18:0/18:0)	0.766671	7.81739e-05	0.000982757
LacCer(d18:1/22:0)	0.71665	2.04289e-05	0.000449435
Sphinganine(d18:0)	0.60974	0.0127977	0.0536287
S1P(d18:1)	0.440959	0.00161192	0.0128953
DhCer(d18:0/24:1)	0.440255	0.0289603	0.110805
LacCer(d18:1/20:0)	0.403525	0.000260396	0.0025461
Cer(d18:1/22:1)	0.337705	0.00766132	0.0424234
LacCer(d18:1/24:0)	0.319694	0.0442063	0.155606
DhCer(d18:0/24:0)	0.229983	0.225498	0.495392
SM(d18:1/20:0)	0.195847	0.00730465	0.0424234
Hexosylsphingosine	0.160324	0.326156	0.58575
LacCer(d18:1/23:0)	0.136565	0.221845	0.495392
Cer(d18:1/12:0)	0.115842	0.699703	0.867238
S1P(d18:2)	0.0974243	0.390335	0.648103
Cer(d18:1/20:1)	0.0900978	0.543567	0.784163
SM(d18:1/22:0)	0.0831915	0.422414	0.663794
Cer(d18:1/20:0)	0.0756843	0.356228	0.614668
SM(d18:1/18:1)	0.0697861	0.297741	0.557473
LacCer(d18:1/16:0)	0.061373	0.389035	0.648103
HexCer(d18:1/24:1)	0.0577489	0.585544	0.805124
HexCer(d18:1/20:0)	0.0437346	0.747316	0.877988
SM(d18:1/24:0)	0.0430371	0.449535	0.670493
Cer(d18:2/24:1)	0.042732	0.740848	0.877988
Cer(d18:2/18:0)	0.0408983	0.77017	0.877988
Cer(d18:1/24:1)	0.0356038	0.64812	0.826588
DhCer(d18:0/16:0)	0.0315666	0.798171	0.877988
SM(d18:2/16:0)	0.0223427	0.723661	0.877988
SM(d18:1/24:1)	0.0199297	0.632701	0.825334
Cer(d18:1/19:0)	0.0114704	0.92389	0.966359
HexCer(d18:1/22:0)	0.0105111	0.933415	0.966359
SM(d18:2/22:0)	0.010343	0.872463	0.925022
SM(d16:1/18:0)	0.00793963	0.954763	0.976967
Cer(d18:1/18:1)	0.0047273	0.978379	0.985492
LacCer(d18:1/14:0)	-0.00223449	0.985492	0.985492
Cer(d18:1/17:0)	-0.0196967	0.854905	0.917459
SM(d18:1/16:0)	-0.0199297	0.632701	0.825334
Cer(d18:1/18:0)	-0.0206494	0.842855	0.915695
SM(d18:0/18:0)	-0.0249522	0.781634	0.877988
LacCer(d18:1/24:1)	-0.0276205	0.780889	0.877988
HexCer(d18:1/24:0)	-0.0403255	0.752264	0.877988
Cer(d18:1/22:0)	-0.0414774	0.691388	0.867238
SM(d18:1/18:0)	-0.0430371	0.449535	0.670493
CerP(d18:1/24:1)	-0.0435661	0.795937	0.877988
SM(d18:2/24:0)	-0.044814	0.613093	0.825334
LacCer(d18:1/18:1)	-0.0566753	0.637758	0.825334
SM(d18:2/18:0)	-0.0665188	0.576919	0.805124
Cer(d18:1/16:0)	-0.0753677	0.475055	0.696747
SM(d18:1/23:0)	-0.0777269	0.280707	0.537005
Cer(d18:2/16:0)	-0.080144	0.412811	0.660497
SM(d18:0/16:0)	-0.0815521	0.576406	0.805124
S1P(d16:1)	-0.0927816	0.272731	0.53334
S1P(d17:1)	-0.105693	0.230808	0.495392
HexCer(d18:1/23:0)	-0.110082	0.343328	0.604258
SM(d18:2/24:1)	-0.115196	0.249042	0.509667
SM(d16:1/24:1)	-0.132442	0.184124	0.426393
CerP(d18:1/18:0)	-0.134117	0.247758	0.509667
SM(d18:1/20:1)	-0.140023	0.258656	0.517312
CerP(d18:1/23:0)	-0.143336	0.403233	0.65712
LacCer(d18:1/17:0)	-0.149568	0.169113	0.402214
Cer(d18:1/26:1)	-0.152866	0.156107	0.383838
LacCer(d18:1/18:0)	-0.158888	0.106341	0.292438
Cer(d18:1/10:0)	-0.175953	0.441666	0.670493
SM(d18:1/14:0)	-0.176074	0.0588304	0.199118
Cer(d16:1/18:0)	-0.187721	0.322024	0.58575
Cer(d18:1/24:0)	-0.188908	0.0620924	0.202375
Cer(d16:1/24:1)	-0.194288	0.157025	0.383838
Cer(d18:2/24:0)	-0.21183	0.0761456	0.22336
CerP(d18:1/22:0)	-0.223216	0.127801	0.340803
SM(d18:1/12:0)	-0.228089	0.134987	0.349378
Cer(d18:1/14:0)	-0.239046	0.0694979	0.212753
Cer(d16:1/16:0)	-0.253216	0.0829567	0.23549
Cer(d18:1/26:0)	-0.253616	0.0701117	0.212753
SM(d18:1/17:0)	-0.253903	0.0183544	0.0734174
Cer(d18:1/25:0)	-0.280471	0.0120812	0.0531573
Cer(d18:1/23:0)	-0.28805	0.035855	0.131468
SM(d16:1/16:0)	-0.298767	0.00976862	0.0452441
HexCer(d18:1/16:0)	-0.304131	0.00771334	0.0424234
SM(d16:1/24:0)	-0.335105	0.00876438	0.0428481
CerP(d18:1/16:0)	-0.390975	0.000358086	0.00315115
CerP(d18:1/24:0)	-0.407892	0.00339795	0.0230015
HexCer(d18:1/14:0)	-0.420118	0.00847375	0.0428481
HexCer(d18:1/18:0)	-0.478381	0.00010114	0.00111254
Cer(d16:1/24:0)	-0.485358	0.00186388	0.0136684
LacCer(d18:1/12:0)	-0.809752	5.08634e-05	0.000870233

## Sheet: 2 Healthy vs PACS+POTS
Comparison of sphingolipids between Healthy controls vs PACS+POTS
Lipid	logFC	P.Value	adj.P.Val
Sphingosine(d18:1)	1.08824	1.6821e-07	1.48025e-05
Sphingosine(d16:1)	0.97308	1.42161e-06	6.25509e-05
DhCer(d18:0/20:0)	0.767808	0.000119694	0.00210662
Spa1P(d18:0)	0.747368	0.000153437	0.00225041
Sphinganine(d18:0)	0.6804	0.00623073	0.045692
S1P(d18:1)	0.5829	5.85856e-05	0.00128888
DhCer(d18:0/18:0)	0.499496	0.00818669	0.0480286
LacCer(d18:1/22:0)	0.429087	0.00805058	0.0480286
S1P(d18:2)	0.354761	0.00277757	0.0305533
Cer(d18:1/22:1)	0.353914	0.00576248	0.045692
Hexosylsphingosine	0.35053	0.0361563	0.133537
Cer(d18:1/20:1)	0.29963	0.0487476	0.147924
LacCer(d18:1/20:0)	0.220754	0.0397228	0.134446
LacCer(d18:1/24:0)	0.171583	0.279127	0.50129
Cer(d18:2/24:1)	0.156057	0.23429	0.464132
LacCer(d18:1/16:0)	0.152823	0.0364841	0.133537
DhCer(d18:0/24:1)	0.147277	0.461499	0.712489
LacCer(d18:1/14:0)	0.144021	0.248482	0.468649
SM(d18:1/22:0)	0.134158	0.202069	0.413537
SM(d18:2/16:0)	0.128019	0.0483431	0.147924
CerP(d18:1/24:1)	0.118455	0.487057	0.724395
SM(d18:1/20:0)	0.116374	0.107536	0.255762
DhCer(d18:0/24:0)	0.0905629	0.634766	0.808378
Cer(d18:1/20:0)	0.079097	0.339874	0.543798
S1P(d17:1)	0.078756	0.375359	0.589851
SM(d16:1/18:0)	0.0648002	0.646947	0.808378
SM(d18:1/18:1)	0.0456468	0.498947	0.724395
SM(d18:1/24:1)	0.0417575	0.322965	0.538381
SM(d18:2/22:0)	0.0409704	0.529588	0.728183
Cer(d18:1/24:1)	0.0390559	0.620174	0.808378
SM(d18:2/24:1)	0.0306297	0.760339	0.892131
SM(d18:1/24:0)	0.0198911	0.728815	0.866699
SM(d18:2/18:0)	0.0187674	0.876006	0.926441
S1P(d16:1)	0.00987617	0.907516	0.939546
CerP(d18:1/18:0)	0.00924908	0.936746	0.95853
Cer(d18:2/18:0)	0.0090874	0.948735	0.95964
Cer(d18:1/18:1)	0.00358225	0.983777	0.983777
LacCer(d18:1/24:1)	-0.0171928	0.863854	0.926441
SM(d18:1/18:0)	-0.0198911	0.728815	0.866699
Cer(d18:1/16:0)	-0.0199794	0.850993	0.926441
SM(d18:0/16:0)	-0.0214236	0.88433	0.926441
Cer(d18:1/22:0)	-0.0222529	0.832907	0.926441
CerP(d18:1/23:0)	-0.0264586	0.87824	0.926441
Cer(d18:1/26:1)	-0.0271842	0.80122	0.91568
Cer(d18:1/17:0)	-0.0292671	0.78794	0.912351
SM(d18:2/24:0)	-0.0398489	0.656098	0.808378
SM(d18:1/16:0)	-0.0417575	0.322965	0.538381
Cer(d18:1/18:0)	-0.0461057	0.6614	0.808378
SM(d16:1/24:1)	-0.0520721	0.60287	0.803827
Cer(d18:1/10:0)	-0.0535314	0.816317	0.920973
Cer(d18:1/19:0)	-0.0574569	0.635931	0.808378
HexCer(d18:1/24:1)	-0.0674151	0.528675	0.728183
LacCer(d18:1/23:0)	-0.0754434	0.502137	0.724395
LacCer(d18:1/18:1)	-0.078212	0.52034	0.728183
Cer(d16:1/24:1)	-0.080164	0.56045	0.758762
SM(d18:0/18:0)	-0.0914915	0.316137	0.538381
SM(d18:1/23:0)	-0.101782	0.163299	0.359259
CerP(d18:1/22:0)	-0.105421	0.473059	0.717745
LacCer(d18:1/17:0)	-0.105672	0.334157	0.543798
HexCer(d18:1/20:0)	-0.135639	0.324252	0.538381
Cer(d18:2/24:0)	-0.136071	0.255627	0.468649
Cer(d18:2/16:0)	-0.146877	0.139765	0.323666
SM(d18:1/14:0)	-0.153088	0.102517	0.254453
HexCer(d18:1/24:0)	-0.176497	0.174475	0.365566
Cer(d18:1/14:0)	-0.181407	0.170058	0.365003
DhCer(d18:0/16:0)	-0.182444	0.146808	0.331259
LacCer(d18:1/18:0)	-0.198808	0.0466689	0.147924
SM(d16:1/16:0)	-0.202169	0.0788002	0.210134
HexCer(d18:1/22:0)	-0.208811	0.104094	0.254453
HexCer(d18:1/23:0)	-0.213556	0.071498	0.202783
Cer(d16:1/18:0)	-0.21891	0.2535	0.468649
SM(d18:1/17:0)	-0.224485	0.0379366	0.133537
SM(d18:1/20:1)	-0.225697	0.0737394	0.202783
Cer(d18:1/24:0)	-0.233155	0.0235695	0.103706
Cer(d18:1/23:0)	-0.249459	0.0705904	0.202783
SM(d18:1/12:0)	-0.251461	0.103368	0.254453
CerP(d18:1/16:0)	-0.296851	0.00607198	0.045692
HexCer(d18:1/16:0)	-0.300942	0.00896518	0.0493085
SM(d16:1/24:0)	-0.301798	0.0187402	0.0916185
Cer(d18:1/25:0)	-0.304663	0.00717397	0.0480286
CerP(d18:1/24:0)	-0.31863	0.0215805	0.0999518
Cer(d16:1/16:0)	-0.321922	0.0302398	0.120959
HexCer(d18:1/14:0)	-0.346793	0.0298596	0.120959
Cer(d18:1/12:0)	-0.360299	0.23734	0.464132
Cer(d16:1/24:0)	-0.372736	0.0161623	0.0836635
Cer(d18:1/26:0)	-0.425397	0.00327978	0.032069
HexCer(d18:1/18:0)	-0.434632	0.000404526	0.00508546
LacCer(d18:1/12:0)	-0.895247	1.179e-05	0.000345841

## Sheet: 3 PACS-POTS vs PACS+POTS
Comparison of sphingolipids between PACS-POTS vs PACS+POTS
Lipid	logFC	P.Value	adj.P.Val
S1P(d18:2)	0.257337	0.0167187	0.824501
Cer(d18:1/20:1)	0.209532	0.131234	0.843139
Hexosylsphingosine	0.190206	0.210785	0.843139
S1P(d17:1)	0.184449	0.0264678	0.824501
CerP(d18:1/24:1)	0.162021	0.302313	0.910224
LacCer(d18:1/14:0)	0.146256	0.202943	0.843139
SM(d18:2/24:1)	0.145825	0.117785	0.843139
CerP(d18:1/18:0)	0.143366	0.184098	0.843139
S1P(d18:1)	0.141941	0.256705	0.903601
Sphingosine(d18:1)	0.129171	0.448055	0.910224
Cer(d18:1/26:1)	0.125682	0.208356	0.843139
Cer(d18:1/10:0)	0.122421	0.563845	0.910224
Sphingosine(d16:1)	0.118543	0.480907	0.910224
CerP(d18:1/22:0)	0.117795	0.383663	0.910224
CerP(d18:1/23:0)	0.116877	0.46263	0.910224
Cer(d16:1/24:1)	0.114124	0.368263	0.910224
Cer(d18:2/24:1)	0.113325	0.346425	0.910224
Cer(d16:1/24:0)	0.112622	0.419221	0.910224
SM(d18:2/16:0)	0.105676	0.0753641	0.829005
S1P(d16:1)	0.102658	0.192153	0.843139
SM(d16:1/16:0)	0.0965986	0.356452	0.910224
CerP(d18:1/16:0)	0.0941243	0.330542	0.910224
LacCer(d18:1/16:0)	0.0914504	0.168928	0.843139
CerP(d18:1/24:0)	0.0892617	0.475019	0.910224
SM(d18:2/18:0)	0.0852862	0.441626	0.910224
SM(d16:1/24:1)	0.0803703	0.383385	0.910224
Cer(d18:2/24:0)	0.0757595	0.489692	0.910224
HexCer(d18:1/14:0)	0.0733253	0.610772	0.910224
Sphinganine(d18:0)	0.0706595	0.749905	0.938854
SM(d18:0/16:0)	0.0601285	0.657182	0.910224
Cer(d18:1/14:0)	0.0576389	0.633026	0.910224
SM(d16:1/18:0)	0.0568605	0.661981	0.910224
Cer(d18:1/16:0)	0.0553883	0.571538	0.910224
SM(d18:1/22:0)	0.0509666	0.596027	0.910224
LacCer(d18:1/17:0)	0.0438964	0.66158	0.910224
HexCer(d18:1/18:0)	0.0437493	0.683178	0.924917
Cer(d18:1/23:0)	0.0385911	0.757832	0.938854
SM(d16:1/24:0)	0.0333077	0.772792	0.938854
SM(d18:2/22:0)	0.0306274	0.609039	0.910224
SM(d18:1/17:0)	0.0294177	0.763309	0.938854
SM(d18:1/18:0)	0.023146	0.660884	0.910224
SM(d18:1/14:0)	0.0229862	0.787481	0.938854
SM(d18:1/24:1)	0.0218278	0.573074	0.910224
Cer(d18:1/22:0)	0.0192245	0.842845	0.954551
Cer(d18:1/22:1)	0.0162089	0.887057	0.963717
LacCer(d18:1/24:1)	0.0104277	0.909927	0.976508
SM(d18:2/24:0)	0.00496501	0.951837	0.986475
Cer(d18:1/24:1)	0.00345208	0.961958	0.986475
Cer(d18:1/20:0)	0.00341273	0.964137	0.986475
HexCer(d18:1/16:0)	0.0031893	0.975265	0.986475
Cer(d18:1/18:1)	-0.00114505	0.994359	0.994359
Cer(d18:1/17:0)	-0.00957039	0.923758	0.979406
LacCer(d18:1/18:1)	-0.0215367	0.847085	0.954551
SM(d18:1/16:0)	-0.0218278	0.573074	0.910224
SM(d18:1/24:0)	-0.023146	0.660884	0.910224
SM(d18:1/12:0)	-0.0233724	0.867773	0.954551
SM(d18:1/23:0)	-0.0240549	0.718022	0.938854
SM(d18:1/18:1)	-0.0241393	0.696958	0.929277
Cer(d18:1/25:0)	-0.0241921	0.810828	0.938854
Cer(d18:1/18:0)	-0.0254563	0.79242	0.938854
Cer(d16:1/18:0)	-0.0311889	0.858798	0.954551
Cer(d18:2/18:0)	-0.0318109	0.806645	0.938854
LacCer(d18:1/18:0)	-0.0399207	0.658916	0.910224
Spa1P(d18:0)	-0.0437337	0.797922	0.938854
Cer(d18:1/24:0)	-0.0442471	0.633299	0.910224
SM(d18:0/18:0)	-0.0665393	0.427059	0.910224
Cer(d18:2/16:0)	-0.0667325	0.462458	0.910224
Cer(d16:1/16:0)	-0.0687058	0.608294	0.910224
Cer(d18:1/19:0)	-0.0689273	0.537027	0.910224
SM(d18:1/20:0)	-0.0794734	0.229655	0.87868
LacCer(d18:1/12:0)	-0.0854951	0.621542	0.910224
SM(d18:1/20:1)	-0.085674	0.455316	0.910224
HexCer(d18:1/23:0)	-0.103474	0.337454	0.910224
HexCer(d18:1/24:1)	-0.125164	0.20554	0.843139
HexCer(d18:1/24:0)	-0.136172	0.253375	0.903601
DhCer(d18:0/24:0)	-0.13942	0.427134	0.910224
LacCer(d18:1/24:0)	-0.148112	0.309262	0.910224
Cer(d18:1/26:0)	-0.171781	0.18364	0.843139
DhCer(d18:0/20:0)	-0.178362	0.302696	0.910224
HexCer(d18:1/20:0)	-0.179373	0.157982	0.843139
LacCer(d18:1/20:0)	-0.182771	0.0631403	0.824501
LacCer(d18:1/23:0)	-0.212009	0.0433455	0.824501
DhCer(d18:0/16:0)	-0.21401	0.0655853	0.824501
HexCer(d18:1/22:0)	-0.219322	0.0642027	0.824501
DhCer(d18:0/18:0)	-0.267175	0.116822	0.843139
LacCer(d18:1/22:0)	-0.287563	0.0502306	0.824501
DhCer(d18:0/24:1)	-0.292978	0.114022	0.843139
Cer(d18:1/12:0)	-0.476141	0.0913675	0.843139

## Sheet: 4 Uniquely regulated lipids
List of uniquely up or down -regulated sphingolipids in PACS-POTS and PACS+POTS vs Healthy controls
Lipid	Dysregulated in	Up/Down
S1P(d18:2)	PACS+POTS	Up
Sphinganine(d18:0)	PACS+POTS	Up
Cer(d18:1/26:0)	PACS+POTS	Down
Cer(d18:1/25:0)	PACS+POTS	Down
LacCer(d18:1/20:0)	PACS-POTS	Up
SM(d18:1/20:0)	PACS-POTS	Up
Cer(d16:1/24:0)	PACS-POTS	Down
CerP(d18:1/24:0)	PACS-POTS	Down
HexCer(d18:1/14:0)	PACS-POTS	Down
SM(d16:1/24:0)	PACS-POTS	Down
SM(d16:1/16:0)	PACS-POTS	Down
