# Supplementary material for: Dysregulations in hemostasis, metabolism, immune response, and angiogenesis in post-acute COVID-19 syndrome with and without postural orthostatic tachycardia syndrome: a multi-omic profiling study
Source: Sci Rep. 2023 Nov 19;13:20230. doi: 10.1038/s41598-023-47539-1 (PMC10658082; doi:10.1038/s41598-023-47539-1)
Supplement: Supplementary file 4 — Supplementary Information 4. [file 41598_2023_47539_MOESM4_ESM.xlsx]

## Sheet: Sheet1
Supplementary File 4. Methodological details for analyzed sphingolipids
Compound	Systematic_name	LipidMaps_ID	Supplier / Catalogue Number*	Retention time (min.)	SRM	Internal Standard
Cer(d16:1/16:0)	N-(hexadecanoyl)-hexadecasphing-4-enine	------	Cayman 24426	6.3	492.5 > 236.4	Cer(d18:1/16:0)-d7
Cer(d16:1/18:0)	N-(octadecanoyl)-hexadecasphing-4-enine	LMSP02010046	Predicted	6.8	520.5 > 236.4	Cer(d18:1/16:0)-d7
Cer(d16:1/24:0)	N-(tetracosanoyl)-hexadecasphing-4-enine	LMSP02010050	Predicted	9.87	604.6 > 236.4	Cer(d18:1/24:1)-d7
Cer(d16:1/24:1)	N-(15Z-tetracosenoyl)-hexadecasphing-4-enine	------	Predicted	8.61	602.6 > 236.4	Cer(d18:1/24:1)-d7
Cer(d18:1/10:0)	N-(decanoyl)-sphing-4-enine	------	Avanti 860510	5.52	436.4 > 264.4	Sph(d18:1)-d7
Cer(d18:1/12:0)	N-(dodecanoyl)-sphing-4-enine	LMSP02010002	Avanti 860512	5.9	464.5 > 264.4	Cer(d18:1/18:0)-d7
Cer(d18:1/14:0)	N-(tetradecanoyl)-sphing-4-enine	LMSP02010001	Avanti 860514	6.3	492.5 > 264.4	Cer(d18:1/18:0)-d7
Cer(d18:1/16:0)	N-(hexadecanoyl)-sphing-4-enine	LMSP02010004	Avanti 860516	6.79	520.5 > 264.4	Cer(d18:1/16:0)-d7
Cer(d18:1/17:0)	N-(heptadecanoyl)-sphing-4-enine	LMSP02010020	Avanti 860517	7.11	534.5 > 264.4	Cer(d18:1/18:0)-d7
Cer(d18:1/18:0)	N-(octadecanoyl)-sphing-4-enine	LMSP02010006	Avanti 860518	7.49	548.5 > 264.4	Cer(d18:1/18:0)-d7
Cer(d18:1/18:1)	N-(9Z-octadecenoyl)-sphing-4-enine	LMSP02010003	Avanti 860519	6.94	546.5 > 264.4	Cer(d18:1/18:0)-d7
Cer(d18:1/19:0)	N-(nonadecanoyl)-sphing-4-enine	LMSP02010032	Predicted	7.89	562.5 > 264.4	Cer(d18:1/18:0)-d7
Cer(d18:1/20:0)	N-(eicosanoyl)-sphing-4-enine	LMSP02010007	Avanti 860520	8.42	576.6 > 264.4	Cer(d18:1/18:0)-d7
Cer(d18:1/22:0)	N-(docosanoyl)-sphing-4-enine	LMSP02010008	Avanti 860501	9.73	604.6 > 264.4	Cer(d18:1/24:1)-d7
Cer(d18:1/23:0)	N-(tricosanoyl)-sphing-4-enine	LMSP02010021	Predicted	10.53	618.6 > 264.4	Cer(d18:1/24:0)-d7
Cer(d18:1/24:0)	N-(tetracosanoyl)-sphing-4-enine	LMSP02010012	Avanti 860524	11.65	632.6 > 264.4	Cer(d18:1/24:0)-d7
Cer(d18:1/24:1)	N-(15Z-tetracosenoyl)-sphing-4-enine	LMSP02010009	Avanti 860525	9.9	630.6 > 264.4	Cer(d18:1/24:1)-d7
Cer(d18:1/25:0)	N-(pentacosanoyl)-sphing-4-enine	LMSP02010013	Predicted	12.63	646.6 > 264.4	Cer(d18:1/24:0)-d7
Cer(d18:1/26:0)	N-(hexacosanoyl)-sphing-4-enine	LMSP02010011	Avanti 860728	14.05	660.6 > 264.4	Cer(d18:1/24:0)-d7
Cer(d18:1/26:1)	N-(17Z-hexacosenoyl)-sphing-4-enine	LMSP02010010	Predicted	11.65	658.6 > 264.4	Cer(d18:1/24:1)-d7
Cer(d18:2/16:0)	N-(hexadecanoyl)-4E,14Z-sphingadienine	------	Predicted	6.41	518.5 > 262.4	Cer(d18:1/16:0)-d7
Cer(d18:2/18:0)	N-(octadecanoyl)-4E,14Z-sphingadienine	LMSP02010170	Predicted	6.92	546.5 > 262.4	Cer(d18:1/18:0)-d7
Cer(d18:2/24:0)	N-(tetracosanoyl)-4E,8Z-sphingadienine	LMSP02010171	Predicted	10.2	630.6 > 262.4	Cer(d18:1/24:1)-d7
Cer(d18:2/24:1)	N-(15Z-tetracosenoyl)-4E,8Z-sphingadienine	------	Predicted	8.85	628.6 > 262.4	Cer(d18:1/24:1)-d7
CerP(d18:1/16:0)	N-(hexadecanoyl)-sphinganine-1-phosphate	LMSP02050002	Avanti 860533	6.01	618.5 > 264.4	Cer1P(d18:1/15:0)-d7
CerP(d18:1/18:0)	N-(octadecanoyl)-sphing-4-enine-1-phosphate	LMSP02050004	Predicted	6.35	646.5 > 264.4	Cer1P(d18:1/15:0)-d7
CerP(d18:1/22:0)	N-(docosanoyl)-sphing-4-enine-1-phosphate	LMSP02050006	Predicted	7.47	702.6 > 264.4	Cer1P(d18:1/15:0)-d7
CerP(d18:1/23:0)	N-(tricosanoyl)-sphing-4-enine-1-phosphate	------	Predicted	7.83	716.6 > 264.4	Cer1P(d18:1/15:0)-d7
CerP(d18:1/24:0)	N-(tetracosanoyl)-sphing-4-enine-1-phosphate	LMSP02050008	Avanti 860527	8.35	730.6 > 264.4	Cer1P(d18:1/15:0)-d7
CerP(d18:1/24:1)	N-(tetracosanoyl)-sphing-4-enine-1-phosphate	LMSP02050008	Predicted	7.5	728.6 > 264.4	Cer1P(d18:1/15:0)-d7
DhCer(d18:0/16:0)	N-(hexadecanoyl)-sphinganine	LMSP02020001	Avanti 860634	7.02	540.5 > 266.4	Cer(d18:1/18:0)-d7
DhCer(d18:0/18:0)	N-(octadecanoyl)-sphinganine	LMSP02020008	Predicted	7.76	568.5 > 266.4	Cer(d18:1/18:0)-d7
DhCer(d18:0/20:0)	N-(eicosanoyl)-sphinganine	LMSP02020009	Predicted	8.75	596.5 > 266.4	Cer(d18:1/24:1)-d7
DhCer(d18:0/24:0)	N-(tetracosanoyl)-sphinganine	LMSP02020012	Avanti 860628	12.39	652.7 > 266.4	Cer(d18:1/24:0)-d7
DhCer(d18:0/24:1)	N-(15Z-tetracosenoyl)-sphinganine	LMSP02020011	Avanti 860629	10.45	650.6 > 266.4	Cer(d18:1/24:1)-d7
HexCer(d18:1/14:0)	N-(tetradecanoyl)-1-β-glucosyl-sphing-4-enine	LMSP0501AA26	Predicted	5.96	672.6 > 264.4	HexCer(d18:1/18:0)-d5
HexCer(d18:1/16:0)	N-(hexadecanoyl)-1-β-glucosyl-sphing-4-enine	LMSP0501AA03	Avanti 860539	6.34	700.6 > 264.4	GlcCer(d18:1/16:0)-d3
HexCer(d18:1/18:0)	N-(octadecanoyl)-1-β-glucosyl-sphing-4-enine	LMSP0501AA05	Avanti 860547	6.85	728.6 > 264.4	GlcCer(d18:1/18:0)-d5
HexCer(d18:1/20:0)	N-(eicosanoyl)-1-β-glucosyl-sphing-4-enine	LMSP0501AA06	Predicted	7.51	756.6 > 264.4	HexCer(d18:1/18:0)-d5
HexCer(d18:1/22:0)	N-(docosanoyl)-1-β-glucosyl-sphing-4-enine	LMSP0501AA07	Predicted	8.41	784.7 > 264.4	HexCer(d18:1/18:0)-d5
HexCer(d18:1/23:0)	N-(tricosanoyl)-1-β-glucosyl-sphing-4-enine	LMSP0501AA32	Predicted	8.98	798.7 > 264.4	HexCer(d18:1/18:0)-d5
HexCer(d18:1/24:0)	N-(tetracosanoyl)-1-β-glucosyl-sphing-4-enine	LMSP0501AA09	Predicted	9.71	812.7 > 264.4	GlcCer(d18:1/18:0)-d5
HexCer(d18:1/24:1)	N-(15Z-tetracosenoyl)-1-β-glucosyl-sphing-4-enine	LMSP0501AA08	Avanti 860549	8.58	810.7 > 264.4	GlcCer(d18:1/18:0)-d5
Hexosylsphingosine	1-β-glucosyl-sphing-4-enine	LMSP05010031	Avanti 860535	2.66	462.3 > 282.3	Sph(d18:1)-d7
LacCer(d18:1/12:0)	N-(dodecanoyl)-1-β-lactosyl-sphing-4-enine	LMSP0501AB02	Avanti 860545	5.52	806.7 > 264.4	LacCer(d18:1/16:0)-d3
LacCer(d18:1/14:0)	N-(tetradecanoyl)-1-β-lactosyl-sphing-4-enine	LMSP0501AB12	Predicted	5.84	834.7 > 264.4	LacCer(d18:1/16:0)-d3
LacCer(d18:1/16:0)	N-(hexadecanoyl)-1-β-lactosyl-sphing-4-enine	LMSP0501AB03	Avanti 860576	6.18	862.8 > 264.4	LacCer(d18:1/16:0)-d3
LacCer(d18:1/17:0)	N-(heptadecanoyl)-1-β-lactosyl-sphing-4-enine	------	Avanti 860595	6.38	876.8 > 264.4	LacCer(d18:1/16:0)-d3
LacCer(d18:1/18:0)	N-(octadecanoyl)-1-β-lactosyl-sphing-4-enine	LMSP0501AB04	Avanti 860598	6.62	890.8 > 264.4	LacCer(d18:1/16:0)-d3
LacCer(d18:1/18:1)	N-(octadecenoyl)-1-β-lactosyl-sphing-4-enine	------	Avanti 860590	6.27	888.8 > 264.4	LacCer(d18:1/16:0)-d3
LacCer(d18:1/20:0)	N-(eicosanoyl)-1-β-lactosyl-sphing-4-enine	LMSP0501AB05	Predicted	7.19	918.8 > 264.4	LacCer(d18:1/16:0)-d3
LacCer(d18:1/22:0)	N-(docosanoyl)-1-β-lactosyl-sphing-4-enine	LMSP0501AB06	Predicted	7.98	946.8 > 264.4	LacCer(d18:1/16:0)-d3
LacCer(d18:1/23:0)	N-(tricosanoyl)-1-β-lactosyl-sphing-4-enine	------	Predicted	8.41	960.8 > 264.4	LacCer(d18:1/16:0)-d3
LacCer(d18:1/24:0)	N-(tetracosanoyl)-1-β-lactosyl-sphing-4-enine	LMSP0501AB07	Avanti 860577	9.06	974.9 > 264.4	LacCer(d18:1/16:0)-d3
LacCer(d18:1/24:1)	N-(15Z-tetracosenoyl)-1-b-lactosyl-sphing-4-enine	LMSP0501AB09	Avanti 860597	8.06	972.9 > 264.4	LacCer(d18:1/16:0)-d3
S1P(d16:1)	Hexadecaphing-4-enine-1-phosphate	LMSP01050005	Predicted	2.3	352.4 > 236.2	S1P(d18:1)-d7
S1P(d17:1)	Heptadecasphing-4-enine-1-phosphate	LMSP01050007	Avanti 860641	2.89	366.2 > 250.3	S1P(d18:1)-d7
S1P(d18:1)	Sphing-4-enine-1-phosphate	LMSP01050001	Avanti 860492	3.3	380.2 > 264.4	S1P(d18:1)-d7
S1P(d18:2)	Sphinganine-1-phosphate	------	Predicted	2.75	378.2 > 262.4	S1P(d18:1)-d7
SM(d16:1/16:0)	N-(hexadecanoyl)-hexadecasphing-4-enine-1-phosphocholine	LMSP03010035	Predicted	6.09	675.5 > 236.4	SM(d18:1/18:1)-d9
SM(d16:1/18:0)	N-(octadecanoyl)-hexadecasphing-4-enine-1-phosphocholine	LMSP03010042	Predicted	6.52	703.6 > 236.4	SM(d18:1/18:1)-d9
SM(d16:1/24:0)	N-(tetracosanoyl)-hexadecasphing-4-enine-1-phosphocholine	LMSP03010073	Predicted	8.95	787.7 > 236.2	SM(d18:1/18:1)-d9
SM(d16:1/24:1)	N-(15Z-tetracosenoyl)-hexadecasphing-4-enine-1-phosphocholine	LMSP03010071	Predicted	7.99	785.7 > 236.4	SM(d18:1/18:1)-d9
SM(d18:0/16:0)	N-(hexadecanoyl)-sphinganine-1-phosphocholine	LMSP03010004	Predicted	6.71	705.6 > 266.4	SM(d18:1/18:1)-d9
SM(d18:0/18:0)	N-(octadecanoyl)-sphinganine-1-phosphocholine	LMSP03010020	Predicted	7.35	733.6 > 266.4	SM(d18:1/18:1)-d9
SM(d18:1/12:0)	N-(dodecanoyl)-sphing-4-enine-1-phosphocholine	LMSP03010002	Avanti 860583	5.71	647.7 > 264.4	SM(d18:1/18:1)-d9
SM(d18:1/14:0)	N-(tetradecanoyl)-sphing-4-enine-1-phosphocholine	LMSP03010028	Predicted	6.07	675.5 > 264.4	SM(d18:1/18:1)-d9
SM(d18:1/16:0)	N-(hexadecanoyl)-sphing-4-enine-1-phosphocholine	LMSP03010003	Avanti 860584	6.53	703.6 > 264.4	SM(d18:1/18:1)-d9
SM(d18:1/17:0)	N-(heptadecanoyl)-sphing-4-enine-1-phosphocholine	LMSP03010044	Avanti 860585	6.81	717.6 > 264.4	SM(d18:1/18:1)-d9
SM(d18:1/18:0)	N-(octadecanoyl)-sphing-4-enine-1-phosphocholine	LMSP03010001	Avanti 860586	7.08	731.6 > 264.4	SM(d18:1/18:1)-d9
SM(d18:1/18:1)	N-(9Z-octadecenoyl)-sphing-4-enine-1-phosphocholine	LMSP03010029	Avanti 860587	6.62	729.6 > 264.4	SM(d18:1/18:1)-d9
SM(d18:1/20:0)	N-(eicosanoyl)-sphing-4-enine-1-phosphocholine	LMSP03010005	Predicted	7.8	759.6 > 264.4	SM(d18:1/18:1)-d9
SM(d18:1/22:0)	N-(docosanoyl)-sphing-4-enine-1-phosphocholine	LMSP03010006	Predicted	8.86	787.7 > 264.4	SM(d18:1/18:1)-d9
SM(d18:1/23:0)	N-(tricosanoyl)-sphing-4-enine-1-phosphocholine	LMSP03010078	Predicted	9.55	801.7 > 264.4	SM(d18:1/18:1)-d9
SM(d18:1/24:0)	N-(tetracosanoyl)-sphing-4-enine-1-phosphocholine	LMSP03010008	Avanti 860592	10.44	815.7 > 264.4	SM(d18:1/18:1)-d9
SM(d18:1/24:1)	N-(15Z-tetracosenoyl)-sphing-4-enine-1-phosphocholine	LMSP03010007	Avanti 860593	9.03	813.7 > 264.4	SM(d18:1/18:1)-d9
SM(d18:2/16:0)	N-(hexadecanoyl)-4E,14Z-sphingadienine-1-phosphocholine	LMSP03010090	Predicted	6.18	701.6 > 262.4	SM(d18:1/18:1)-d9
SM(d18:2/18:0)	N-(octadecanoyl)-4E,14Z-sphingadienine-1-phosphocholine	LMSP03010050	Predicted	6.65	729.6 > 262.4	SM(d18:1/18:1)-d9
SM(d18:2/22:0)	N-(docosanoyl)-4E,12Z-sphingadienine-1-phosphocholine	LMSP03010092	Predicted	8.11	785.6 > 262.4	SM(d18:1/18:1)-d9
SM(d18:2/24:0)	N-(tetracosanoyl)-4E,14Z-sphingadienine-1-phosphocholine	LMSP03010081	Predicted	9.22	813.7 > 262.4	SM(d18:1/18:1)-d9
SM(d18:2/24:1)	N-(15Z-tetracosenoyl)-4E,14Z-sphingadienine-1-phosphocholine	LMSP03010080	Predicted	8.12	811.7 > 262.4	SM(d18:1/18:1)-d9
Spa1P(d18:0)	Sphinganine-1-phosphate	LMSP01050002	Avanti 860536	3.67	382.2 > 266.4	S1P(d18:1)-d7
Sphinganine(d18:0)	Sphinganine	LMSP01020001	Avanti 860498	3.29	302.3 > 284.3	Spa(d18:0)-d7
Sphingosine(d16:1)	Hexadecasphing-4E-enine	LMSP01040008	Predicted	1.99	272.2 > 254.2	Sph(d18:1)-d7
Sphingosine(d18:1)	Sphing-4-enine	LMSP01010001	Avanti 860490	3.01	300.3 > 282.3	Sph(d18:1)-d7
