# Supplementary material for: Dysregulations in hemostasis, metabolism, immune response, and angiogenesis in post-acute COVID-19 syndrome with and without postural orthostatic tachycardia syndrome: a multi-omic profiling study
Source: Sci Rep. 2023 Nov 19;13:20230. doi: 10.1038/s41598-023-47539-1 (PMC10658082; doi:10.1038/s41598-023-47539-1)
Supplement: Supplementary file 5 — Supplementary Information 5. [file 41598_2023_47539_MOESM5_ESM.xlsx]

## Sheet: 0 File description
Raw data for the proteomics (Tab 1-2), cytokines (Tab 3-4) and sphingolipids (Tab 5-6)

## Sheet: 1 Rawdata_proteins
Assay (NPX)	1	2	3	4	5	6	7	8	9	10	11	12	13	14	15	16	17	18	19	20	21	22	23	24	25	26	27	28	29	30	31	32	33	34	35	36	37	38	39	40	41	42	43	44	45	46	47	48	49
RTKN2	0.2352	0.2352	0.2352	0.2352	0.3244	0.7312	0.2352	0.2352	0.2352	0.2352	0.2352	0.2352	0.2352	0.2352	0.2352	0.2352	0.2352	0.2352	0.2352	1.567	0.2352	0.4769	0.2352	0.2352	0.2371	0.4272	0.487	0.6773	0.2352	0.2352	0.8062	0.2352	1.0082	0.5147	0.2352	0.2352	0.2352	0.2352	0.2352	0.2352	0.2352	0.2352	0.8402	0.2352	1.2384	0.2352	1.1874	0.2352	1.4597
DENND2B	1.6649	-0.3865	0.098	2.624	-0.0116	0.7122	-0.2789	0.7087	0.4916	-0.5128	-0.5128	0.1265	-0.3474	-0.5128	0.1664	-0.1904	0.43	0.7027	-0.271	1.2193	-0.0726	0.0707	-0.5128	-0.2849	0.1994	0.3586	-0.1255	0.7629	-0.181	-0.0772	0.2118	0.1029	0.2161	0.1006	0.9404	-0.5128	-0.5128	-0.0735	-0.1192	-0.4278	0.8965	0.2532	1.652	-0.2348	-0.0032	-0.487	0.3553	-0.5128	-0.2446
THRAP3	-0.4748	1.6573	-0.4332	1.1816	-0.555	4.4931	-0.7188	5.2305	0.4647	-0.7188	2.1196	0.9574	5.657	-0.101	-0.7188	-0.0027	-0.2011	1.1973	-0.7188	0.9388	-0.6014	0.0776	-0.6962	1.2425	-0.7188	1.0313	0.3154	3.4851	-0.7188	-0.6655	1.4149	4.1445	-0.3502	-0.0809	4.3065	-0.5486	2.9069	-0.7188	1.3663	-0.7188	-0.0637	2.0965	0.6934	-0.7188	4.5829	-0.7188	0.6827	-0.7188	3.1332
TRAF3IP2	-0.3224	-0.3729	1.1374	0.1427	1.0502	1.5656	-0.7622	0.499	0.6291	-0.0687	-0.6788	-0.4479	9.8967	-0.7622	-0.7622	0.3339	-0.7622	0.8915	0.3176	-0.7622	-0.3552	-0.3536	-0.7622	-0.6925	-0.7622	-0.7622	0.2968	0.952	-0.7622	-0.7622	-0.7622	-0.7622	-0.7622	0.73	-0.5447	-0.7588	-0.5971	-0.659	-0.7622	-0.7622	0.1189	2.039	0.5105	-0.7622	1.4806	-0.6819	0.6582	0.1635	-0.2967
NOP56	0.4441	-2.2903	-2.2903	-1.63	-0.9075	-1.3275	-2.1673	-0.3506	2.2308	-1.7693	-2.1296	0.25	-1.1184	-2.2903	-1.9656	-2.2903	-1.8153	-1.1165	-2.2903	-0.9408	0.6198	1.063	-0.7637	-1.9375	-1.3424	-1.3468	-1.2851	0.3501	-2.2391	-2.2903	0.2949	-0.8396	-1.3928	0.0181	-2.2903	7.728	-0.5069	-1.7327	-2.2903	-1.1985	1.7413	3.9291	0.6945	-1.0096	-1.5743	-0.8694	-2.0487	-0.5761	-1.705
SKIV2L	0.5464	0.0848	2.2716	0.767	0.7358	2.0442	0.8847	0.5046	0.8843	0.6975	-0.0408	1.5285	-0.0408	-0.0408	1.43	0.1161	0.4562	1.0316	0.5686	1.0144	0.3279	0.8752	-0.0408	-0.0408	-0.0408	0.5148	0.2366	1.5985	-0.0408	-0.0408	0.355	0.2376	0.2005	0.8827	0.2365	0.2161	-0.0408	1.0959	0.5216	1.1453	1.3312	1.3123	1.6493	-0.0408	1.1029	-0.0408	0.2069	2.2768	0.295
LAMA1	0.0704	-0.4189	-0.4189	-0.4189	-0.4189	-0.364	-0.4189	-0.4189	-0.2877	-0.4189	-0.4189	-0.4189	0.1399	-0.4189	-0.4189	-0.4189	-0.2636	-0.4189	-0.4189	-0.4189	0.057	-0.4189	-0.4189	-0.4189	-0.4189	-0.4189	1.0192	-0.4189	0.2503	0.4117	0.8017	-0.2596	-0.388	-0.4189	-0.4189	-0.4189	-0.4189	-0.4189	-0.4189	-0.4189	-0.4189	1.2789	-0.4189	-0.4189	-0.4189	-0.4189	0.6433	-0.4189	-0.4189
GCLM	2.2462	2.3936	2.8522	3.2592	3.0376	4.3187	2.5894	3.1484	1.6747	1.3976	3.6966	3.7864	2.2041	1.7543	2.8559	3.8616	2.6232	2.8712	2.2543	3.401	2.1965	2.3188	2.6296	2.3579	3.146	2.3042	2.4779	2.6893	3.746	3.8577	2.1688	2.8551	1.8718	2.2163	3.0422	2.2329	2.5356	1.5343	2.4375	2.7244	2.3347	2.2494	2.6594	1.3558	1.4309	1.0015	1.4949	1.1142	0.6176
EIF2AK3	6.1814	5.281	5.7822	6.0688	7.2406	6.9323	4.6742	5.9132	3.8299	3.8389	4.3973	6.0651	4.8897	4.4938	6.545	5.7299	5.5638	6.3408	6.8523	7.1957	5.4561	5.1201	5.0208	5.473	6.0503	4.5384	5.3385	5.6016	4.4991	4.8249	5.2392	6.132	4.2663	4.3091	5.3628	5.9138	5.3031	4.9327	5.3577	4.6983	4.219	4.5313	5.7477	0.2087	1.0979	0.0114	2.5301	0.1124	0.5295
MYH4	0.5585	0.0967	0.0967	0.513	0.0967	0.2531	1.7894	0.231	0.0967	0.0967	0.0967	0.0967	0.0967	0.0967	0.0967	1.4927	0.0967	0.0967	0.0967	0.0967	0.0967	0.0967	0.0967	0.0967	1.9207	0.0967	0.5762	0.0967	0.0967	0.0967	0.8482	0.0967	0.0967	0.3918	0.0967	0.0967	0.5412	0.0967	0.0967	0.0967	0.0967	0.0967	0.0967	0.0967	1.5444	0.0967	0.0967	0.0967	1.0886
ATP2B4	1.137	0.5486	0.5486	1.9834	0.5486	0.7634	1.0888	1.9992	0.696	0.5486	0.5486	0.7193	0.5486	4.3804	0.5486	0.5486	0.5801	1.6077	0.5486	0.5486	0.5486	4.2883	2.4543	0.5486	0.5486	1.2593	0.5486	1.1549	0.5486	0.5486	3.7318	0.5486	0.841	2.4956	0.7575	0.5486	1.7856	0.6086	0.5486	2.1516	3.2883	2.7508	1.1786	1.0002	1.3127	0.5486	0.7881	0.5486	1.1295
CASQ2	1.1642	0.6773	0.6773	0.6773	0.6773	3.0058	1.6001	2.7389	1.4313	0.6773	1.0212	0.8643	1.0113	0.6773	0.6773	0.9536	0.6773	0.6773	0.6773	0.6773	0.6773	0.6773	0.6773	0.6773	0.6956	1.1112	1.4408	1.9376	2.5633	0.6773	0.6773	0.6773	0.6773	1.3819	0.6773	0.8352	2.6045	1.5175	0.6773	0.6773	0.6773	0.6773	1.7421	0.6773	0.6773	1.4145	0.6773	0.6773	1.0991
CACNA1H	1.5442	0.4121	0.7985	0.3603	0.0435	0.0435	1.0966	0.537	2.2194	1.7393	1.6444	1.2281	1.2871	0.8706	4.8463	1.2278	0.0435	0.1978	0.0435	0.5505	0.395	0.944	1.3068	0.0435	0.0435	0.7285	0.425	1.6927	1.3656	0.9944	0.9067	0.3852	1.0561	1.7968	0.0435	0.1228	1.1458	1.0026	0.1039	1.434	1.7438	1.3302	1.759	8.4789	2.1367	0.978	2.2869	1.6019	1.7588
ATP1B3	0.3169	0.2599	0.2599	0.2599	0.2599	0.2599	0.2599	0.443	1.9294	0.2599	0.2599	0.4014	0.2599	0.2599	0.2599	0.2599	0.3247	1.3518	0.2599	0.2599	0.2599	0.2599	0.2599	0.2599	0.2599	0.2599	0.2599	0.7386	0.5266	0.2599	0.4714	0.2599	0.2599	0.305	0.2599	0.4577	0.2599	0.2599	0.2599	0.2599	0.9607	1.9145	0.4162	0.2599	1.4016	0.2599	0.291	0.2599	0.5487
MED21	0.9516	0.9516	1.0672	0.9667	0.9516	0.9516	0.9516	2.5882	1.5424	0.9516	0.9516	0.9516	0.9516	0.9516	0.9516	0.9516	0.9516	0.9516	0.9516	0.9516	1.2391	1.4689	0.9516	0.9516	0.9516	0.9516	0.9516	1.2957	1.7568	0.9516	1.5023	0.9516	0.9516	1.3402	0.9516	0.9516	0.9516	0.9516	0.9516	0.9516	1.0133	0.9516	2.2756	0.9516	0.9516	0.9516	1.8472	1.1334	2.1025
ADRA2A	1.3534	0.108	1.7126	0.3792	0.17	1.6198	-0.4587	2.0014	0.1118	-0.6608	-0.6608	1.0725	-0.6597	-0.6569	-0.1107	1.5877	-0.1823	0.8892	0.0225	-0.2183	2.0221	2.2646	6.5859	-0.2295	0.2214	0.3963	1.0231	0.4433	-0.5367	0.0393	1.9365	0.4572	1.1791	1.1558	-0.1946	1.3451	-0.6608	-0.5235	-0.6238	0.8617	2.5788	1.8184	0.1857	0.103	3.5184	-0.2788	-0.6608	1.1059	-0.5204
TMED10	0.3166	0.704	0.4759	0.3166	0.3166	0.684	0.3166	0.3166	0.3417	0.3166	0.3166	0.3166	0.3166	0.7318	0.3166	0.3166	0.3166	0.3166	0.3166	0.3166	0.3166	0.3166	0.3166	0.3166	0.3166	0.3166	0.3166	0.4558	0.3166	0.5904	0.4254	0.3166	0.3166	0.6104	0.3166	0.3166	0.3166	0.3166	0.3166	0.3166	0.3166	0.3166	0.5272	0.3166	0.3166	0.3166	0.6237	0.3166	0.3166
RAB39B	-1.9053	-0.048	0.0675	-1.6973	-1.8309	-0.0983	-2.5269	-2.1878	0.508	-3.7051	-2.0764	-1.9517	-3.6033	-3.3619	-2.0867	-2.9389	-3.4826	-0.4243	-3.1635	5.6487	-2.5423	-2.3663	-2.3994	-2.1141	-2.5807	-3.8369	-2.0355	-2.2547	-2.9988	-2.9324	-0.9853	-2.8017	-4.3178	-2.5043	-2.9642	-2.7723	-1.7227	-3.0078	-2.4847	-2.6673	-1.6217	-1.585	-1.8358	-1.6996	-3.991	-3.6548	-2.8759	-3.7181	-4.3336
RPS10	0.7486	0.7486	0.7486	1.0384	0.7486	1.0762	0.7486	2.8592	0.7486	0.7486	0.7486	0.7486	0.7486	0.7486	0.7486	0.7486	0.7486	0.7486	0.7486	0.7486	0.7486	0.7486	0.7486	0.7486	0.7486	0.7486	1.4659	0.7486	5.5383	0.7486	0.93	0.7486	0.7486	0.8341	0.7486	0.7486	0.7486	0.7486	0.7486	0.7486	0.7486	0.7486	1.3019	0.816	0.7486	0.7486	0.7486	0.7486	0.7486
HIP1	0.3235	0.3681	0.2456	0.5675	1.1561	3.4953	0.2456	0.5577	1.7391	0.2456	0.2557	0.5622	0.2456	0.2456	0.5136	0.2456	0.2995	0.7737	0.2456	1.2307	0.2456	0.6038	0.2456	0.4107	0.2456	0.5231	0.3625	0.2456	0.3461	0.4693	0.5239	0.39	0.2456	0.979	0.3863	0.2608	0.4801	0.2456	0.4281	0.2456	0.5787	0.9742	1.6185	0.2456	0.2456	0.9734	0.2456	0.2456	0.2456
CSF2	0.3099	0.6045	1.2688	0.6966	0.5875	0.608	0.1634	0.9532	0.8857	0.2942	0.9295	-0.0213	0.3881	-0.5518	0.2474	0.2491	-0.7264	0.7182	0.4778	0.8947	-0.1067	0.0369	0.9068	0.5058	0.9873	1.3779	0.1432	1.2993	0.8527	0.8947	-0.2744	-0.0944	0.8383	1.0454	1.4559	0.3847	-0.788	0.4151	0.0262	-0.171	0.7179	0.8256	1.5338	0.5176	1.3054	0.5718	0.4296	1.2718	0.0685
REXO2	0.0884	0.093	0.0884	0.2907	0.3005	0.6775	0.0884	2.2747	0.9445	0.3134	0.0884	0.6744	0.0884	0.0884	0.5034	0.0884	0.0884	0.1135	0.0884	0.0884	0.1655	0.0884	0.0884	0.0884	0.0884	1.7585	0.1965	1.4156	0.0884	0.1168	0.5982	0.7795	0.0884	0.3344	0.1367	0.0884	0.2598	0.1982	0.3748	1.3501	0.5366	1.7709	0.9519	0.1669	0.268	0.0884	0.0884	0.0884	0.942
NXPE4	0.3848	0.1758	1.0368	0.1758	0.1758	0.1758	0.1758	0.5011	0.1758	0.1758	0.1758	0.381	0.5684	3.1997	0.4032	0.29	0.1758	0.1758	0.1758	0.8648	0.1758	0.1758	1.6811	0.2879	0.1758	0.2418	0.1758	0.1758	0.1758	0.45	2.6619	0.1758	0.6208	0.1758	0.1758	0.1758	0.1758	0.1758	0.1758	0.2753	0.1758	0.1758	0.1758	0.1758	0.1758	0.1758	0.5924	0.3701	0.6556
FDX1	1.5565	1.0176	0.2832	1.4545	1.5855	0.2832	0.2832	1.325	1.558	0.2832	0.6609	0.5264	0.8946	0.2832	0.2832	0.2832	0.6917	1.0215	3.6316	0.8711	0.2832	0.8017	0.2832	0.2832	0.4982	0.2832	1.062	1.6901	1.5675	0.2832	1.0747	0.2832	0.2832	1.4008	3.7935	0.3495	0.2832	0.2832	0.2832	0.2832	2.3869	0.4985	1.9935	0.2832	0.2832	0.2832	0.5509	0.2832	0.2832
ATP5F1D	1.1892	1.1892	1.4452	1.1892	1.8819	2.6246	1.1892	1.8556	2.7774	1.1892	1.1892	1.3864	1.4753	2.5009	1.5218	1.4243	2.1764	1.8514	1.1892	2.0357	1.1892	2.2773	1.6267	1.1892	1.1892	2.6075	1.1892	2.6566	1.1892	1.1892	2.9994	1.1892	1.1892	2.4781	1.1892	1.1892	1.1892	1.1892	4.8936	2.2906	3.2086	2.3836	2.8176	1.6409	2.5	1.1892	1.1892	1.2805	1.1892
UGDH	3.1459	1.5534	0.4345	1.5378	0.6884	1.6561	2.1441	3.4262	3.9514	0.4345	0.4345	0.8152	0.4345	0.4345	1.2328	0.4345	1.3986	2.7915	0.7465	1.3713	0.4345	4.6836	2.4413	0.4345	0.4345	1.0555	0.7608	3.1635	1.6424	0.5684	4.3217	0.4345	1.4391	2.6501	1.1692	0.4345	0.4345	0.4345	0.8336	0.5832	5.6591	3.7631	1.2035	0.4345	0.6577	1.2107	0.4345	0.4345	5.2345
ITPA	4.2955	4.002	4.2771	4.6561	5.0475	6.7344	3.168	4.7701	2.6235	2.9805	2.4028	5.0499	2.6836	3.3752	5.1075	3.3186	2.399	3.2588	4.6816	4.8913	3.9124	2.8839	3.9556	4.725	4.6627	3.7459	4.549	4.2883	2.399	4.4122	3.972	2.399	3.5805	3.8531	3.2423	3.0278	3.9107	4.482	4.6922	4.1648	2.399	4.9166	3.4917	2.399	2.399	2.399	3.2594	2.399	2.399
EXOSC10	0.6515	0.6515	0.6515	0.8938	0.6515	4.5861	0.6515	2.1705	0.6515	0.6515	0.6515	0.7004	0.6515	0.9608	0.6515	0.6515	0.6515	3.1568	0.6515	0.6515	0.6515	0.8865	0.6515	1.3135	0.7453	0.6515	0.7046	0.9477	1.413	0.6515	0.664	0.6515	0.6515	0.6671	0.6515	1.6522	0.6515	2.1347	0.6515	0.8437	0.8314	0.6515	0.679	0.6515	0.6515	0.6515	0.6515	0.6515	0.6515
PDE4D	-0.2162	-0.7909	-0.8148	-0.2794	0.0395	1.3896	-0.8148	2.1872	2.8162	-0.3337	0.0584	0.5168	-0.746	3.4345	1.9353	-0.499	-0.2969	-0.5025	-0.2107	-0.8148	-0.2957	-0.8148	-0.8148	-0.3241	-0.2525	-0.8148	0.174	-0.1347	3.0172	-0.8148	-0.3407	-0.3747	1.6317	0.2475	0.4971	-0.4989	0.5331	-0.7209	-0.6876	2.2776	-0.1027	-0.5157	0.8526	-0.8148	0.0609	-0.6152	0.0629	-0.1624	0.2209
RYR1	0.3547	0.3547	0.3547	1.3306	0.3547	1.4706	0.3547	0.5983	0.5539	0.5702	0.3547	0.3547	0.3547	0.3547	0.3547	0.4564	0.9569	0.3547	0.3547	0.3547	0.3547	0.3547	0.3547	0.3547	0.3547	0.3547	0.7703	0.826	1.087	0.3547	0.8921	0.3547	0.7073	0.4404	0.3547	0.3547	0.3547	0.6509	0.3547	0.3547	0.3572	0.3547	0.6241	0.547	0.3547	0.3547	0.3864	0.3547	0.6461
ACY3	-0.4467	0.5301	0.9971	0.466	0.6126	0.7755	0.1471	1.0059	0.6508	-0.162	-0.2822	-0.4707	0.3708	0.788	0.5117	0.2502	-0.0442	-0.1911	0.0841	0.6028	0.4586	1.0961	-0.1311	0.7404	-0.1983	0.5184	0.213	1.0288	0.2047	0.5521	0.7772	0.0969	-0.0822	-0.287	0.1894	0.3289	0.0691	-0.1647	0.7258	0.6198	1.6851	-0.1652	0.4757	0.1172	1.5879	0.9177	0.8951	0.0939	0.4489
NOS2	-0.241	0.3262	-0.0841	-0.6174	0.6381	0.1965	-0.7324	0.5047	0.87	-0.8115	-0.2351	-0.1439	-0.2877	-0.571	-0.6004	-0.6308	-1.0475	0.6464	-0.559	0.1137	-0.343	-1.3106	-0.5792	-0.2042	-0.4527	-0.4075	0.2079	0.7628	-1.0534	-0.9834	0.3027	-1.5047	-0.445	0.2526	-0.4397	-0.4915	-0.2735	-1.4558	0.315	-0.4955	2.4633	0.3081	1.1905	0.1614	0.8133	0.0105	-0.6105	-1.1228	-0.4588
HCG22	-1.3957	-0.0664	-0.5792	-0.7201	-0.7302	-0.6574	-1.3957	0.5085	-0.1679	-1.3957	-1.3957	-1.3957	-1.3181	-1.3161	-1.2496	-0.418	-0.4524	0.0819	-1.3467	-0.9808	-0.5499	-0.6155	-0.9111	-1.1714	-0.9415	-1.3957	-0.5366	0.203	-1.3957	-1.3835	-1.392	-0.9542	-1.1245	-1.3957	-1.3957	-0.5155	-1.3957	-1.3957	-1.3957	-1.3957	0.6669	-1.3957	-0.8827	-0.6684	-0.1417	-1.3957	-1.3957	-0.58	-1.3957
NECAP2	1.625	1.8716	1.6085	2.0269	2.848	5.3598	1.4814	2.2974	0.2671	0.2831	1.564	2.2185	1.2619	1.1812	2.2612	2.4688	2.2441	2.4511	1.8562	2.9514	1.3012	1.2389	1.5211	1.7725	2.2801	1.398	3.2856	1.7915	1.9307	2.1011	1.8357	2.5675	1.0285	2.3926	2.3467	1.7482	1.5848	1.7617	2.003	2.7532	2.0208	2.109	2.573	-0.1956	0.7247	-0.7669	0.9183	1.6051	-0.1054
RBM19	6.534	-0.151	-0.151	-0.151	-0.151	5.7835	-0.151	-0.0846	-0.151	-0.151	-0.151	-0.151	-0.151	-0.151	-0.151	-0.151	-0.151	-0.151	-0.151	-0.151	-0.151	-0.151	-0.151	-0.151	-0.151	0.0948	-0.151	0.1749	-0.151	-0.151	-0.151	-0.151	1.8489	-0.151	-0.151	-0.151	0.1059	-0.151	-0.151	-0.151	0.4901	1.0963	-0.0488	-0.151	-0.151	-0.151	-0.151	-0.151	0.0149
CYP24A1	-0.0921	-0.0921	2.2038	-0.0921	-0.0921	2.3014	-0.0921	-0.0243	-0.0921	-0.0921	-0.0921	0.0146	-0.0921	0.0802	-0.0921	-0.0921	0.5418	0.2823	-0.0921	-0.0921	-0.0921	-0.0921	-0.0921	5.5932	-0.0921	-0.0921	-0.0921	0.3674	5.9386	-0.0921	-0.0893	-0.0921	-0.0921	1.2293	-0.0921	-0.0921	-0.0921	-0.0921	0.0478	0.4323	2.1164	0.3315	0.1621	-0.0921	-0.0921	-0.0921	-0.0921	-0.0921	3.6582
BRD3	1.6017	1.0871	1.6458	1.794	3.1467	6.026	0.9267	3.6032	0.869	0.7873	0.9849	2.5959	1.3628	2.7902	2.4248	1.8411	1.7506	2.5826	1.6294	3.6664	2.0559	1.6584	0.8749	1.933	1.8791	0.7873	1.2053	2.3358	1.0717	1.8347	1.7744	2.1236	1.4882	2.0347	1.7407	1.6308	1.722	1.4854	2.7511	1.1653	2.5014	2.1116	3.2388	0.7873	1.3858	1.0617	0.9987	0.7873	2.2248
ERVV-1	-1.845	-2.3732	-1.611	-1.3145	-2.6959	-2.2799	-1.8407	-1.6461	-0.3988	-1.6368	-2.6959	-2.2571	-1.7368	-1.2177	-1.687	-1.5772	-2.0204	-1.6145	-1.2954	-2.1278	-1.7123	-1.5812	-2.524	-2.2137	-0.9192	0.7988	-1.2749	-0.7028	-1.3582	-2.6959	-1.4279	-1.863	-1.5496	-0.7858	-1.4236	-0.1404	-1.9031	-1.038	-2.1491	-2.4602	-1.6419	-0.174	1.424	0.4343	-1.5305	-1.5008	-2.1548	-2.1009	-0.9005
TSPAN15	0.9192	0.648	0.552	0.6977	0.552	1.4654	0.5765	1.2818	1.4884	0.6296	0.552	1.5132	4.4156	0.552	0.552	0.552	1.5489	0.806	0.552	1.2373	0.552	0.9399	0.552	1.0537	0.6915	0.5739	1.9647	1.011	1.1268	2.9284	0.8083	0.9783	1.0682	0.6653	7.235	1.408	2.1058	0.6614	0.552	1.1032	0.8099	0.8783	1.5147	0.552	0.552	0.552	1.4634	0.552	0.6857
UBQLN3	0.5767	0.5186	0.2242	0.2242	0.7551	0.2242	0.4855	1.8622	1.2756	0.2742	0.3087	0.9974	0.2242	1.0295	0.2242	0.7047	0.2242	0.2242	0.2242	0.6735	1.4522	0.3476	0.2242	0.6092	0.3683	0.2242	0.3801	1.5766	0.5367	0.4658	0.8057	0.2242	0.6013	0.9861	0.2965	0.2242	0.8565	0.2242	0.3444	0.4654	0.8855	0.8886	2.2589	0.8985	0.4349	0.3464	0.6754	1.7462	0.473
CD2	-0.7868	-0.0449	-0.0208	-0.9656	-0.3046	0.0647	-0.6381	-0.8704	0.3832	-0.8804	-0.2889	0.1618	0.204	-0.3255	-1.297	-0.0659	0.0109	0.024	1.7221	-0.0841	-0.7844	-0.0639	-0.6944	-0.168	0.5129	-0.6537	-0.5347	0.4203	0.1957	-0.8237	0.6076	-0.406	-0.1647	-0.083	-0.6835	-0.0881	-0.5803	-0.5179	-0.4986	0.3515	-0.0374	-0.7454	0.0276	0.5242	2.1895	-0.6559	0.2303	0.2481	-0.0201
SHD	-1.0107	-0.8516	-0.4536	-1.4101	-0.1079	0.235	-1.5768	0.23	0.6434	-1.2036	-0.8775	-1.1127	-0.1708	0.6838	-0.8584	-0.4159	-0.3979	-0.0732	-0.2164	-1.5768	-1.5768	-0.9233	-1.4908	0.2001	0.4701	0.0049	0.1177	-0.1141	-0.8956	-1.3186	1.4221	-1.5768	-1.5768	-0.3872	-1.5768	-1.5768	-0.1959	-1.4179	1.5285	-1.3153	-1.1336	-1.0991	3.0109	-1.5768	-0.4004	-1.5768	-0.179	-0.4895	0.048
MEGF11	-0.0758	0.5764	0.2416	0.5909	0.1461	0.2634	0.5117	0.4569	0.8256	0.6116	-0.0801	1.3675	0.8124	0.1451	0.0418	0.4771	0.013	0.1443	-0.0646	0.5486	0.4234	0.9598	0.2856	0.5073	-0.0684	-0.1897	0.3353	0.5705	0.3331	0.4738	0.6249	0.2687	0.4709	0.5294	0.8812	0.4414	1.9104	0.2837	0.5709	0.4519	0.3421	0.3514	0.295	-0.1757	0.4097	0.1068	0.367	0.171	0.552
NUP50	0.4409	0.092	0.092	0.092	0.092	3.3126	0.092	0.092	0.4532	0.092	0.092	0.5161	0.1815	0.092	0.092	0.1287	0.092	0.092	0.092	0.092	0.092	0.092	0.092	0.092	0.1116	0.092	0.092	1.2513	0.092	0.092	0.092	0.092	0.1958	0.8775	3.3169	0.092	0.092	0.092	0.2345	0.092	0.3086	0.1644	1.0715	0.092	0.092	0.092	0.1798	0.092	0.2191
PGLYRP4	-0.3051	0.6139	-0.7999	-0.3412	0.4529	-1.5937	-1.7748	-0.3201	-0.1594	-0.8392	-1.129	-0.4557	0.0243	0.529	-0.5291	-0.5613	-0.9795	-0.1802	-1.6526	-0.9789	1.3578	0.1229	-1.0831	-1.1598	-0.4432	-0.2373	-1.127	1.0124	-0.2954	-1.3034	1.1279	-0.741	-0.6227	-0.2375	-0.3065	-0.7182	-0.6796	-0.8696	-0.557	-1.0554	-0.287	-0.5874	0.5729	0.4637	2.4365	-0.6763	2.2891	-0.3235	1.0621
NUDT15	0.4136	1.206	0.4136	0.5469	0.9157	1.9514	0.4136	0.5823	1.3218	0.4136	0.8274	1.7003	0.4136	3.6136	0.9232	4.4838	0.7117	0.6815	0.4136	2.5191	0.5263	1.4607	1.3786	0.7258	0.7919	0.5152	1.4134	0.9597	1.1099	0.8911	2.4182	1.999	2.1635	1.1099	1.1425	1.2529	0.4136	0.4136	0.8336	1.0909	1.1475	0.4136	1.8718	0.4136	0.4785	0.4136	0.9397	0.4136	1.289
TEF	-0.0567	0.6983	0.2483	0.7575	0.1813	3.6202	-0.5806	0.6301	0.5837	-0.2732	-0.531	0.0075	0.2048	0.2869	0.5947	0.8578	0.4733	0.6916	0.2571	1.311	0.1019	-0.5602	0.4452	-0.0927	0.3651	-0.2843	0.6133	1.0825	-0.2085	0.5855	0.1736	0.5393	0.0725	1.1031	0.8845	0.1603	0.109	-0.5386	-0.1863	0.6075	0.1501	-0.1022	0.4806	-0.5106	0.5264	-0.5806	0.5	-0.0877	-0.1338
NEB	0.2314	0.3633	-0.3607	0.4555	-0.1683	-0.1237	-0.1475	4.1974	-0.5914	-0.6287	0.1976	-0.0483	-0.0038	-0.2952	-0.1432	-0.1479	-0.0227	-0.1158	-0.4485	-0.3955	0.0668	0.0311	-0.0608	-0.4699	-0.0811	-0.1621	0.953	1.2544	-0.0875	-0.2042	0.0708	0.0627	1.1867	0.5522	0.1703	-0.7501	-0.0933	-0.321	-0.1711	-0.0122	0.16	-0.1437	0.2109	1.1046	-0.8997	-0.426	0.0814	-0.7228	-0.6185
CPTP	1.8283	2.2381	1.8499	1.4907	0.9898	2.1453	0.7781	1.1054	0.9153	0.8167	0.7781	1.7551	0.7781	0.7781	0.7781	1.2098	1.8202	1.6451	0.913	1.6709	1.2182	0.7781	0.7781	1.1072	1.2979	0.7781	1.3001	2.3543	0.91	0.8774	1.1686	1.2298	0.7781	0.8491	0.8747	3.1455	1.3221	0.8759	0.861	1.2439	0.7781	1.0703	1.5944	0.7781	0.7781	0.7781	0.7781	0.7781	2.5197
SLC51B	-1.3653	1.173	0.3153	0.6551	1.4952	-0.8917	1.75	0.2907	-0.1487	-1.583	1.2927	-1.4272	2.1053	0.7093	1.5615	-0.3698	0.9837	-0.8036	-0.7355	1.3437	0.6573	0.0378	-0.074	-1.1881	0.3662	1.238	0.8835	1.3359	0.0271	1.0716	0.0056	0.6465	0.5491	0.4752	0.1444	-1.207	0.0456	-0.4116	0.0499	-0.5762	-0.3349	0.6414	0.061	-1.3237	0.5501	1.4604	0.861	-0.5071	-0.857
TTN	2.3197	0.5722	0.5722	0.5722	0.5722	0.5722	0.5722	2.0585	0.6529	0.5722	0.5722	0.5722	0.5722	0.5722	0.5722	0.5722	0.5722	1.0778	0.5722	0.5722	0.5722	3.0768	0.5722	0.5722	0.5722	0.6496	0.5722	0.5722	0.5722	0.5722	2.8948	0.5722	2.4354	1.38	0.5722	0.5722	0.5722	0.5722	0.5722	0.5722	3.6199	2.4788	0.8742	1.4584	0.5722	0.5722	0.5722	0.5722	0.8713
GASK1A	-1.3639	-0.3182	-0.774	0.238	-1.1574	-0.2318	-0.3591	-0.3764	0.1218	-1.0768	1.0888	0.1134	0.0408	0.1521	-1.5237	-0.375	0.8053	-0.2361	-0.1363	0.4886	0.5781	-0.564	-0.7438	-0.5423	-0.0222	-0.9378	0.1365	-0.2567	-0.9022	1.0182	-1.0709	-0.6117	-0.0325	0.0943	-0.266	-0.5339	0.8733	0.5819	0.3099	0.0533	0.7226	0.3934	0.6154	0.1745	0.5624	-1.3593	-0.7662	-0.3823	0.3512
MTR	0.6463	1.2787	1.6455	1.2162	2.4438	4.0287	0.6081	2.0012	1.1054	1.1819	0.5962	6.2659	1.2741	0.5962	1.3025	2.3694	2.3447	1.3086	1.5573	3.0556	4.418	2.0699	1.397	1.1648	1.4508	0.5962	1.9487	1.0486	0.7655	2.6259	1.7123	1.8163	0.6612	1.6802	2.0164	1.1487	0.8669	0.7578	0.6904	0.5962	2.7462	0.8244	2.02	0.5962	0.6804	3.0276	0.9705	3.3206	0.5962
SAT1	0.8934	0.9903	0.7406	0.8368	0.7406	0.845	0.7406	1.1746	0.7406	2.0085	1.3729	1.119	0.7406	0.7406	0.7406	0.7406	0.7406	0.7406	0.7406	0.7406	0.8819	0.7755	0.7406	0.8724	2.5755	2.0375	0.7406	2.0024	1.0481	0.7406	1.0705	0.7406	0.7406	0.7406	0.7406	0.7406	0.8605	0.7406	0.7406	0.932	0.7406	1.1372	1.177	0.7406	2.1524	0.7406	0.7406	0.7406	1.1883
IGF2BP3	3.3294	3.372	3.2503	3.2996	4.2891	4.8407	2.1395	3.2807	1.5278	1.6829	2.2538	4.123	2.4964	2.5574	3.6958	3.5073	3.358	3.8847	3.579	4.6427	2.4973	2.6696	2.4203	3.1798	3.473	2.215	3.2239	4.0376	2.6198	3.314	2.6378	3.7658	2.1713	2.9552	3.1865	2.9647	2.8168	3.1526	3.143	2.8802	2.7842	3.198	4.0999	1.0869	1.0869	1.0869	2.0318	1.0991	1.4009
SART1	-0.7783	-0.2978	-0.8482	-0.4651	-0.3623	8.8611	-0.2532	-0.3059	-0.5447	-1.0406	-0.2171	-0.5899	-0.2196	-0.9754	-0.3649	-0.4139	-0.7733	-0.0419	-0.7023	0.4229	-0.7056	0.8697	-0.799	-0.4907	-0.6458	-0.5868	-0.4253	-0.2142	-0.0397	-0.2884	-0.7186	-0.7514	-0.5162	-0.6123	0.0295	-1.2319	-0.235	-0.5675	-0.174	-0.5029	-0.4579	-0.7989	-0.5242	-0.4054	-0.6606	-0.8718	0.6763	-1.0394	-0.8022
EXTL1	-0.9247	-0.8997	-0.0873	-0.3279	-0.3467	-0.4231	-0.584	-0.9283	-0.1056	-0.9015	-0.2108	-0.4556	-1.0404	-1.4938	-1.2729	0.6488	0.1592	-0.8943	0.6663	-0.5791	0.4598	-0.43	-1.1209	-0.1028	-0.7803	0.8313	-0.1435	0.0667	-0.123	-0.4902	0.3652	0.2911	-0.0579	-0.812	-0.5816	-0.5578	-0.4088	-0.5144	-1.3591	-0.254	-0.0258	-0.2197	0.656	-0.4306	0.3626	0.2415	-1.0104	-0.554	0.4624
CEP112	-0.618	-1.0061	-1.0629	-1.0629	-1.0629	3.8185	-1.0629	-0.1139	-0.3352	-0.976	-1.0629	-0.6001	-1.0629	-1.0025	-1.0357	-0.7916	-1.0629	-0.3542	-1.0629	0.5327	-0.9527	0.0492	-1.0629	-0.8608	-0.9513	-1.0629	-0.867	-0.857	-0.7129	-1.0629	0.8986	-1.0629	-0.927	-0.3599	-0.9285	-0.9882	-0.4175	0.0064	-0.6209	-1.0629	-0.5771	-0.8808	-0.332	-1.0629	-0.5506	-1.0629	-0.6616	-1.0547	0.1592
ZCCHC8	0.2124	0.2124	0.5379	0.2124	0.7557	8.2143	0.376	0.65	3.5117	0.2124	0.5655	0.6307	0.5389	0.6086	0.2124	0.4307	0.2124	1.4494	0.2124	0.2124	0.3835	0.6683	0.8034	0.7551	3.4513	2.2759	0.5019	0.7534	0.2124	0.2124	5.1881	0.426	0.4894	0.8846	0.7999	0.2124	0.9842	0.2124	1.2878	0.2124	0.5564	0.319	0.9163	1.2242	0.9752	0.2124	0.2124	0.2124	0.2124
USP47	-1.0756	-0.5758	0.2336	0.9581	0.3777	1.8111	-1.2998	0.2788	-0.8694	-0.7197	-1.8791	0.6142	-0.8676	-1.3953	-0.8621	-0.7648	-0.9991	-0.091	-0.1426	3.8754	-0.6933	-0.1085	-0.7204	0.0215	-0.3444	1.1061	-0.1498	0.0078	-1.6063	-0.4928	-0.6652	-0.3564	-1.6325	0.083	0.0876	-0.2957	-0.9733	-0.3659	-0.4792	-1.9208	-0.96	2.4554	0.2394	-2.5464	-0.4095	-2.394	-1.5518	-2.5464	-0.7909
MYL1	0.4662	0.7048	0.4662	0.5927	0.5565	0.4662	2.4372	0.4662	0.4662	0.4662	0.4662	0.4662	0.4662	0.4662	0.4662	0.4662	0.4662	0.4773	0.4662	0.4662	0.4662	3.2132	0.5721	0.4662	0.4662	0.4662	0.4662	0.4662	0.4662	0.7332	0.4662	0.4662	0.6693	0.4662	0.4662	0.4662	0.4662	0.4662	0.4662	0.4662	0.4847	0.4662	0.7238	0.7254	0.9544	0.4662	0.4662	0.4662	0.7872
ARL2BP	2.7436	2.7665	3.0619	3.2228	2.8783	4.9399	2.1284	3.3003	1.2196	2.4625	2.6256	3.8453	2.4981	2.7661	2.8576	3.2753	2.8272	3.4732	3.2637	4.1916	2.7866	2.7779	2.9159	3.1377	3.3191	2.5076	3.2959	2.9662	2.6128	3.3401	2.8728	3.182	2.3793	2.4687	3.5288	2.347	2.6963	2.859	3.201	2.7832	2.6651	3.0203	3.2285	0.1678	1.7126	0.7705	2.2045	0.9892	0.6854
RAB33A	3.9084	3.7546	4.2927	4.5465	5.4342	5.8688	2.6887	4.3473	2.3492	3.1036	3.6647	4.628	3.5816	3.5981	5.2788	4.1851	4.2002	4.3617	4.8988	5.5105	3.4949	4.0749	3.6251	4.3237	4.1247	3.2677	3.79	3.6162	3.3236	4.009	3.3468	4.2909	3.0456	3.4021	4.2437	3.6391	3.5312	3.4628	4.0083	3.5613	3.228	3.5363	3.7055	0.2559	0.6267	0.2559	2.0549	0.2559	0.4056
IGHMBP2	2.2427	2.4362	2.7684	2.792	3.2813	5.4343	1.4888	3.3615	0.8632	1.2345	0.9541	2.704	2.0248	2.2322	2.2748	2.6029	2.3652	3.3086	2.4062	3.927	1.1271	2.7188	1.495	2.3236	2.1937	1.5635	2.5444	1.8062	0.7991	1.8966	2.4411	3.179	1.2061	2.2049	2.9472	1.6139	1.8436	2.0247	2.4469	2.2325	2.9345	2.4889	2.3634	-0.1406	1.0014	0.3265	1.0449	0.2852	0.3999
ATP1B1	2.5413	1.9645	1.3713	1.7107	2.0352	1.4294	1.2384	3.9373	2.4938	2.1553	3.2814	1.7033	2.6665	0.8757	1.9807	1.091	1.2482	1.4092	2.0186	2.3264	0.9633	1.8764	1.5606	0.8757	1.1388	2.2118	2.1215	3.1246	2.2613	2.2099	1.9761	0.8757	1.9931	2.2835	1.7453	1.6367	1.6185	1.5712	0.8757	1.6946	0.8933	1.9353	2.0996	0.8757	1.9949	2.2518	1.722	1.7002	2.2899
PMM2	4.2375	3.5487	4.6351	4.4385	5.3544	6.9813	4.1065	5.01	2.1019	2.976	3.841	5.3017	4.1554	4.0888	5.394	4.8944	4.2262	5.29	4.53	5.8642	4.4466	4.3456	4.3752	4.4274	3.3768	4.224	4.592	3.8884	3.6417	4.5456	4.1471	4.4389	3.1727	4.0859	4.5971	4.7154	3.8	4.265	4.4784	3.9861	3.847	4.975	4.9801	1.0994	2.6909	1.0864	3.5049	1.6953	1.2911
DDA1	0.2373	0.3581	0.3645	0.3468	0.8299	7.1427	0.1067	0.8367	1.3056	-0.1521	-0.1521	0.7166	0.5316	0.4351	0.7879	0.1072	0.4903	0.4804	-0.0281	1.105	0.3496	0.5904	0.1298	0.0722	0.4614	-0.0991	1.1024	3.5437	0.1026	0.1296	0.1685	0.1581	4.4022	0.3555	3.9036	0.3813	-0.0932	0.2524	0.1238	0.7354	0.2975	0.1918	0.7851	0.0035	-0.1521	-0.1521	-0.1521	1.1042	0.0077
ELOB	1.5246	1.2897	1.4128	1.8607	1.7864	3.4134	0.9778	1.7409	1.3494	0.866	1.832	2.1631	1.088	0.934	1.0088	0.8302	0.9965	1.9213	1.5961	2.203	0.8716	1.6561	1.0327	1.4231	1.4111	0.6598	0.9863	1.7425	1.3011	1.5968	1.3484	1.3976	0.5248	1.9124	1.7604	2.114	1.0014	1.262	1.9925	1.5292	1.441	1.6444	2.1385	0.0189	0.3499	0.0122	1.0878	-0.0555	0.6386
IFNW1	0.4278	0.7964	0.6123	0.2998	0.712	1.5751	0.2998	0.608	0.4475	0.4542	0.3798	0.9811	0.7271	0.3027	0.5379	0.8952	0.4952	0.3358	1.2184	1.562	0.2998	0.9025	1.348	0.9606	0.2998	0.2998	0.9433	0.8945	0.2998	0.5412	0.9975	0.557	0.5949	0.8399	0.917	0.2998	1.5388	0.3146	0.2998	0.6895	0.2998	0.2998	1.3217	0.2998	0.5993	0.2998	0.2998	2.0365	0.2998
ABRAXAS2	2.4703	2.9117	3.1918	4.1768	3.9229	5.2034	2.2905	3.6365	1.6969	2.0317	2.3855	4.5487	2.2598	2.674	4.2908	4.1943	2.5152	4.5979	3.0584	4.8017	2.6133	3.1745	2.9484	3.6747	3.2082	2.8506	4.3803	3.3322	2.4277	3.6265	3.3777	2.8385	2.8727	3.5871	2.6966	3.3003	2.4399	3.139	3.7974	3.1218	2.6189	4.0566	4.495	0.2802	1.2741	0.2751	2.982	1.2769	1.9366
MYOM2	-0.3028	-0.0389	-0.3028	-0.3028	0.3839	-0.3028	0.336	0.0797	0.2522	-0.3028	0.1104	-0.3028	-0.3028	-0.3028	0.6726	-0.3028	-0.2052	-0.3028	-0.3028	0.0754	-0.3028	-0.3028	-0.113	-0.3028	-0.3028	-0.1139	-0.3028	-0.3028	-0.3028	-0.3028	0.0162	-0.3028	3.0484	0.5325	-0.1117	-0.3028	-0.3028	0.0487	-0.3028	-0.1348	-0.3028	-0.3028	0.8991	1.0273	1.5853	0.1205	-0.3028	-0.3028	1.1368
HADH	-0.7906	-0.7906	4.5994	-0.7906	-0.1212	0.8797	-0.5662	-0.7906	-0.7563	-0.7906	-0.7906	-0.7906	-0.7906	-0.7906	-0.7906	-0.5824	-0.7906	-0.7906	-0.7906	-0.5777	-0.7906	-0.7906	-0.6806	-0.7906	-0.7906	-0.3452	-0.7906	-0.4434	-0.7325	-0.7906	0.2919	1.0092	-0.5341	-0.1249	-0.7795	-0.5081	-0.7906	-0.5664	-0.6741	-0.7906	-0.618	0.1972	0.4168	-0.2385	1.1125	0.1544	-0.7906	-0.7906	-0.6891
GAMT	1.371	1.2833	1.2748	1.5657	1.3374	1.481	1.178	1.2985	1.178	1.178	1.178	1.679	1.178	1.178	1.2584	1.4757	1.4195	1.3675	1.178	1.2968	1.5004	1.5326	1.3562	1.4568	1.4759	1.178	1.7048	1.178	1.2736	1.4597	1.6197	1.4523	1.2446	1.5731	1.4968	1.178	1.178	1.1835	1.4979	1.4508	1.5801	1.3567	1.7847	1.178	1.178	1.178	1.178	1.178	1.178
NFYA	-1.3698	-1.1325	-1.6891	-1.2016	-1.044	5.3878	-0.8802	-0.7944	-0.4992	-1.6891	-0.8589	-0.423	-0.0967	-0.8848	-0.887	-0.7331	-1.2919	-1.1196	-1.2942	-0.3618	-1.4123	-0.3913	-1.3127	-0.7541	-1.3677	-0.8075	-0.9757	-0.5392	-0.4974	-0.6902	-1.0444	-1.1568	-0.3753	-0.7641	-0.741	-1.1279	-1.5682	-0.8951	-0.7753	-0.9235	-0.8051	-1.4476	-0.312	-1.2708	-0.8288	-1.2083	-1.5046	-1.6891	-0.1446
ENPEP	-0.4186	-0.1579	0.2137	0.0733	0.6354	0.3299	0.3212	0.1094	-0.1261	-0.3521	-0.4186	-0.0354	1.0005	0.4464	-0.4045	-0.3556	-0.0462	0.4671	0.3413	-0.4186	-0.0402	-0.4186	-0.4186	-0.4186	-0.4186	-0.0135	-0.4186	-0.3519	0.3816	0.3061	0.3546	0.2792	-0.1474	0.0979	-0.1817	0.5503	-0.0447	0.0526	0.5186	-0.4186	-0.0247	0.2092	0.0318	0.2336	0.2892	2.136	0.1995	0.5357	0.0599
DHODH	-0.2972	-0.2972	-0.2972	-0.2653	0.5523	0.9315	-0.1651	0.1929	1.0831	-0.2972	-0.2972	0.6791	-0.2138	-0.2972	0.651	-0.0298	-0.2972	-0.2972	-0.2972	0.2357	0.8855	0.4645	-0.2972	-0.2972	-0.2972	-0.2972	0.8966	1.5015	-0.044	-0.2972	-0.2855	-0.2972	-0.1627	-0.2164	-0.2972	-0.1351	-0.2972	-0.1191	-0.2972	-0.036	1.2467	-0.1865	1.7351	-0.2972	-0.2972	-0.2972	-0.2972	-0.2972	-0.2972
RIPK4	-0.0976	-0.0976	1.0246	-0.0867	-0.0976	-0.0124	-0.0976	0.0148	-0.0803	-0.0976	1.2403	1.8879	-0.0976	-0.0976	0.0908	-0.0976	-0.0976	0.5868	-0.0976	0.0074	2.9008	0.5742	-0.0976	-0.0687	-0.0311	-0.0976	0.0476	-0.0976	-0.0976	-0.0976	1.0688	0.5396	-0.0976	-0.0976	-0.0976	-0.0976	2.3307	-0.0976	0.9156	-0.0976	0.7892	4.7973	-0.0976	-0.0976	0.879	-0.0976	-0.0976	0.5536	-0.0976
6,00¬†GBP	-1.6126	-2.2308	-2.0371	-2.2308	-2.2308	-1.6068	-2.2308	-0.553	-0.7258	-2.2308	-2.2308	-2.2308	-2.0482	-2.2308	-1.7566	-1.9959	-2.2308	-2.2308	-2.2308	-1.7318	-1.9659	-1.6071	-2.2308	-2.2308	-2.0889	-2.2308	-2.2308	-0.7687	-2.2308	-2.2308	-0.2355	-2.2308	-2.2308	-0.1824	-2.2308	-2.2308	0.0685	-2.2308	-1.7436	-1.6394	-0.997	-1.8155	-0.4287	-1.1115	-1.957	-2.2308	-1.242	-1.8006	-1.8218
PRKD2	0.0539	0.1694	0.5725	-0.2654	0.3041	1.6153	-0.3256	-0.177	-0.4256	-0.4624	-0.5464	-0.2323	-0.4464	-0.5153	-0.3384	0.0508	-0.4181	0.1055	-0.2429	0.5387	-0.5546	-0.0453	-0.0902	-0.3604	-0.4682	-0.5546	-0.0493	3.0199	-0.0961	0.1855	-0.2097	-0.2804	-0.498	0.2406	-0.1383	-0.5546	-0.4445	-0.4987	-0.2545	0.7407	-0.0312	-0.1141	0.1031	-0.5546	-0.4133	-0.5096	-0.3701	-0.5546	-0.1871
ECI2	2.3764	2.2645	2.8171	3.3623	4.4258	5.6798	1.8061	3.4387	2.5337	1.137	2.2726	3.9776	6.9083	2.1728	3.7018	2.9846	2.2237	3.3668	2.9366	4.3651	2.3011	2.4431	2.3365	2.0165	3.6183	2.6255	2.8324	3.2225	2.0345	2.9274	1.7977	2.9429	2.4515	4.9016	2.802	3.2929	2.3933	1.7648	2.3653	1.7292	2.4771	3.1343	3.9123	0.024	2.365	0.7661	1.5936	3.2336	1.7952
TPR	-0.6511	0.7585	0.724	0.2264	0.6999	8.2089	-0.0518	0.1626	-0.4814	-1.456	-0.9328	0.2114	-0.7713	-0.7406	-0.1345	0.3757	0.2924	0.864	-0.349	0.6164	-0.5348	0.3103	-0.2015	0.3913	-0.0431	-1.0314	0.2304	0.1315	0.2728	-0.2564	-0.2051	-0.115	-0.5747	-0.1243	0.1433	-0.1471	-0.4466	-1.5765	-0.1337	-0.9551	-0.3209	-0.0976	-0.4048	-0.5493	-0.3825	-0.7011	-0.119	-0.8765	-0.9945
HSD17B3	1.1248	0.3572	0.3522	0.7807	2.3366	1.3354	0.4641	2.0903	0.5068	0.0197	0.8956	2.6872	-0.4314	-0.4314	1.6757	0.7479	0.2972	1.0307	2.1167	2.338	1.1168	0.4921	1.9492	1.6952	1.5161	1.0929	0.6935	1.0727	0.5358	1.1139	2.0088	0.5453	0.6302	1.1296	1.4691	1.1168	0.5466	2.0063	1.6519	-0.4314	1.1897	0.4541	0.8432	-0.4314	0.3801	-0.4314	-0.2359	-0.1544	-0.2368
ABCA2	1.7157	2.0005	0.8603	1.561	3.0384	0.9902	1.5188	3.8919	2.1839	2.0428	1.991	1.024	0.9358	1.2877	2.1655	1.6451	1.9555	1.7724	1.7045	1.9674	1.3221	1.3072	1.8632	2.0068	1.9277	0.8922	1.7235	2.947	2.1169	2.3359	2.1883	1.0417	0.4881	2.3218	2.2413	0.5754	1.7908	2.1028	2.4036	1.8668	0.357	1.4939	2.3811	1.6799	2.9544	2.0946	1.2982	0.5735	2.6784
FDX2	0.2633	0.6711	1.3757	0.8104	1.8754	3.0966	0.2633	1.4052	0.6846	0.2633	0.2633	1.9109	0.2633	0.8449	1.2592	0.731	0.9201	2.1734	0.3498	2.069	1.02	4.5708	0.2633	1.1187	0.831	0.2633	0.8181	0.9213	0.2633	0.8074	0.5918	1.0825	0.2633	1.2703	0.4388	1.4557	0.2633	0.6514	0.6744	0.8338	1.3975	0.729	1.6051	0.2633	0.2633	0.2633	0.3421	0.2633	0.2633
PYY	-1.203	-0.0022	-1.3577	-0.7337	-0.3897	-0.6385	1.2076	0.8923	-1.0291	-0.477	-0.628	-1.3316	-1.3605	-1.1973	0.6777	0.4365	-0.9428	-1.4286	-2.2395	-0.5998	-0.8956	-1.0046	-1.0135	-0.9774	-1.0465	-1.3131	-1.1219	1.4432	-0.955	-0.5823	-0.6122	-1.4037	-2.1078	-0.4834	-0.5624	-1.8962	-1.0352	-0.9839	0.4735	-0.0801	0.3851	-0.4692	-0.6652	-1.5844	-0.3908	-0.393	-1.17	-1.2772	-0.7321
PDZD2	3.1803	3.4235	4.2727	4.7209	4.7226	3.2199	3.4407	4.1687	1.7671	3.2724	2.1741	3.9801	3.1728	2.706	4.7382	3.6174	4.0232	3.853	3.6297	4.8488	2.9701	3.0304	3.365	4.0359	2.5541	3.0066	3.8125	3.6297	2.4482	3.229	3.1425	3.6961	2.7229	1.5384	2.7815	3.6234	3.0322	3.2272	3.9036	2.7278	3.0448	2.2758	2.4373	-1.156	0.774	0.3435	1.5497	-0.5842	-0.0873
ENOX2	1.8343	1.7805	1.4273	2.0094	2.1599	5.6874	1.5986	2.306	1.0988	1.0987	1.0502	2.6608	1.4355	1.0818	1.9204	1.497	1.8422	2.2374	2.0182	2.9421	1.1135	1.9024	1.0104	2.0462	1.6025	1.2651	1.5282	1.4574	1.4139	1.3616	1.4413	1.4702	1.0104	1.6105	1.5797	1.4736	1.2716	1.4285	1.8855	1.3973	1.1597	1.1279	1.7623	1.0104	1.0104	1.0104	1.0104	1.0104	1.0104
SPINK8	-0.2912	0.5996	0.0903	0.4491	0.8251	0.4175	0.4976	-0.1768	-0.2912	-0.2567	-0.1075	0.8247	0.4575	0.3576	0.0205	0.7168	3.0065	0.3074	0.3253	0.0699	0.0162	-0.1017	0.0654	0.3267	0.2397	0.2684	-0.2912	0.4311	0.5946	0.7896	0.7433	0.4355	0.0794	0.732	-0.0123	0.3029	0.6534	-0.1234	0.5313	-0.2277	1.672	-0.2912	0.329	0.2529	2.1075	0.1512	3.6781	0.2323	1.1981
FRMD4B	4.7832	4.8918	5.6282	6.5113	6.1559	5.2616	4.9396	6.4406	2.7185	4.1624	4.5363	6.0716	4.9706	4.0069	5.0344	5.2562	5.3741	5.8819	4.9339	6.7879	5.518	4.9555	4.3332	5.5882	5.2992	4.795	5.308	4.6114	4.0817	4.8788	4.6537	5.4461	4.2761	4.5542	5.0729	4.4791	4.6514	4.8767	5.0857	4.3279	4.2333	4.718	5.0331	0.582	1.7943	0.582	4.1334	1.1295	0.7569
EIF5	1.6741	2.0567	2.2718	2.896	3.1174	4.7646	1.9952	2.2702	1.4023	1.205	1.7955	2.8405	1.9374	1.7	2.864	2.184	2.0625	2.7538	2.2298	3.1115	2.0832	2.0791	2.3051	2.427	2.8351	1.927	2.1457	2.1976	2.0921	2.3883	1.5169	2.6232	1.879	2.3164	2.9561	2.2293	2.4786	2.1705	2.1029	2.274	1.5617	4.2515	2.6745	0.9593	1.4184	0.9593	1.2828	0.9593	0.9593
HMGCS1	0.8334	1.082	0.8334	0.8334	0.8334	0.8334	0.8334	2.2403	1.1433	0.8334	0.8334	0.9783	0.8334	0.8334	0.8334	0.8334	0.8334	1.2678	0.9441	1.135	0.8334	0.8334	0.8334	0.9759	0.8334	0.8334	0.8334	0.8334	0.9175	0.8599	1.249	0.8334	0.8334	1.0815	0.8334	0.8334	1.1232	0.8334	0.8334	0.8334	0.8334	0.8334	1.2696	0.8334	0.8334	0.8334	1.2028	0.8334	0.9354
NFX1	0.0299	1.1171	1.3892	2.2037	1.9648	3.0658	1.3144	1.9	-0.6077	-0.4358	0.0868	1.915	0.964	0.5471	1.6375	0.8689	0.7793	2.3929	1.0428	2.7841	1.4202	0.9713	0.7394	2.0354	1.4229	1.1699	1.4951	1.1259	0.6698	1.6752	0.6203	1.4649	0.4334	0.4299	1.5332	1.4024	0.752	0.4355	1.5895	0.9147	0.7212	1.3596	1.6694	-1.0181	0.1004	-0.7767	0.1499	-1.1414	-0.3405
MMUT	1.6613	0.5186	2.3932	2.5701	3.4076	5.2226	0.8764	2.552	1.2276	0.0178	0.7514	2.3544	2.7718	1.4681	1.8128	2.0447	0.7993	1.9683	1.5728	2.6736	0.2766	1.7205	1.5332	1.6955	2.2225	1.32	1.4267	1.6523	0.8792	1.3811	1.7777	2.2267	0.9383	0.9096	2.1602	3.2857	1.8925	1.573	1.3007	2.4975	2.0192	1.2246	2.6531	0.1489	0.7018	0.1299	0.0478	-0.2537	-0.2992
NFKB1	1.8041	2.1573	2.6564	2.9773	3.1355	7.0419	2.0216	3.2564	0.5591	1.583	2.0224	3.1719	2.2473	1.8355	3.0878	3.0131	2.4195	3.314	2.8701	3.9279	2.5052	2.6551	2.5405	3.0032	2.9727	2.7384	2.8717	2.1656	2.1825	3.1434	2.3293	2.7093	1.5603	2.2332	3.0714	2.7683	2.6152	1.9639	2.9934	2.3095	2.0515	2.5965	3.3719	-0.5193	1.1842	0.351	1.4054	0.487	-0.3271
ANK2	0.1847	0.1549	1.6055	3.6194	0.6214	2.3918	-0.4345	0.5215	-0.0146	-0.3748	-0.3138	5.5723	1.5468	-0.7472	0.9862	1.0396	0.7637	1.1732	0.0595	1.1755	0.4964	-0.2425	-0.5965	0.7596	-0.0327	-0.6955	1.3742	0.6789	-0.7472	0.472	-0.038	0.2255	0.0508	0.2135	4.7652	-0.4253	-0.2363	0.236	0.1575	2.8858	-0.2044	0.0499	1.1443	-0.495	0.2585	-0.7472	-0.7472	0.3819	-0.7263
LILRA4	-0.4264	0.1288	-0.4264	-0.4264	-0.4264	-0.4264	-0.4264	0.18	-0.1808	-0.4264	-0.4264	1.1961	-0.4264	-0.4264	-0.4264	-0.4264	1.9037	-0.0665	-0.4264	-0.2936	-0.4264	-0.4264	-0.4264	0.4705	-0.4264	-0.4264	-0.4264	-0.4264	-0.2837	-0.4264	-0.4264	-0.4264	-0.4264	-0.3126	0.2119	-0.4264	0.0645	-0.4264	-0.4264	4.2045	-0.4264	-0.3143	0.0616	-0.3292	-0.0776	-0.4264	1.9462	-0.4264	-0.4264
KIF1C	0.3168	0.9727	0.5025	1.1492	1.2723	4.8327	0.9205	0.9943	0.42	0.3203	0.5207	0.6734	0.6104	-0.1527	1.1634	0.7362	0.4263	0.7406	0.422	1.735	0.5415	0.9735	0.232	1.1443	0.8778	0.5577	0.6603	0.938	0.5227	0.8934	0.9888	0.4787	1.1552	0.6877	0.7726	0.6962	0.1023	0.347	0.8504	0.5584	0.5701	-0.5131	0.5011	-0.5982	0.3394	-0.169	0.2806	0.6337	-0.1796
GSTM4	-1.6681	-1.9203	-0.5734	-2.6858	-2.6858	-0.5113	-2.6858	-2.6858	-2.3929	-2.6858	-2.2289	-2.6137	-2.3647	-2.6858	-2.1392	-1.8815	-1.9431	-1.7593	-2.3242	-2.63	-1.6577	-2.6858	-2.0725	-2.6858	-1.5192	-2.0436	-2.5448	1.0883	0.2232	-1.344	1.0814	-1.9354	1.262	-1.1838	-2.5599	-1.4651	-1.9236	-1.3061	-0.9692	-1.5164	-2.271	-2.6858	-0.3183	-2.6858	-2.6738	-2.6858	-2.1143	-2.6858	-2.6858
B3GAT3	0.3507	0.6204	0.7101	0.3507	0.3507	0.3507	0.3507	0.6122	0.6244	0.3507	0.3507	0.3507	0.3507	0.3804	0.3507	1.0923	0.3507	0.3766	0.3507	0.3507	0.3507	0.3507	0.3507	0.7875	0.5944	0.3507	0.4421	0.4525	0.5836	0.4202	1.5078	0.573	1.0097	0.6716	0.3507	0.3507	0.3507	0.3507	0.3507	0.3507	0.7006	1.7454	0.8721	0.6365	0.6385	0.3507	0.3507	0.3507	0.7989
ATP6V1G2	2.6817	2.6817	2.6817	2.9559	3.2764	3.6453	2.6817	3.3848	2.8072	2.6817	2.6817	2.6817	2.6817	2.6817	2.6817	2.6817	4.299	2.6817	2.6817	3.0581	8.6702	2.6817	2.6817	2.6817	2.6817	4.7371	3.0327	4.2107	2.6817	2.6817	6.618	2.7255	2.6817	2.6817	4.6971	2.6817	2.6817	2.6817	2.6817	2.6817	2.6817	2.6817	2.9856	2.6817	2.6817	2.6817	2.6817	2.6817	2.6817
ASS1	-0.5722	0.775	1.9954	0.1213	-0.3305	-1.2886	-0.1657	0.6738	1.985	-0.7959	-0.3935	-1.3265	0.6392	0.7381	-0.4043	0.0485	0.3522	-0.7524	0.1258	-0.7267	-0.2756	1.331	0.1075	1.2063	0.0017	0.4002	0.288	0.7043	-0.1003	0.5022	0.1734	-0.4942	-0.8686	-0.4714	-1.1831	0.6034	-0.0794	-1.2069	-0.0207	-0.0103	0.0265	0.9436	0.7722	0.976	1.1822	1.6704	-0.7221	-1.0363	-2.1812
UHRF2	0.6891	0.6891	0.6891	0.6891	0.6891	4.2647	0.6891	0.8884	0.6891	0.6891	0.6891	0.6891	3.1914	0.6891	0.6891	0.6891	0.6891	0.6891	3.0124	0.6891	0.6891	0.6891	1.0287	0.892	0.6891	0.7806	0.6891	0.6891	0.6891	0.6891	0.6891	0.7036	0.6891	1.3851	0.7457	2.5045	0.6891	0.6891	0.6891	0.7424	0.6891	0.6891	0.8526	0.6891	0.6891	0.6891	0.6891	0.6891	0.7143
PMCH	1.4366	-1.2917	-1.3049	-1.4071	-1.4137	-0.6431	-1.4137	-1.1096	-0.0631	-1.2789	-1.4137	-1.3758	-1.4137	-1.4137	-1.4137	-1.1776	-1.4137	-1.4137	-1.4137	-1.2332	2.0039	-1.4137	-0.6703	-1.2315	-1.3238	-1.1728	-1.2198	-1.1086	2.0936	-1.4135	-1.3286	2.6557	0.8645	-1.3761	-0.8516	-0.3039	-1.4137	3.4707	-1.4091	-0.205	-1.4137	-1.4137	-1.3334	-0.014	-1.4137	-1.4137	-1.3413	-1.3633	-1.3649
GP1BB	4.3504	4.147	5.236	5.4405	6.9096	6.5272	4.8833	4.9747	2.314	2.9225	4.0968	5.1719	4.483	4.5335	5.562	4.7487	5.3272	4.7115	5.0253	6.2452	4.4492	4.0063	3.6382	5.6609	5.4007	4.1296	4.4718	4.9061	4.1035	4.0562	3.9127	6.1193	3.8152	4.5252	4.7464	4.5222	4.0206	4.1867	5.4068	4.1844	4.2772	5.3765	6.4725	0.9255	3.4855	0.8498	3.0289	2.0186	0.6923
KIF22	5.275	5.9456	4.6055	5.012	6.6537	4.7165	6.2163	5.2548	2.4886	5.4484	6.4018	6.8596	5.1187	5.6839	6.2759	6.4815	5.56	4.5723	6.6744	6.513	5.7983	6.3711	6.8699	7.2124	6.3132	2.7605	5.2777	5.5682	3.7566	5.1333	7.5507	5.4007	6.2193	4.9087	6.5068	6.2288	5.8586	5.8389	6.7847	4.6934	5.9997	4.9586	4.9609	1.1011	3.9251	1.1011	4.2145	3.6779	1.5806
CSRP3	-0.9621	-0.9621	0.0895	-0.9621	0.9341	-0.9621	-0.2565	0.7036	1.3129	0.564	0.0059	-0.9621	-0.9621	0.3336	-0.2418	-0.1032	1.9462	-0.0303	-0.8379	-0.11	3.6804	-0.3456	-0.9621	-0.6592	-0.4371	0.0581	1.5678	0.4128	0.8042	-0.25	1.1996	-0.9621	5.8288	1.0571	3.6391	-0.7998	-0.9621	-0.9621	0.0238	-0.9621	-0.9621	-0.9621	0.762	4.9932	-0.5654	-0.9621	-0.0521	-0.1747	0.3703
MRPL24	0.5579	0.6425	0.7492	1.2808	1.5821	3.8218	0.736	0.9861	0.4096	0.4096	0.4096	1.0602	0.4096	0.4096	1.056	0.7443	0.4489	1.0756	0.4096	1.6451	0.4096	0.4725	1.252	0.6315	0.5997	0.6238	0.6117	1.283	0.7625	0.7498	0.516	1.3955	0.4096	1.0329	0.782	0.8341	0.9574	0.7784	0.8407	0.5152	0.9096	1.1104	1.0245	0.4096	1	0.4096	0.4096	0.4096	1.1958
BRDT	1.8504	1.953	2.6556	2.2873	3.0851	1.9879	1.7306	2.4147	1.7042	0.8572	2.0656	2.7445	2.4782	1.8946	2.7341	2.7659	2.5664	3.1418	2.3856	2.6363	2.2093	2.0015	2.3824	1.9432	2.0747	2.1105	2.7755	2.8046	1.8282	2.1033	2.2176	2.4348	1.8653	1.7516	2.6233	2.3675	2.7101	2.2582	2.6201	1.8608	2.0483	2.5173	2.8165	1.0908	1.36	0.664	0.8653	1.2045	1.0832
C1GALT1C1	1.3724	0.3	0.8428	-0.0798	0.2137	1.8332	0.6833	0.814	1.313	0.5956	0.8022	1.4395	1.1562	0.52	0.8929	0.609	-0.0184	1.0926	0.4715	0.7857	0.0374	1.2883	0.5536	1.0792	1.3169	1.3068	1.0289	1.2302	1.4863	-0.138	0.573	0.683	0.9806	-0.0409	0.1061	-0.1486	0.8074	-0.1486	0.8464	0.7441	0.9774	0.8692	0.9905	0.913	1.3389	0.5379	0.9072	0.9107	0.4683
YOD1	3.3196	3.7958	3.7725	4.3265	4.3675	5.3663	4.5784	3.8403	1.4531	2.7927	3.4056	4.3903	3.3592	3.3589	4.3757	4.1224	4.047	4.2134	4.2164	5.1318	3.2884	3.4065	3.7904	3.9409	3.7881	3.6543	3.8309	3.6028	4.887	3.6271	3.009	4.2315	2.475	3.0506	4.2633	3.3404	3.7841	3.5947	4.447	3.5175	3.2652	3.7501	3.7329	1.6373	1.4886	1.3883	1.9728	1.1209	1.3568
PALM3	2.0247	0.4241	0.4224	0.4224	0.6256	0.4684	0.4224	3.3495	0.9941	0.4224	0.4224	0.4224	0.4224	0.4224	0.4224	0.4224	1.4287	2.385	0.4224	0.4224	0.4224	4.0677	0.4224	0.4224	0.4224	0.4383	0.4224	0.4224	0.726	0.4224	3.8192	0.441	1.3431	2.2697	0.4224	0.4224	0.4614	0.4224	0.4224	0.4224	4.9742	3.6624	0.6728	0.4224	0.4975	1.3149	0.4224	0.4224	1.0649
CSDE1	2.9244	3.1059	3.2186	3.8892	4.2598	6.8293	2.545	4.3727	1.082	1.5958	2.3065	3.408	2.4869	2.2321	2.6545	3.2933	3.2096	4.3216	3.2422	5.0106	3.1919	4.2809	2.6089	3.4415	3.1815	2.5917	3.1851	2.9188	2.6085	2.4306	3.8125	3.0546	2.6453	2.5996	3.4142	2.7277	2.7191	3.0113	2.4863	2.292	4.0856	3.3056	3.8914	0.7284	1.2874	1.3018	1.6359	0.7284	0.7284
PKD2	3.9452	3.9881	4.3384	4.326	5.4002	6.2401	2.8684	3.9384	0.9029	2.6953	3.5317	4.7222	3.3593	3.312	4.8671	4.0251	3.9636	4.1007	5.1508	5.9388	3.8642	4.037	3.3011	4.1282	4.3632	3.003	4.8814	4.1303	3.1106	3.6348	3.6871	4.4634	3.2424	3.7368	4.3101	3.9725	3.8891	4.0007	4.1704	3.7274	3.6333	3.731	3.9366	0.4631	0.5399	-0.5485	0.5231	0.1652	-0.1489
TSNAX	1.6349	1.9566	1.93	2.5181	2.8492	4.8772	1.8899	2.5072	0.6435	1.1704	1.6774	2.207	1.6268	1.5449	2.1916	2.203	1.3655	2.3453	2.0955	2.3934	1.5498	1.9012	1.7107	1.989	2.1315	1.7297	2.252	1.3975	2.1414	2.063	2.0135	2.2403	1.2697	1.7955	2.1734	2.3187	1.9122	2.1816	2.3246	1.4947	2.0569	2.2551	2.1687	0.6435	0.8104	0.6435	1.1785	0.6435	0.6435
PACS2	3.4762	3.2555	3.7169	4.2258	4.7383	6.0103	3.4061	4.1358	1.5291	2.569	2.8938	4.2181	2.8286	2.6077	4.089	3.9558	3.7338	4.7724	4.0231	5.1343	3.4128	3.239	3.5924	4.1207	3.6094	3.2299	3.6134	3.3472	3.1432	4.1238	3.7691	3.8209	3.0743	2.7505	4.0407	3.7652	3.5384	3.1504	4.5028	3.0126	3.6665	3.8507	4.0399	1.4326	1.7791	1.0003	3.217	1.42	0.761
FHIP2A	-2.1059	-2.0623	-1.1778	-2.5251	-0.9615	-0.8619	-2.3893	-2.7339	-1.6692	-2.8383	-2.2335	-1.0553	-2.5027	-1.605	-2.8383	-2.1255	-2.1275	-2.5302	-2.2031	-1.3056	-2.2081	-2.4157	-2.2872	-1.9538	-1.9561	-2.3235	-1.6588	-1.1808	-2.0692	-2.6844	-2.1357	-0.8129	-1.5146	-2.1132	-2.3863	-1.2079	-2.4209	-1.7894	-2.4035	-0.9815	-1.8091	-2.3094	-0.937	-2.4244	-0.8677	-2.8383	-2.8383	-2.384	-1.4328
NAA10	4.5405	4.3808	4.9734	5.5263	5.9575	6.917	3.39	4.8762	2.3135	3.5415	3.6885	5.2453	4.2751	4.3155	5.1918	4.7048	4.7153	4.9683	5.1987	6.3253	4.3899	4.699	4.431	4.9464	4.6915	4.0435	4.9399	4.818	3.887	4.6409	4.0538	4.8156	3.3405	3.8981	4.8775	4.8989	4.2824	4.2961	5.0342	4.8517	3.8216	4.4369	5.2126	0.9917	2.0539	0.6532	3.3504	1.1253	0.1176
VSIG10L	0.4523	-0.2734	1.313	-0.0194	-0.3215	0.0206	0.0597	0.5802	0.3064	0.1791	-0.0428	-0.0585	0.1886	0.5451	-0.5217	0.3702	0.1983	-0.2517	-0.6145	0.1041	-0.2614	0.5496	0.1783	0.0524	0.4093	0.2786	0.2639	0.1944	0.3413	-0.3672	0.2845	-0.0755	-0.0665	0.4216	0.8261	-0.3336	0.4537	0.2299	0.1534	0.5753	2.1807	0.0728	0.1323	-0.1932	0.6264	-0.0687	0.4543	0.8276	0.7123
LPP	1.2597	1.4737	1.3529	2.0869	2.3337	2.7239	1.161	2.29	0.9982	0.9982	1.2839	2.2227	1.3791	1.4908	2.2537	1.9686	2.7124	2.6693	2.0942	2.798	1.5457	1.6325	1.6597	1.8646	1.5805	1.8474	1.9885	1.4926	1.6174	2.1852	1.8058	1.6103	1.3371	1.2318	2.0079	2.4702	1.7114	1.2647	1.9923	1.9763	1.091	1.9057	2.4288	0.9982	1.3156	0.9982	1.0501	0.9982	0.9982
LRCH4	1.8026	2.348	2.5876	2.9027	3.3507	7.4863	2.4087	3.2352	0.3244	1.2143	1.6205	3.1384	1.4805	1.4847	3.1719	2.3531	2.0468	2.5684	2.1617	3.8854	2.7957	1.7235	2.2883	2.861	2.6326	2.1485	2.3781	2.3231	1.8888	2.2135	2.0427	2.2759	1.8453	1.8593	2.6621	2.4991	2.431	1.8823	2.4895	1.7944	1.289	2.1286	2.853	-0.5578	1.873	0.2694	1.6955	-0.4698	0.5284
ACTN2	-0.4616	0.4064	-0.8492	0.0576	-0.05	-0.2264	0.2719	-0.7286	-0.4596	-0.7563	-0.2155	-0.2708	-0.6811	-0.9083	0.187	-0.9083	0.4152	-0.0569	-0.4851	0.9353	-0.653	0.0202	-0.9083	-0.5189	-0.2694	-0.1778	-0.378	0.2644	0.7413	-0.0052	-0.5117	1.1021	4.5762	0.2789	-0.3267	-0.4783	-0.6137	-0.539	0.2924	-0.9083	-0.5578	-0.539	-0.6318	2.3763	-0.4437	-0.9083	0.1169	-0.9083	0.1501
PNMA1	3.2236	3.8288	5.1621	4.5363	5.2597	6.1205	3.1634	4.0765	1.4157	2.6588	3.4951	4.4917	3.4775	3.3802	3.8236	4.4029	2.1063	5.1334	4.9755	5.6297	3.9739	2.1846	4.5115	3.5899	4.4487	2.8594	4.2174	3.9078	2.7842	4.4698	3.2108	4.415	2.0259	3.1081	3.8616	4.9864	2.6657	3.9565	3.9303	3.8017	2.647	3.5613	5.4526	0.4439	1.8674	1.2894	3.2135	0.6913	0.4439
TOR1AIP1	1.635	2.0533	1.7474	2.7113	2.436	6.3576	1.4172	1.1117	0.8314	1.1123	1.5345	2.3932	1.57	1.3089	1.3128	2.312	1.5446	2.5553	1.6322	2.5452	0.8711	1.6738	2.1966	1.8762	2.187	2.0171	1.7272	1.9216	1.2794	2.3237	1.572	2.5804	1.064	1.1025	2.6211	1.9141	1.8591	2.0088	2.2762	2.2643	1.3573	1.739	2.7163	0.0125	1.3752	-0.0392	1.5874	0.9885	0.4204
SEL1L	0.263	0.3846	0.2613	0.7042	0.8125	1.3143	0.025	0.0413	0.3592	-0.1754	0.1876	0.4137	-0.0111	-0.1654	1.2171	0.3825	0.3815	0.9781	0.5812	0.6746	0.0242	-0.0252	0.2637	0.3214	0.4036	0.2534	0.1261	0.4776	0.3865	0.1361	0.4964	0.1997	0.268	0.3042	0.2277	0.6286	0.2345	0.1776	0.4721	0.4482	0.3118	0.3331	0.6998	0.3643	0.4553	-0.0681	0.1071	0.0781	0.3316
GNPDA1	-0.0158	0.0446	0.3331	1.6006	0.4594	2.1241	0.3812	2.7819	-0.1635	-0.2539	0.3144	0.459	2.7218	0.1972	0.2522	0.088	0.2866	0.1748	0.1683	0.4566	0.0831	0.147	0.6245	0.3818	0.2208	0.4663	1.3363	0.7599	0.5833	0.3138	0.0452	0.2383	0.1113	0.3845	0.0727	-0.0735	0.7477	0.2372	0.3257	0.4087	0.3316	0.2521	0.686	0.3179	-0.0331	0.0008	0.0624	0.2187	0.1238
MYBPC2	-0.1954	-0.4341	-0.462	3.6087	-0.1266	-0.7684	-0.8447	-0.7161	-1.3448	-0.7318	-0.5908	-1.7065	-1.3847	-1.2654	-0.2626	-1.0319	-0.7706	-0.6039	-0.715	-0.3347	-0.3293	-0.5012	-0.9793	-1.2974	-0.8484	-0.6209	-1.2062	-0.1482	2.5065	-1.2629	-0.0908	-1.1551	-0.0486	-0.7478	-0.7019	-0.4362	-1.5726	-1.1262	-0.7872	-0.9292	-1.4172	-1.3957	-0.3493	3.0446	0.737	-1.5802	-1.2166	-1.405	0.4324
CBS	-2.2305	-0.9068	-1.5854	-1.1324	-1.24	-1.0409	-2.2305	-1.3074	-0.717	-2.0712	-1.9446	-1.9733	-2.0092	-1.8859	1.4969	-2.2305	-1.652	-1.698	-1.6967	-1.7358	-1.725	-0.7675	-0.7022	-1.2499	-1.8874	-1.0175	-2.2305	-0.1155	-1.8047	-1.7736	-1.553	0.7373	-2.2305	-2.2305	-2.2305	-2.0881	-0.572	-2.2305	-1.378	-1.3638	-1.9485	-0.7925	-1.2315	-1.1251	-1.4461	-0.3766	-1.3572	-1.8582	-0.9223
OPLAH	1.2299	0.8479	0.6094	2.3946	1.9236	3.0925	0.6821	1.5671	0.5264	0.5297	0.5563	1.5935	1.1325	0.7863	1.2105	1.5587	2.7668	2.2687	1.761	1.7459	1.4701	1.544	1.4885	1.2715	1.2288	1.1932	1.1699	0.9401	0.7796	1.1116	1.3022	1.7407	0.6041	1.3415	1.6612	1.2731	1.6052	1.3816	0.8853	0.7578	1.5997	1.4045	2.0175	0.5264	0.6152	0.5264	1.1692	0.5264	0.5264
PYDC1	0.6451	0.5349	0.2665	0.5405	0.384	0.2961	0.2304	0.9041	0.6331	-0.1173	0.0961	0.1165	1.3428	0.9693	0.4138	0.4794	0.2882	0.785	0.5772	1.1006	0.3528	0.5634	0.5532	0.9108	0.5134	0.5439	-0.1329	0.666	1.0956	0.5799	1.2657	-0.0485	0.7155	0.1604	1.2793	0.0536	0.4574	0.2744	0.6687	0.0775	0.5146	0.2089	0.8959	0.2427	0.1378	0.8375	0.8445	-0.352	0.8966
AIF1L	-1.5914	-1.1329	-1.4361	0.7003	1.2344	0.0482	-0.6624	-0.5609	-0.5658	-1.4077	-0.8887	-0.3386	-1.3816	-1.1295	-1.3586	-0.8886	0.3696	-1.35	-0.8211	-1.2431	-0.7281	-1.3296	-1.0554	-1.6115	-1.0145	-1.1007	0.5031	0.4115	-0.6156	-0.8515	-0.6021	-0.4928	-1.1535	-0.6157	-0.8482	-1.3316	-0.6687	-1.2734	-0.315	-1.4765	2.8158	-0.7911	-0.5067	-0.2923	-0.9835	-1.5508	-0.7839	0.9806	-1.0065
SNED1	0.3998	0.152	-0.2997	0.1042	-0.2371	0.466	-0.1893	-0.13	-0.1733	0.315	-0.1657	-0.4487	0.2765	0.0028	-0.8213	-0.1484	0.2648	-0.1356	-0.008	-0.1137	-0.3516	-0.2332	-0.3228	-0.0588	0.3399	0.1625	-0.2401	0.6108	-0.0823	0.1965	0.5505	0.0303	0.1491	0.1204	-0.1634	-0.2823	0.2491	-0.2508	0.3566	0.2649	0.2505	-0.385	0.2265	-0.0073	0.1649	0.3249	0.1823	-0.2638	-0.002
PAGR1	1.5239	2.057	2.1245	2.6885	2.744	5.606	2.2003	2.4582	2.0516	1.129	1.1799	2.3346	1.5932	1.8611	2.1064	1.8871	1.6693	2.6287	1.9688	3.2437	1.5618	1.72	2.2622	2.0605	2.2966	3.2636	1.8531	1.956	1.8611	2.0058	1.9084	2.7006	1.4029	1.6829	2.2452	2.43	2.2958	2.1627	2.0784	1.7683	1.6149	2.1245	2.8508	0.5235	1.1302	0.7386	2.3635	0.4345	0.902
SIL1	-0.4107	-0.6662	-0.5831	-0.5293	-0.0358	0.0219	-0.7708	-0.518	-0.284	-0.6666	-0.5242	0.7743	-0.5457	-0.8506	-0.1447	-0.4449	-0.5337	-0.4923	-0.0852	-0.4009	0.7809	-0.8427	-0.7172	-0.5904	-0.0336	-0.5465	-0.5635	-0.1452	-0.5258	-0.204	-0.2921	-0.6935	-0.2656	-0.8609	-0.5499	-0.8834	-1.0173	-0.7725	-0.0495	-0.6403	-0.3927	-0.3959	-0.1975	-0.3502	-0.4572	-0.4961	-0.2394	-0.5243	-0.3844
M6PR	0.7259	0.4853	1.1061	1.2394	1.3033	1.9153	1.4876	0.9118	0.1869	0.401	0.1153	1.2158	0.4602	0.3362	0.827	0.6408	0.8149	1.0367	0.8224	1.1211	0.4628	0.4626	0.6704	0.8438	0.89	0.8524	0.79	0.2437	0.6394	0.7756	0.3495	0.8959	0.2386	0.7185	0.5813	1.6836	0.7371	1.8555	0.9671	0.2749	0.5324	0.3377	1.1063	0.3862	0.5821	0.1853	0.5679	-0.0118	0.2184
ENO3	-0.2583	0.7589	0.3431	0.4611	0.6225	0.531	-0.1104	0.9965	1.0725	-0.6181	0.7369	-0.201	-0.1133	-0.0198	0.2885	0.1248	1.0383	0.1634	0.2136	0.5905	-0.2882	0.423	-0.2517	0.4741	0.6621	-0.1743	-0.4371	0.5345	0.3998	0.9093	0.0301	0.3584	3.4928	0.5669	-0.0657	0.1184	0.4921	-0.9572	0.104	-0.5485	0.221	-0.2404	0.0835	-0.1507	0.967	0.2726	-0.0591	-0.6402	-0.3258
IGSF21	2.317	2.0494	1.1742	0.7982	-0.1015	0.3533	0.0443	0.6086	0.8444	2.3466	0.2676	0.4205	0.6701	0.515	0.0435	0.6	0.8611	0.7327	0.1249	0.6294	0.3321	0.2078	0.9131	0.5084	0.976	0.682	-0.1046	2.8062	0.7479	0.5375	0.3263	0.2732	0.7242	0.5074	0.4048	0.4982	0.3445	0.308	0.442	0.4105	0.1402	0.1572	0.5813	0.3613	0.6743	0.219	2.3949	-0.0172	1.6953
HRC	0.5612	0.3148	0.9091	0.5066	0.505	0.7059	0.0405	0.562	0.3718	0.1313	0.2173	0.4975	0.5372	0.6083	0.3204	0.4569	0.7738	0.6606	0.3823	0.8636	0.4223	0.5536	0.507	0.3581	0.6654	0.7162	0.4444	0.4892	0.1763	0.6954	0.4691	0.3561	0.6687	1.3724	0.5773	0.312	0.2851	0.0615	0.3078	1.127	0.5591	0.1024	0.4878	0.4345	0.478	-0.0533	0.3029	0.0712	0.0397
LMOD1	-0.1458	0.2784	-0.2233	0.4043	1.0807	-0.3893	1.1786	-0.2093	0.1467	-0.0573	0.0339	0.2006	0.6652	0.0943	0.0938	0.3956	0.6341	0.202	0.2564	0.9897	0.3092	0.0725	1.0639	0.9848	0.5704	0.8101	0.1412	0.7255	0.4874	0.7475	1.002	0.3731	0.2143	0.535	1.4834	0.3451	0.6165	0.7463	1.1747	0.1049	0.9381	-0.1449	0.5355	0.3223	1.2698	0.7119	1.4194	1.0895	0.3292
DMP1	2.6756	1.8529	2.1407	2.5693	2.1881	-0.7896	3.0091	2.6197	3.3975	2.7403	2.4768	2.0506	3.0215	2.6251	1.802	2.2834	2.8553	1.575	1.1276	2.6819	1.9207	3.0879	2.415	2.7597	2.5613	2.4667	2.3866	2.3854	1.7872	3.1042	2.3384	1.9738	2.6821	2.013	2.7083	1.2498	2.3413	1.3053	1.9487	2.4224	2.8229	1.8771	2.5914	1.9098	3.0359	0.614	2.771	2.9049	2.6245
HMGCL	1.8734	1.8932	2.3937	2.7016	3.6026	4.2689	1.3271	2.402	0.5951	1.1609	2.2934	3.1577	1.6622	1.664	2.9155	2.1547	2.4776	2.766	2.4335	3.2995	1.6782	1.9801	2.0787	2.3123	2.5834	1.9381	1.9676	1.9264	2.1849	1.956	2.0304	3.0309	1.2826	1.7125	2.4542	3.0712	1.8383	1.7803	4.5399	1.8423	2.8138	2.2097	3.0649	-0.4726	0.7391	0.2034	1.1846	-0.0265	-0.5658
SNX5	0.886	1.2242	1.3608	1.3993	1.5454	2.7853	0.5569	1.2713	0.5569	0.5569	0.6324	1.5992	0.6984	0.6481	1.3655	1.1233	1.1943	1.5398	1.4234	1.9448	0.9674	0.837	0.7081	1.1389	1.3333	0.7948	1.0628	1.0272	0.6247	1.0897	1.178	1.2186	0.5569	1.1094	1.1581	1.2698	0.7008	0.9339	1.081	0.5705	1.1692	1.0866	1.8154	0.5569	0.5569	0.5569	0.7483	0.5569	0.6264
ITPR1	2.1798	2.976	3.1225	4.0317	4.1387	3.6403	2.0162	3.2081	1.2819	1.5001	1.779	4.1995	2.0741	2.3492	3.7328	2.5034	2.6211	3.8003	3.5058	4.5475	2.9739	2.4722	3.2485	3.0278	3.2055	1.7772	2.6441	2.9649	2.0694	2.7547	2.3524	3.3928	0.853	2.4219	3.2871	3.4987	2.9517	3.1461	2.9848	3.4262	2.3079	3.2086	4.0731	0.3604	1.2738	-0.7144	2.0934	1.3555	3.7021
COQ7	-1.07	0.9368	0.0265	0.8724	0.2509	1.3649	-0.394	-0.0432	-0.0715	-0.575	-0.0261	-0.1322	-0.6328	-0.489	0.1115	-0.1859	-0.7009	-0.2942	-0.0943	0.217	0.2285	-0.665	-0.5652	0.4619	-0.4272	-0.5782	-0.2693	-0.1852	-0.3248	0.1999	0.3974	-0.4488	-0.5941	-0.4424	-0.1414	-0.2107	0.3101	-0.6087	-0.3934	-0.4182	-0.3952	-0.2434	0.2281	0.886	-0.1096	-0.5912	0.1424	-0.1318	-0.3379
RNF5	3.403	3.5175	4.1819	4.4962	4.4721	5.5245	2.8949	3.79	0.9024	2.5625	3.0631	4.8847	3.3562	3.0718	4.2664	3.8432	3.7693	4.1697	3.4734	5.1322	3.4333	3.4554	3.7277	3.3407	3.9719	3.2549	3.5551	3.7599	2.8958	4.271	3.0998	4.0821	3.2103	3.6095	3.5214	4.0029	3.5941	3.2499	3.5252	2.9988	3.3702	3.7153	4.406	-0.3033	1.5041	0.9303	2.7329	1.486	-0.5131
LONP1	3.75	3.2692	3.7022	4.827	5.516	7.6323	3.1679	4.1248	1.6118	2.3709	2.3375	5.0132	3.2869	3.3232	4.5795	3.6906	3.2994	4.9423	4.2098	5.1894	3.5187	3.4735	3.7025	4.1486	4.0335	3.3999	3.6616	3.8278	1.9037	3.6445	3.3199	2.9448	2.7548	2.7649	3.9901	5.0076	2.9241	3.444	3.8938	3.4801	2.8982	3.2991	4.765	-0.1909	1.2874	-0.0669	2.682	0.7979	0.0769
BECN1	1.4917	2.0348	2.2325	2.6943	2.9871	6.3501	1.5579	2.2494	0.6084	0.9497	1.6911	2.2382	1.23	1.2429	2.4186	1.9841	2.5339	2.7989	3.1512	3.4453	1.9469	1.6202	2.4708	2.4622	2.319	1.7969	1.997	1.7747	2.0005	2.267	1.7268	2.449	1.1714	1.769	2.2694	2.3899	2.0429	1.808	2.4439	1.5367	1.9906	1.9108	2.7345	0.2919	0.4149	0.268	1.1188	-0.1783	-0.2197
CCER2	1.82	1.8693	0.893	0.4908	0.8268	2.085	1.0527	2.8225	2.8582	1.8794	1.0836	0.8566	0.1869	0.917	-0.0215	0.8749	1.1664	1.3867	0.5868	1.2122	0.7123	1.471	1.4213	1.175	1.1127	1.67	1.5541	0.9265	0.7639	0.6775	1.0664	0.3912	1.4404	0.6966	2.1046	0.9043	1.2377	1.2307	0.7827	1.002	2.1252	1.0996	1.3188	1.65	0.4079	0.0275	1.6748	1.4114	1.2304
COMMD1	2.4037	2.6889	3.1985	3.3874	3.7272	5.4435	1.7684	2.9025	0.8578	1.9649	1.6458	3.385	2.5575	2.0289	3.3951	2.8491	2.6107	3.0763	3.5204	3.769	2.5361	2.2325	2.2934	3.0078	3.1162	2.1008	2.6992	2.7461	1.9646	2.5741	2.4613	3.073	1.9665	2.4188	3.1436	2.7188	2.2976	2.6575	2.7487	2.1902	2.4617	1.9634	3.1032	0.0374	1.0896	0.2236	1.2741	-0.1405	-0.0138
DMD	3.341	4.121	4.438	4.9813	4.7766	5.246	2.9098	4.2869	1.6164	2.5824	2.9254	4.6972	2.9661	3.0121	4.3783	3.4171	3.8266	4.4183	4.1241	5.5105	2.7507	3.5426	3.2787	4.0066	3.4458	3.1079	3.6047	3.5339	2.5091	2.9989	3.2415	3.7378	3.0754	3.0019	3.2392	3.6965	3.034	2.8997	3.5584	2.3723	2.7956	3.1658	3.8887	0.8433	1.1859	0.2017	1.2399	0.6677	0.6196
EDN1	0.8174	1.3776	1.1078	0.9483	1.0011	-0.1239	0.3993	0.925	1.0455	1.03	1.0266	0.7024	1.0043	0.7839	0.9771	1.1632	1.0023	1.2073	1.1687	1.2569	1.2708	1.0044	0.8122	0.8994	1.1021	0.9592	0.9268	1.2163	1.1982	0.9831	1.6768	1.065	0.2901	1.2966	1.1825	1.0847	1.1859	0.895	0.9749	1.0586	1.2912	0.6346	1.0357	0.324	1.8204	0.7552	1.2562	0.7337	1.1703
SCRIB	1.11	1.7421	2.2869	2.2333	2.7834	4.3184	1.0919	1.7844	0.4122	0.7434	1.3104	2.2191	2.0042	1.4132	2.1637	1.4946	2.0034	1.9659	2.3111	2.9229	1.5111	2.1957	2.6424	2.004	1.9991	1.9345	1.44	1.4505	2.6632	1.3695	1.092	1.3966	5.3494	1.3548	1.5872	1.1738	1.2803	1.135	1.4632	0.8251	1.7492	0.9939	1.3625	-0.6676	2.2032	-0.4864	-0.0385	-0.0022	-0.5248
ROBO4	0.2458	0.3117	0.1359	0.166	-0.0224	-0.0078	0.2069	0.1569	0.3727	0.314	0.3771	0.1445	0.3553	0.2806	-0.0571	0.2961	0.5224	0.2324	0.0184	0.1941	0.3601	0.3496	0.2113	0.4674	0.5143	0.4612	0.2881	0.2077	0.2787	0.2716	0.4917	-0.049	0.5231	0.3868	0.3754	0.1988	0.631	0.2974	0.2896	0.4045	0.3955	-0.2018	0.2405	0.4699	0.2919	0.2056	0.3907	0.2547	0.3619
OXCT1	3.8488	3.5771	4.2783	4.8612	5.629	6.5365	2.965	4.3197	2.4336	3.1829	2.7108	4.9936	3.6545	3.7156	5.2509	4.1517	3.1303	4.943	4.454	5.5394	3.9521	3.6807	4.1948	4.0517	4.3531	3.4087	4.008	3.6368	2.3101	3.7582	3.541	3.1541	3.6511	4.2806	3.805	5.3854	3.4059	3.9098	4.1571	4.0585	3.1806	4.0759	5.0453	1.4733	2.969	1.9734	3.3742	1.8905	1.9237
EHD3	6.2817	6.0684	6.7226	6.7524	7.3365	8.3568	5.3224	6.5146	3.4315	5.3138	5.3365	7.292	5.795	6.2707	7.2968	7.1956	6.0767	7.7591	7.2345	7.9962	6.4706	6.5282	6.6579	7.0913	7.0006	7.8325	6.7336	6.3728	5.6444	6.8244	6.3481	6.772	5.6314	6.3564	6.5646	7.1624	6.9928	6.3177	7.5002	6.7144	6.0715	7.4625	7.7834	0.0194	4.5145	2.5983	6.4204	3.8488	0.482
IDO1	0.2372	1.1291	1.7442	0.7636	0.5502	6.0575	0.9864	2.0462	1.9432	1.2767	0.3408	0.9098	0.2659	0.611	0.5476	1.7819	0.9114	1.3158	1.4268	0.6551	0.5079	0.1133	0.6188	0.7972	1.6153	0.8039	0.666	1.4063	0.7411	0.9668	1.2745	0.3611	0.8243	0.9921	0.9598	0.5245	1.0045	0.2285	2.7325	0.6828	1.7302	1.7555	0.1229	1.3529	2.2165	0.901	2.1118	0.333	0.4743
ENTR1	1.2102	1.0601	1.6562	2.1826	2.5226	4.8179	0.9926	1.9759	0.3844	0.8717	0.9138	2.1957	0.9336	0.8473	2.0482	1.4626	1.4172	2.1329	2.6766	2.824	1.4833	1.1524	1.3503	1.8286	1.7624	0.4717	1.1113	1.1266	0.2381	1.4587	0.8924	1.4325	0.2593	0.952	1.6812	1.7087	0.893	1.504	1.5547	4.0927	1.3011	1.2247	1.5248	0.7995	0.3546	-0.5565	-0.4165	-0.9864	-0.9105
HSBP1	2.6855	1.9077	3.8198	4.3033	5.2262	5.9766	2.3097	4.5706	0.1208	2.5881	1.8975	3.5531	3.1403	3.2235	3.5576	3.1049	2.3219	4.0755	2.8103	2.8243	2.9686	3.158	2.5461	2.4546	4.5836	2.5119	2.6014	3.8327	3.3317	2.9338	3.4994	3.7362	1.4595	1.6383	4.5897	3.8163	3.7355	3.8658	3.3348	2.9124	4.253	2.6008	3.2549	0.3925	2.7114	0.0189	2.0999	1.029	0.3251
FSHB	-0.2076	-0.117	-0.2076	-0.2076	0.3498	-0.2076	2.1703	-0.2076	-0.2076	-0.2076	-0.0878	0.2156	-0.0844	-0.177	-0.2076	-0.2076	-0.2076	-0.2076	-0.2076	-0.2076	-0.2076	-0.2076	-0.2076	2.2212	-0.2074	-0.2076	-0.0115	1.6519	-0.2076	2.1215	2.4126	-0.2024	-0.2076	-0.096	-0.1021	-0.2076	-0.2076	0.8208	-0.2041	-0.1801	0.8224	-0.2076	0.1945	-0.2076	1.9253	0.8558	-0.0482	-0.2076	0.3549
RECK	0.3484	0.2589	0.2546	0.3466	0.1666	0.3024	0.2606	0.3307	0.2958	0.5089	0.2012	0.1949	0.3995	0.2637	0.4547	0.4667	0.6063	0.049	-0.0132	0.2729	0.2557	0.2939	0.1636	0.2776	0.1291	0.4672	0.1147	0.2161	0.0994	0.3708	0.5742	0.3347	0.3117	0.3702	0.2528	0.0572	0.3256	0.1307	0.1598	0.4443	0.3024	0.0721	0.1067	0.776	0.7691	0.4503	0.3677	0.2051	0.4688
RNF149	-0.2629	1.3187	0.5056	0.8795	0.6933	0.5924	0.4591	0.4228	0.6616	0.442	-0.0784	0.5545	0.7118	0.3867	0.197	0.6961	0.7173	0.6823	0.6961	1.0244	1.2217	0.263	0.5387	0.6637	0.4088	0.5235	0.4656	0.8005	0.9065	0.575	0.982	0.224	0.4454	0.739	1.0532	0.5386	0.8141	0.3718	-0.0137	0.831	0.5297	0.1138	0.4264	0.5736	0.5219	-0.0423	0.7875	0.0135	0.167
AAMDC	1.0717	1.501	1.067	1.9488	2.4628	3.7328	1.1198	1.6873	0.4609	1.1411	1.0722	2.0384	1.4421	1.514	2.1405	1.8825	1.7432	0.9168	0.0145	3.0251	0.6567	1.3531	0.7691	1.2602	1.8259	1.4406	1.5363	1.7057	1.4628	1.5848	1.7118	0.6854	1.3246	0.8632	2.0859	1.5369	0.9241	0.7073	1.9584	1.3377	1.2749	1.4616	1.2313	-0.1373	0.5363	0.2327	0.6461	0.2167	0.386
GADD45GIP1	1.5528	1.4982	2.2764	2.6063	3.2655	5.2713	1.0982	1.9326	0.2357	1.2756	1.1894	2.2844	1.4863	1.3394	2.6656	1.9751	1.911	2.276	2.4263	3.0209	1.7193	1.4295	2.0965	1.8445	2.156	1.9775	1.856	1.6311	1.3103	1.7954	1.6995	2.2523	1.7856	1.7994	1.7538	2.5021	1.5489	1.7673	2.0978	1.8275	1.5814	2.3897	2.8335	0.0213	0.676	0.2539	1.2271	0.2928	0.0094
RNASE10	1.2226	1.8749	0.9448	0.7981	-0.1438	-0.038	1.1185	0.5916	1.0862	1.6341	0.1407	0.7168	1.4734	-0.1096	1.1187	0.3273	1.0938	1.5784	1.1564	0.4358	0.4314	0.7364	1.902	-0.1413	-0.3538	0.1644	0.7879	0.3401	0.7802	1.1831	1.5867	1.0865	1.2407	1.4268	1.7056	-0.3521	1.3323	-0.1157	1.2374	2.0692	0.4743	-0.0881	0.1039	0.7963	2.1524	0.2262	1	0.1421	0.6429
ECHS1	2.1831	2.0969	2.7077	3.5928	4.1296	5.1758	1.2884	2.7205	0.8598	1.223	0.6412	3.1978	2.0323	1.8593	3.5417	2.5298	1.1668	3.3189	2.934	3.9587	2.1845	2.5499	2.6167	2.9311	2.3814	1.4382	2.3896	2.3044	1.1376	2.5819	1.6365	2.1326	1.7619	1.7124	2.0048	3.6895	1.5256	1.9416	2.7366	2.9417	1.5239	2.7541	3.4799	0.2294	0.9759	-0.2856	1.4296	-0.3021	-2.0047
CEP170	5.256	5.321	5.8437	5.5298	5.9984	7.6534	4.5896	5.3091	3.2123	4.3534	4.6609	5.7107	4.9568	4.7888	5.7508	5.4225	5.4721	5.2926	5.9062	6.2103	5.1435	5.2246	5.0621	5.6174	5.3779	4.8105	5.2815	4.8678	5.5539	4.94	4.9561	5.2064	4.4503	4.9603	5.5919	5.1442	5.0441	5.0937	5.2316	4.9514	4.6023	4.8653	5.0413	0.8127	2.1809	0.8015	3.1819	1.9158	0.6862
KHK	4.0873	4.6312	4.55	4.3579	4.7507	4.9018	3.7235	4.5059	4.5661	3.1272	3.2466	4.425	3.8631	3.8249	4.0045	4.4972	4.4497	4.6601	4.7359	5.261	2.4858	4.6204	2.8728	4.8705	3.8109	3.0094	4.1515	4.4503	4.5362	4.449	3.5805	3.7764	3.4288	3.7387	4.5726	4.3079	3.7974	3.1167	4.7217	4.1665	4.4697	4.867	4.9832	2.423	3.6845	4.0194	3.1023	2.1146	3.4652
ATP6V1G1	2.753	3.378	3.5472	3.9951	4.2553	5.6435	2.6502	3.5904	1.1534	1.8559	3.1626	3.8413	2.9425	2.4479	3.627	3.4293	4.1383	3.5817	3.4816	4.4807	3.0301	2.6618	2.6857	3.4418	2.9255	2.7913	2.9429	2.84	2.899	3.153	2.9858	4.1376	2.4515	3.0831	3.7101	3.3017	2.7906	3.1295	3.1797	2.6558	3.5186	2.6391	3.8408	-0.3065	1.1689	-0.056	1.5257	-0.4603	1.5767
HS1BP3	2.4053	2.7319	2.8392	3.2432	3.7125	5.1715	2.4505	3.1836	0.9263	1.9086	2.3721	3.4926	2.6911	2.5097	3.7044	3.4219	3.1136	3.9533	3.2323	4.1692	2.6592	2.5333	3.0451	3.2879	3.3195	2.6064	3.2334	3.0806	2.7447	3.4467	3.0591	3.2198	2.1364	2.522	3.6204	3.7925	3.122	2.9802	3.1468	2.6916	2.5697	3.312	3.8339	1.303	1.438	0.644	2.4505	0.7058	0.33
AHNAK2	1.774	1.3191	1.2265	1.0507	0.8846	0.4814	1.2724	1.3204	0.7114	0.8008	0.784	0.6719	1.3058	0.8035	0.9492	1.582	1.3234	0.9304	0.5526	1.452	1.3791	0.8905	1.5992	1.0111	1.0114	1.3082	0.8368	1.1794	1.1563	1.0982	1.3052	0.4518	0.8855	1.3005	1.5248	0.8075	1.4453	1.0189	1.3409	1.0437	1.1788	0.5084	0.9679	1.1767	1.3929	1.2229	1.1677	1.476	1.0723
MYL4	-2.3118	-1.5239	-2.0409	-1.5013	-1.9976	-2.3964	0.0153	-0.6273	-1.7307	-2.0633	-2.2681	-2.5899	-1.5054	-1.9165	-2.3484	-2.0207	-1.5841	-0.8825	-2.5899	-1.6261	-1.6547	-1.9076	-1.039	-1.7591	-1.4203	-1.3266	-1.953	-1.6361	-0.4666	-1.6273	-1.3922	-2.3625	-1.7645	-1.6979	-2.0946	-2.298	-0.5195	-1.4494	-0.826	-1.4956	-1.6896	-2.1098	-2.337	-0.4213	-1.6302	-2.39	-2.307	-1.8888	-2.1691
APOBR	-0.9558	-0.083	0.398	-0.015	-0.0523	-0.705	-0.0763	-0.0735	-0.4202	0.405	-0.0343	0.3452	0.1407	0.3164	-0.7189	0.0232	0.3856	-0.1213	-0.0851	0.0778	-0.0197	-0.2198	0.398	0.2047	0.3588	0.022	0.0094	0.4692	-0.8523	-0.6341	0.1456	-0.1344	-0.0209	0.3028	0.0085	0.332	0.3791	-0.9341	-0.3952	-0.2206	-0.811	-0.391	-0.239	0.3523	-0.3594	-0.116	-0.0701	-0.2566	0.2284
DNAJC6	3.7489	4.7528	5.5608	5.8402	6.2083	7.1035	5.031	4.5105	1.9447	3.7578	4.0254	5.5467	4.3408	4.4092	5.3964	4.9479	5.1507	5.8468	5.1227	6.5402	4.5897	3.8796	4.8137	5.2699	5.5369	4.6341	4.1383	4.6363	4.4812	5.3584	3.9134	5.9779	3.9863	3.9518	5.0154	5.4352	4.8018	4.335	5.3456	4.6166	4.5702	4.7729	5.9915	1.6722	2.7931	1.7179	4.3826	2.0616	0.6243
FAM172A	3.1022	3.3293	3.7085	4.1512	4.1871	5.7555	2.503	3.6757	1.4496	2.9026	2.3892	4.1055	3.2193	3.0933	3.9657	3.6487	3.6338	4.0156	4.0527	4.6317	3.1836	3.5798	3.3457	4.0323	3.5514	2.9999	3.3609	3.3101	2.8036	3.5121	3.1664	3.8	1.3972	2.9818	3.6451	4.1526	3.1772	3.3493	3.5408	3.2157	3.4987	3.3522	3.7964	0.0083	1.5197	0.6569	2.0937	0.7563	0.347
CALCOCO2	4.3982	3.4431	4.4512	4.3255	5.0971	7.178	3.2308	3.8098	0.9587	2.4552	3.2409	4.5987	3.0269	2.657	4.3093	3.4463	4.0911	4.9109	4.8711	5.2793	3.496	3.2633	3.8336	4.2574	4.5106	2.7431	3.7256	4.0623	3.1232	3.9307	2.3686	3.3529	2.5289	3.3589	3.6632	3.96	3.5158	3.3598	4.1172	3.4747	3.0975	3.2035	4.1912	-0.4863	1.3719	-0.2029	1.5794	0.379	-0.5666
EPPK1	1.1672	1.2351	1.2066	2.421	2.3182	7.0055	0.1002	2.0224	-0.1189	2.5531	2.2208	1.8386	0.8556	0.6001	0.9017	0.4085	1.4252	2.2128	1.7363	3.4434	1.9664	0.1154	1.9598	1.7161	0.3668	1.2217	0.9712	1.2288	0.2439	1.2193	1.2403	0.4159	0.9447	-1.1484	2.4169	2.8179	2.3221	2.0264	1.3393	2.1911	2.2014	2.8634	2.0938	0.2243	2.0817	0.4055	0.9776	-0.1746	-0.2135
MYL3	-2.4001	0.1065	-0.0687	-1.0933	-0.3649	-2.5569	0.2751	-1.7717	-1.4139	-0.7603	-0.1865	-1.459	-1.3449	-1.6629	0.5527	-1.3404	1.246	-0.145	-0.5562	0.2352	-0.8352	-1.3996	-1.8873	-0.9128	-1.1924	-0.9313	-1.8692	-1.614	0.4354	-1.1328	-1.4909	-1.7443	2.7279	0.074	-0.1609	-0.4511	-1.6877	-1.5923	-0.5701	-1.0273	-1.0508	-1.8181	-1.6042	-0.2341	-0.8893	-1.5036	-0.8144	-1.1649	-0.5863
NIT1	4.9321	4.9016	5.2429	5.1145	5.2436	5.193	4.9092	5.0788	3.7847	4.4454	4.7589	5.1088	4.91	4.8083	5.2012	5.2891	5.0601	4.999	5.4022	5.3693	4.8929	5.1382	5.1935	5.2643	5.1746	4.8733	5.0602	4.9997	4.7605	4.9736	4.8004	4.7112	4.5706	4.6514	5.2979	5.2862	5.1012	4.806	5.0217	4.9142	4.9082	4.9138	5.1241	3.0367	3.4427	2.6934	4.1672	3.0605	1.9962
GATD3	1.8842	2.2191	3.1081	3.4109	4.5481	6.4495	1.2424	2.2063	0.8107	1.5224	1.7079	3.301	2.2842	2.0072	3.0881	2.8471	2.7578	2.846	2.7928	3.8591	1.7613	1.7272	2.7772	2.696	2.707	1.7313	2.3846	2.127	2.1444	1.9496	2.2126	3.2086	0.7769	2.056	2.9192	4.052	2.0503	1.9316	2.589	2.7106	2.8635	2.2212	3.6341	-0.4118	0.4458	0.7953	1.3592	-0.593	-0.0807
FSTL1	0.1412	0.5358	0.4614	0.4675	0.386	0.4418	0.1044	0.5434	0.5166	0.4324	0.0955	0.3063	0.3532	0.406	0.453	0.4297	0.4948	0.6668	-0.0493	0.4181	0.4734	0.4802	0.3674	0.3047	0.106	0.4278	-0.006	0.5634	0.3006	0.2731	0.4311	0.0621	0.303	0.3148	0.5041	0.4814	0.4901	0.1739	0.5845	0.3681	0.6009	0.0535	0.4676	0.0714	0.4169	0.1139	0.5097	0.1615	0.3031
DLL4	0.6406	0.5277	0.3936	0.3649	0.3649	0.3649	1.1507	0.3649	0.3649	0.3649	0.3649	0.3649	0.5156	0.3649	0.3649	0.3649	0.3649	0.3649	0.8746	0.3649	0.3649	0.3649	0.3649	0.3649	0.3649	0.3649	0.5995	0.3649	0.3649	0.3649	0.9	0.3649	0.3649	0.5314	7.0588	0.3649	0.3812	0.3649	0.7977	0.5055	0.3649	0.3649	0.5425	0.3649	0.9521	0.3649	0.3649	0.5819	0.3649
HSDL2	0.3943	0.4718	0.7764	0.9828	1.3817	3.9046	0.5514	0.4237	0.9777	-0.0432	-0.0257	0.4626	1.208	0.9259	1.4573	0.7353	0.469	0.9419	0.6552	1.4192	0.565	-0.1754	1.3083	0.8267	0.5587	0.4171	0.7251	1.1227	-0.0767	0.4039	0.6873	0.5437	0.2135	1.1282	1.2352	1.9895	0.0224	-0.0298	0.322	0.0364	0.3274	0.628	1.1552	-0.0154	0.3612	-0.2988	0.2646	-0.884	-0.2802
RBPMS2	6.0539	5.9673	6.5821	6.4749	7.5503	6.7619	5.467	6.5941	3.0836	4.937	5.3729	6.8203	5.8702	5.5883	6.9612	6.0064	6.6988	6.38	7.2546	7.5592	5.8014	6.2657	6.083	6.663	6.6313	5.4158	6.182	6.126	5.2895	6.1923	5.6995	6.9811	5.191	5.9143	6.4394	6.2	5.7272	6.2711	6.6629	5.5548	5.5506	5.3863	6.2243	-0.2232	2.3342	0.573	3.1818	0.8461	-0.2932
RANBP1	2.8956	3.3054	3.2842	3.9209	3.8352	4.9287	3.6263	3.5947	1.5312	2.7616	2.9205	3.7608	3.0448	2.8967	3.5352	3.4801	3.2826	3.4014	3.1201	4.3166	3.2288	2.9156	3.3119	3.7358	3.684	3.6716	3.2582	2.6901	3.9102	3.4269	3.5067	3.4547	2.9713	3.1055	3.8954	3.6581	3.6792	3.3563	3.6946	2.8473	3.2394	3.2331	3.8022	1.8849	1.5619	0.9627	2.598	1.5435	1.2999
INPP5D	1.4939	2.0331	2.307	2.6518	2.7865	6.3891	2.2415	2.5872	0.6683	1.1023	1.8163	2.4182	1.9207	1.4357	2.642	2.2062	2.2179	2.8955	2.8565	3.676	2.1601	2.2286	2.6877	2.784	2.4032	2.1579	2.1547	1.9292	2.4264	2.4651	1.7297	2.283	1.6482	1.6998	2.7623	2.4638	2.479	2.0003	2.2872	2.0886	1.8473	1.9258	2.7203	0.6038	1.2937	-0.4167	1.5083	0.1166	-0.0398
AHNAK	0.1701	0.795	0.3573	0.5761	0.756	5.6449	0.8598	0.6486	0.7737	0.2963	0.152	0.3555	0.4375	0.1076	0.0891	0.8501	0.5963	0.7479	0.8304	1.2759	0.4816	0.2851	0.6038	0.7892	0.4362	0.4416	0.2936	0.9648	0.5331	0.6128	0.5358	-0.1309	0.4566	0.3871	0.9989	0.6304	0.356	0.5081	0.5219	0.4956	0.2878	0.3506	-0.0385	0.5143	0.8291	0.4158	0.4688	0.0097	0.2994
SIGLEC8	0.1671	0.2983	0.2077	0.151	0.0558	0.0623	0.3107	0.2337	2.1634	1.1356	0.402	0.3152	0.4503	0.3375	0.7494	-0.4918	0.086	0.4816	-0.2183	0.4877	0.6539	0.0373	1.373	0.2371	1.4137	0.0796	0.3973	0.206	1.0144	0.7885	1.0268	0.1909	-0.0341	0.64	0.498	0.4736	0.218	0.3046	1.0248	0.373	0.5819	-0.2112	-0.0678	0.7427	0.8884	0.7525	1.1205	-0.1616	0.168
MAN1A2	0.3088	1.0768	1.2747	0.5551	0.9112	0.3244	0.7122	0.7898	1.0164	0.6815	0.0653	0.2575	0.6052	0.8589	0.532	0.6407	0.4893	0.4574	1.7044	0.4906	0.3926	0.305	0.3174	0.5302	0.8727	0.5937	0.722	1.1338	0.3572	1.1076	0.7085	1.0564	0.3952	0.1094	0.9103	0.4698	0.5595	0.3813	1.4011	0.8941	0.4422	0.6939	0.2914	0.6579	1.4558	0.5101	0.9508	0.8775	0.4299
ANXA2	0.7022	0.9087	1.8023	2.8849	1.5859	8.8662	0.8356	2.2697	0.0772	1.0761	2.389	1.3017	0.7734	0.8617	1.7711	1.5097	0.6693	3.2407	1.2598	2.8812	0.7256	0.9041	1.483	0.7626	0.4481	1.3184	1.3445	0.5429	0.4999	0.47	2.3524	0.5049	1.5968	0.8235	3.0317	1.2593	0.8863	0.4749	0.9691	1.5744	1.1197	1.9259	0.6702	-0.0174	0.6297	0.4991	0.8638	0.2272	-0.0322
GRP	-0.0988	0.5144	0.0446	-0.2509	0.8508	-0.2966	-0.0592	0.4793	-0.1383	-1.1613	-0.1741	-0.3688	0.1227	0.0957	0.1313	-0.0446	0.2921	-0.4014	-0.1812	0.3767	-0.0013	0.1032	-0.187	-0.1681	0.5224	-0.1392	-0.3489	0.7925	0.0898	1.0699	0.6734	-0.2633	-0.7661	-0.6051	1.101	-0.0055	0.1293	1.1488	0.3187	-0.2465	-0.2229	-0.9259	0.1094	-0.551	0.5225	0.0587	0.6136	0.0226	-0.1835
ZP3	-4.0391	-0.2709	3.5049	-0.8046	2.0289	-5.1403	-0.1167	1.46	0.0032	0.7308	0.6225	0.2495	-0.5988	1.0638	-0.3981	-1.0263	-0.3708	-6.0812	-5.9168	-5.1452	-5.5234	-2.7551	-5.9854	-7.0309	-5.0621	-5.1984	-1.6806	0.806	0.3676	0.274	1.5974	-0.4291	-1.2608	-3.4422	0.7455	-0.9092	-4.594	0.8472	0.4404	0.0347	-5.0234	-0.1111	-0.4976	-3.3965	1.1807	1.0626	1.8593	-4.3436	0.8698
LIPF	0.0008	0.4874	0.6827	0.3875	-0.3855	-0.1715	0.3812	-0.4848	-0.3151	0.4015	-0.4732	0.5147	0.1722	0.1899	1.8806	-0.5851	0.2807	0.5748	-0.9261	0.4926	0.0018	1.9363	0.424	1.3686	0.9861	-0.0729	-0.3163	1.1086	-0.0404	1.725	1.1601	-0.6338	0.096	0.3982	0.4635	-0.2198	0.0725	0.6158	0.6169	0.7226	0.0798	0.1381	0.1076	-0.5836	0.7889	0.1188	-0.4409	1.0026	0.2723
BOLA2_BOLA2B	3.8574	4.0817	4.4048	4.7058	4.9689	4.9141	4.38	4.1549	2.2065	3.1592	4.2912	4.6349	3.9088	3.6521	4.3503	4.099	4.775	4.0584	4.208	4.7374	3.2976	3.597	4.185	4.2848	4.3899	3.7819	3.8409	3.9733	4.7029	4.2058	3.973	4.6394	3.2205	3.8828	4.8435	4.2353	4.3508	4.34	4.5448	3.8021	4.5145	4.0358	4.6066	1.213	2.5089	2.3072	2.5941	2.0998	1.3003
NFE2	4.0067	4.3617	5.1068	5.258	5.8657	6.6678	3.8989	4.7811	1.8956	3.4859	3.6687	5.1664	4.1345	3.5584	4.6623	4.5441	4.6659	4.8251	5.1836	6.0835	4.0853	3.9937	3.9845	4.7271	4.4372	4.0507	4.3094	4.1747	3.4844	4.1648	3.4641	4.5462	3.2512	3.7376	4.5347	4.1687	4.0125	4.1092	4.0058	3.6507	3.4422	3.6344	4.2272	-0.0985	1.6533	-0.3666	2.6349	0.5346	-0.2317
SEC31A	3.4697	3.6753	3.9782	4.4293	4.4467	5.1322	3.2227	3.6116	1.1848	2.8042	2.9799	3.7998	3.5057	3.4462	4.3279	3.9538	3.7736	4.6262	4.3482	4.7916	3.6717	3.5718	4.1495	4.2344	4.448	3.6918	4.0544	3.7332	3.8396	4.3056	3.7419	3.7719	3.0595	3.2564	4.1516	4.2408	4.2986	3.701	4.1616	3.6765	3.5477	4.3504	4.7198	0.6893	2.576	1.3983	3.3803	1.7959	0.5544
EIF2S2	3.0394	2.9879	4.1461	4.0898	4.8603	4.9597	2.844	4.087	1.0736	2.0108	2.4784	4.2175	2.8067	2.6072	4.4096	3.771	3.2207	4.526	4.0807	5.2997	3.3211	3.0033	3.2763	3.7821	3.6413	2.9085	3.3353	3.3618	2.715	3.4701	2.9429	3.1327	2.1666	2.6136	3.55	4.1377	2.9934	3.0933	3.3019	3.0204	2.2309	3.5928	4.3624	0.1606	0.7248	0.131	1.5586	0.6269	0.126
NAGK	1.936	2.078	2.6356	3.1276	3.3854	5.1743	1.6826	2.5794	0.8834	1.6438	1.5303	3.0107	1.7538	1.3081	2.6712	2.5244	2.1787	2.5732	2.7255	3.4252	2.2325	1.6774	2.2052	2.3352	2.536	1.7707	2.1958	2.2231	1.8319	2.4738	1.8346	2.2874	1.4715	1.4721	2.5352	2.4355	2.1489	2.7451	2.7877	1.0254	1.8806	2.1645	2.6368	0.5819	1.091	0.2684	1.0971	-0.0132	0.0681
CRYZL1	6.6264	6.1716	7.106	7.1224	7.4815	8.1511	5.9314	6.7571	3.1861	5.6289	5.8306	7.3994	6.1111	5.7079	7.1481	6.7722	6.7497	7.1556	7.1405	7.9019	6.3008	6.2073	5.9042	6.9239	6.9239	6.0113	6.6529	6.0432	5.7385	6.3396	6.0208	5.817	5.5139	6.172	6.7802	6.8776	6.2976	6.6049	6.7295	5.379	5.9096	6.3685	6.8929	1.6102	3.9537	1.8522	4.9384	3.1337	1.1607
ENPP6	0.8557	0.5471	1.0858	0.6478	0.3279	1.085	1.3353	1.213	1.1271	1.3646	0.3502	0.5056	1.0953	1.2487	0.3466	0.6355	0.0581	0.1902	-0.138	0.8558	1.2228	0.7268	0.8315	0.977	0.6993	0.9154	0.4744	0.6927	-0.0542	0.803	0.8327	0.3777	0.6747	1.0424	1.009	0.758	0.2606	0.9811	0.4577	0.5409	0.8693	0.4746	1.7497	0.422	1.3645	1.2346	0.495	0.6719	0.9595
MECR	4.0762	3.7311	5.0185	5.2403	6.1534	7.6681	3.1041	4.2315	2.0042	3.1019	3.4547	5.4021	3.5761	4.1238	5.2464	4.3012	4.3428	5.1973	4.9154	5.7409	3.8697	3.439	4.7789	4.3929	4.885	3.7206	3.8537	3.7365	3.3263	3.8873	3.8169	4.9297	3.4878	3.8458	3.8619	6.0208	3.6034	4.013	4.4211	4.1373	4.5064	4.3278	5.2534	0.2928	2.2406	0.6313	3.5216	1.2505	-0.3094
ADAMTSL4	0.5868	1.0558	0.8751	1.0733	0.9615	0.5351	0.4836	0.9441	0.9982	0.8808	0.8829	0.7183	1.0243	0.7835	1.0167	0.9568	0.7657	0.6314	0.0269	1.0204	1.3463	0.701	-0.0357	0.8181	0.8699	1.0667	0.7891	0.7343	1.1901	1.0649	1.2035	0.82	0.8927	0.7912	0.7061	0.7442	0.6235	0.9315	0.852	1.057	1.0747	0.6758	0.8893	0.7408	0.5365	1.0423	0.9715	1.0235	0.9232
PRRT3	1.297	2.021	1.7668	0.7408	0.8345	0.7193	1.4281	0.778	1.5784	0.9054	0.4418	0.4949	1.2626	1.5563	1.0499	1.1957	1.2546	0.9656	1.2299	1.3679	0.9134	1.8605	0.8418	1.5191	0.7947	0.9826	1.3288	1.0786	0.9432	0.8836	1.4477	1.1141	1.0097	1.4038	1.994	1.8809	1.2636	1.6413	2.1222	1.8299	0.7892	0.4248	1.035	1.3071	1.1849	0.4152	0.5894	0.6913	1.1325
SCN4B	0.4374	1.2938	0.7598	0.3684	0.484	0.1017	0.2314	0.157	0.7194	0.3997	-0.0948	0.103	0.0003	0.353	0.3205	-0.2096	0.5826	0.7852	0.6109	1.3416	0.4211	-0.1406	-0.0288	0.6991	0.9327	0.6978	0.5244	1.0116	0.8269	-0.3172	1.2977	0.6999	0.5397	0.4205	0.5331	1.0292	0.0727	0.5382	1.3317	-0.3078	0.6787	-0.3358	0.6269	0.9434	1.4683	0.2549	0.9649	0.7394	0.692
SCPEP1	2.0437	2.1093	2.2489	3.0989	3.526	4.7008	1.3515	2.6655	0.9626	1.3181	1.5107	2.6715	1.7114	1.7129	3.2594	1.8463	2.3864	3.3289	3.036	3.8149	2.4406	2.2227	2.4104	2.291	3.01	1.7496	2.3125	2.2097	1.5217	2.0178	1.8457	2.3736	1.1027	2.1118	2.7458	2.5212	2.243	2.037	2.2557	1.0706	1.1812	2.5794	2.9283	0.2654	1.0223	0.7606	1.599	0.3944	0.4778
BPIFA2	-1.1881	-1.6921	-0.8898	-3.3638	-1.3942	-0.8799	-1.949	0.8979	-0.6246	0.5223	-1.358	-2.0113	-1.4841	-1.1592	-3.5331	0.1679	-1.2631	0.2188	-1.9471	-3.804	-2.0445	-0.9141	-1.6179	0.309	-1.7295	-0.337	-0.8728	-1.1549	-2.0177	-0.6371	1.0714	-1.8569	-0.8359	-3.6245	-0.5218	-3.0883	-0.6701	-1.005	-1.8329	-1.855	0.8745	-1.7208	-2.5216	-1.7092	-1.2746	-1.3242	-1.7826	-0.886	-1.9322
LAMB1	0.5539	0.385	0.4836	0.3384	0.2243	-0.2535	0.407	0.184	0.846	0.5956	0.068	-0.0298	0.3258	0.6856	0.3911	0.5954	0.5777	0.2677	-0.2133	0.5304	0.194	0.9362	0.6744	0.1951	0.5412	0.344	0.5495	0.6179	0.1067	0.6199	0.3536	0.7158	0.1605	0.5179	0.1788	0.1466	0.5468	-0.236	0.4004	0.0164	0.4371	0.1731	0.1974	-0.1628	0.6086	0.2343	0.5468	-0.0342	0.4009
B3GNT7	-0.1385	0.8189	0.9985	0.5898	0.7714	-0.4582	0.9251	0.7618	1.4633	0.8847	0.5141	-0.0881	1.0806	0.4238	0.2632	0.5606	0.1296	0.5466	1.1884	0.746	0.8977	0.0624	0.8444	0.6295	0.0747	0.2417	0.4771	0.8656	1.0445	0.5182	1.1023	0.4878	0.0484	0.7891	0.7763	0.6344	0.1682	0.2336	1.3889	0.4444	0.8602	-0.2247	1.1901	0.6507	1.0989	0.9074	0.4063	0.8938	0.5656
POMC	1.8305	2.4554	0.9943	2.4859	1.3937	1.2633	1.5372	2.5878	1.2866	1.458	1.6544	3.1891	2.8124	1.6902	2.0273	2.0917	1.5321	2.056	0.978	1.8513	1.6061	1.6104	1.2814	1.6586	2.1223	1.5108	1.8508	2.6991	1.5476	1.4177	1.6357	1.004	0.7342	2.3133	2.0224	1.4453	2.6711	2.585	1.0653	2.3646	2.6191	1.2803	0.9451	2.6234	1.3263	0.6643	1.1883	1.2422	1.438
ASRGL1	4.9773	4.2795	5.9801	6.2496	5.6182	7.2097	4.482	5.2112	2.2126	3.8725	3.9618	6.0273	5.0404	4.6333	4.7326	6.0694	4.3467	5.2471	3.9125	6.3144	3.5885	4.227	3.7617	4.6341	4.4618	4.4225	4.3923	6.2922	3.9454	6.1201	3.4676	5.7334	4.1432	4.5122	4.4995	5.4074	4.1562	3.7467	5.0721	4.6323	4.4309	4.4299	5.9244	0.6988	2.9284	1.3508	3.3429	1.6471	-1.054
RPL14	0.4789	0.7084	0.0815	0.4295	2.1359	3.362	0.2138	0.8511	2.7416	0.0452	0.0452	0.0582	0.3491	1.1848	0.6271	0.6472	0.4336	0.5811	0.8348	1.4896	0.0452	0.3927	0.4826	0.0452	0.501	0.2511	0.5206	1.609	0.5521	0.3441	2.1745	0.0452	0.2137	2.2816	0.2701	0.0806	0.4245	0.6667	0.5173	0.0452	0.0452	0.5613	1.7452	0.1755	0.2973	0.5321	0.1413	0.0715	2.5895
CNP	4.1543	5.0877	5.7588	5.3516	6.3905	6.9086	4.3323	5.0416	2.9531	4.1299	4.2883	5.3055	4.7167	4.6177	5.4347	5.4344	5.1675	5.1539	5.937	6.6457	4.3494	4.9811	4.9553	5.4223	4.7554	4.2315	5.5045	5.0122	4.4915	4.6052	4.1186	4.9741	3.6558	4.0038	5.4062	5.3921	5.0167	4.4419	4.9922	4.6318	4.2484	4.6889	5.1097	0.5823	2.3128	1.4212	3.5251	1.9303	0.4143
COL2A1	2.5646	1.3269	2.3034	2.485	2.9416	4.5164	0.7315	1.884	1.363	1.0972	1.021	1.3189	1.4941	1.7247	2.2125	1.4055	1.051	3.0395	2.1378	4.0197	1.2801	2.4682	2.1726	3.6148	0.7062	1.1305	0.9789	1.8554	1.0915	2.0373	2.8593	3.0029	1.6841	1.8948	1.2883	3.3544	2.014	1.4788	2.0633	0.6582	1.4944	2.1468	0.5285	0.717	1.2508	0.7365	2.2289	0.8389	0.7282
TMEM132A	0.2769	0.5661	0.6816	-0.7473	0.2247	0.0429	0.6448	-0.6863	0.7222	-0.57	0.5593	-0.268	-0.2991	0.2892	-1.6675	0.3512	1.2036	-0.5383	-1.2285	-0.7703	0.3922	-0.5905	1.0497	-0.1774	0.5798	0.4821	0.0961	-0.3316	0.6577	0.0852	-0.6051	0.2325	-0.4343	0.3112	0.7908	0.0625	0.9399	0.2839	-0.2725	-0.7228	0.4603	-0.9356	-0.0649	0.1745	0.8206	0.7952	-0.5031	-1.5644	-0.3009
GIP	-0.1854	0.1683	-0.1854	-0.1854	-0.1854	-0.1854	-0.1854	0.1138	-0.1854	-0.1854	-0.0529	-0.1854	-0.1854	0.2209	0.2108	-0.1854	-0.1854	-0.1854	-0.1854	-0.1854	-0.1854	-0.1854	-0.1854	-0.1854	0.0769	-0.1854	-0.1714	-0.1854	-0.1415	-0.0964	-0.1854	-0.1854	-0.1854	-0.1677	-0.1854	-0.1854	-0.0305	-0.1854	-0.1854	-0.1854	-0.1847	-0.1854	-0.1854	-0.1854	-0.1854	-0.1854	-0.1729	-0.1854	-0.1706
GRHPR	3.5253	3.2574	3.8126	3.8021	4.7846	5.7325	3.0711	4.027	2.0605	2.9884	2.5274	4.462	3.5258	3.5094	4.1545	3.9857	3.3274	3.0571	2.8466	4.9586	3.7395	3.8133	3.9895	4.3076	3.8399	3.6699	3.6499	3.6617	2.4563	3.9558	3.8295	3.6986	2.887	3.138	3.9198	4.1218	3.5074	4.1359	3.7981	4.1011	2.167	4.0426	4.0561	0.8807	2.4484	1.0293	2.8492	1.4111	0.5878
GGACT	3.7732	4.1358	4.1869	4.8256	5.1103	6.7404	3.8202	4.7256	2.4265	3.1822	2.8977	4.8114	4.2586	4.4701	4.3743	5.4363	3.9691	4.7812	4.5142	5.423	3.3502	3.8224	4.6178	4.2145	4.8807	3.964	4.7899	3.7211	3.3304	5.0348	4.2674	3.8333	2.7361	4.1914	5.0158	5.6213	4.2663	4.2475	4.8323	3.9864	3.9123	4.6421	5.322	0.6005	1.9637	1.2976	2.4122	1.6846	0.631
CD80	-0.167	0.3893	0.2485	0.2737	-0.3096	-0.3112	-0.0753	-0.142	0.5118	0.1136	-0.1573	-0.1618	0.5287	0.4985	-0.0983	0.1671	0.0147	0.4979	-0.4057	-0.0809	0.135	-0.1343	0.4267	0.0599	0.2531	0.4047	0.1233	0.2364	0.2406	0.1595	0.6114	-0.1677	0.0586	-0.0887	-0.0456	0.1198	0.1094	0.4011	0.3622	0.528	0.5286	-0.0734	-0.1432	0.2589	0.7911	-0.1703	0.3536	-0.3936	-0.0345
BNIP2	2.5373	2.0387	2.5423	3.2068	3.7947	4.854	1.5142	3.1262	0.5128	1.552	2.2266	3.7197	1.9848	2.1903	3.4295	2.6824	2.867	3.2476	3.0553	3.6489	2.3239	2.254	2.2688	2.6344	3.4197	2.5992	2.9014	2.2106	2.4076	2.9578	2.4934	3.4048	1.9652	2.4787	2.9447	3.2208	2.3273	2.6508	2.6322	2.2922	2.4088	2.9122	3.5494	0.5128	0.6857	0.5128	1.7975	0.5128	0.5128
ECHDC3	-0.8532	-1.0354	-0.3368	0.7902	-0.0317	0.4305	-1.6162	0.2364	0.5068	-1.6891	-2.337	0.654	-1.8395	-0.3515	0.1828	-1.5763	-1.157	0.018	0.3634	0.3993	-0.5649	-0.3936	-1.1812	0.9999	-2.0794	-1.1845	-0.4263	-0.5227	-0.755	-1.5088	-1.0887	-0.7993	-1.722	-1.5116	0.3029	-0.1473	-0.0852	-0.8626	-0.0981	-0.6305	-0.8085	-0.258	0.7232	-0.151	-0.2641	-0.7251	-1.2719	-2.0612	-1.4245
NT5C	4.7315	4.8881	5.3924	5.7006	6.3886	7.9388	4.6204	5.5939	2.744	4.1322	4.7104	6.4996	4.8269	4.8707	5.8682	5.7947	5.2907	6.139	5.5999	6.8449	5.0416	5.0116	5.2089	5.3675	5.6139	5.0451	5.3393	5.056	4.6838	5.4693	3.6528	5.7258	4.4264	4.5965	5.855	6.0489	5.0287	5.2863	5.5202	5.1874	4.973	5.5099	5.7555	2.2446	3.4348	2.0118	4.2384	2.5831	2.3168
GALNT5	1.3864	2.0083	1.2845	1.1887	0.9553	0.7726	1.7713	2.1281	1.9094	0.8263	1.201	1.412	1.9604	1.8204	0.9942	1.1934	1.6426	1.0862	0.6989	1.4667	1.8077	1.8861	0.9835	1.4811	1.0864	2.0498	1.4722	1.7603	1.0007	1.8558	1.66	0.6301	2.158	1.6976	1.6939	1.8918	1.5041	1.4895	1.6293	2.2333	1.4578	-0.4555	1.9019	1.3726	2.4481	1.5955	1.4957	1.3097	1.4764
MYBPC1	-2.6231	-0.1697	-0.497	-1.7043	-0.0844	-2.1233	0.2682	-2.1491	-2.4174	-0.9268	-0.1975	-1.661	-2.1159	-1.9536	-0.1961	-1.3517	0.318	-0.7164	-0.4499	-0.3353	-1.5268	-1.4478	-2.236	-1.5705	-1.764	-1.1206	-1.8879	-1.3547	0.2892	-1.2998	-1.2424	-1.1888	3.6042	-0.4968	0.0631	-0.8952	-1.6412	-1.6348	-0.055	-1.572	-1.901	-2.1246	-1.5403	1.9013	-1.1012	-1.794	-1.074	-1.5834	-0.8714
PTGR1	-1.0126	-0.1118	1.2864	1.6569	2.0884	2.9001	0.4348	1.9844	0.4575	1.0567	0.9471	1.0274	1.7562	2.7384	2.6286	0.6577	-0.2901	0.2575	1.5719	1.4901	0.6849	1.8679	0.341	0.6724	0.5992	1.1041	0.8464	1.5869	0.006	1.5697	-0.681	0.4502	-1.5284	0.2567	-0.4141	1.1348	1.1796	0.3514	1.4548	0.4116	-0.7541	0.4514	0.2212	2.0376	1.4937	-0.3808	-0.6594	-0.353	-0.2828
SPESP1	0.3115	1.1897	0.2459	0.32	0.2459	0.2459	0.3978	0.7518	0.2638	0.2459	0.3486	0.5048	0.2459	0.2459	0.2459	0.2459	0.6302	0.2459	0.2459	0.2459	0.2459	0.3516	0.2459	0.2459	0.4377	0.293	0.2459	0.2459	0.6064	0.2459	0.2459	0.2459	0.2459	0.2459	0.2459	0.6923	0.2459	0.2459	0.6776	0.2459	0.2459	0.2459	0.2459	0.2459	0.3719	0.2459	0.2459	0.2459	0.7043
MMP15	0.1719	0.5276	0.1719	0.1719	0.1719	0.1719	0.1719	0.1719	0.1719	1.2579	0.1719	0.1719	1.2321	0.1719	0.2172	0.4853	1.4944	0.1719	0.1719	0.1719	0.1719	0.1719	0.8226	0.1719	0.1719	0.1719	0.291	0.1719	0.1719	0.1719	0.1719	0.1719	0.4549	0.4139	0.1719	0.1719	1.0747	0.1719	0.1719	4.7701	0.1719	0.1719	0.1719	0.1719	0.1719	0.1719	0.7668	1.5537	0.1719
NGFR	0.6847	0.3409	0.0981	0.2049	0.3025	0.3807	0.4668	0.8204	0.0981	0.0981	0.3705	0.4889	0.3921	0.7067	0.3601	0.6564	1.0324	0.6304	0.3574	0.8212	0.2548	0.5549	0.3387	0.1896	0.4509	0.6534	0.0981	0.4398	0.0981	0.6751	0.321	0.3888	0.5915	0.5445	0.9976	0.7944	1.1026	0.6057	0.6857	0.4458	0.4665	0.2337	0.7765	0.0981	0.7006	0.4307	1.2326	0.0981	0.0981
ELN	-0.8741	-0.0805	-0.7868	-0.2612	0.941	-0.657	-0.0356	0.1179	-1.5403	-0.6949	-0.2579	-0.0438	-0.7625	-0.1572	-0.3062	0.0401	0.3146	-0.2764	0.0584	0.2736	0.0122	-1.397	0.3857	0.1656	0.6186	0.0534	0.3307	0.494	-0.4452	1.3082	1.5215	0.0879	-0.5474	0.0061	0.6873	0.3628	-0.19	0.1534	1.3386	-0.0073	-0.2592	-0.6818	-0.2557	-0.0792	0.9879	0.0528	0.4426	-0.1015	0.0384
EHBP1	2.7849	3.6208	3.6973	4.9014	4.4971	5.805	3.2264	4.2671	0.824	2.2724	2.9092	4.216	2.9778	3.4072	3.8646	3.8143	3.6278	4.0953	3.9127	4.9991	3.3795	3.1692	2.8047	3.2912	3.6105	3.2225	3.637	3.0906	3.5226	3.3361	3.0386	3.933	2.6319	3.1603	3.7313	3.2052	2.8728	3.2638	3.437	3.2107	3.1022	3.4642	3.9884	-0.0854	1.6446	0.1662	2.5622	0.707	-0.0615
GET3	0.9713	1.5207	1.2901	1.6155	2.0308	3.1123	1.7461	1.1976	-0.3895	-0.0666	0.3167	1.9012	0.8327	1.0741	1.9367	1.1449	1.3269	1.4108	1.3569	2.1035	1.1421	1.4446	1.8078	1.4533	1.3893	1.0443	1.6269	1.1758	1.0898	1.2583	0.7878	1.7755	0.7315	1.3028	1.6765	1.1218	1.4924	1.4309	1.7045	1.497	0.8716	1.2861	1.7845	-0.1649	0.7373	-0.6813	0.4072	-0.144	0.1334
GGCT	2.9578	3.052	3.3607	3.6734	4.679	5.4902	3.036	3.5741	1.2617	2.2043	2.7425	4.0593	2.9568	2.9995	3.9177	3.6386	3.3911	3.7897	3.6711	4.4313	3.0494	3.7475	3.4903	3.55	3.2456	3.1565	3.6199	3.148	3.1905	3.7138	3.2917	3.8087	2.4307	3.0177	3.6709	3.9272	3.4827	3.4258	3.5908	3.4749	3.1816	3.6099	3.9518	0.9867	1.6845	0.808	2.5957	1.0577	0.7255
COCH	0.6473	0.8985	0.7506	1.0553	1.5444	2.1261	0.6173	0.5609	-0.0013	-0.2459	0.6648	1.6174	0.3116	1.0748	3.4113	0.7121	0.8024	0.8625	0.9597	1.7956	0.468	0.2182	0.638	2.8348	0.746	0.531	0.9438	0.8386	0.7207	0.8575	0.6976	0.8662	0.4554	1.893	0.9586	0.697	0.3098	0.8223	0.5996	0.5569	0.7132	0.8782	0.8796	0.0016	0.5421	-0.1552	0.4939	-0.4714	-0.308
MAN2B2	-0.4554	-0.9663	-1.4192	-0.2253	0.729	1.2117	-0.3661	-0.131	0.4671	-0.597	0.9297	-0.2204	0.225	-0.0696	-0.5533	0.8284	-0.3553	-0.364	-0.3493	-0.4427	-0.5984	-0.0255	-0.4836	0.2098	-0.4899	-0.2708	0.7261	0.2152	-1.3045	0.6277	0.7395	-0.5803	-0.6924	-0.8932	-0.467	0.2727	0.2595	-0.6099	0.5321	-0.3844	-0.3235	0.284	-0.7854	0.2096	-0.1443	1.0652	-0.2394	-0.7574	-0.4644
HBZ	-0.8281	3.5704	1.0172	-0.332	0.6487	1.3782	-0.3055	0.635	2.8774	-0.8904	0.9509	-0.1338	1.4874	1.5379	0.7567	-0.2762	-0.1627	-0.8904	-0.7058	2.2226	-0.784	0.4304	-0.2195	0.131	-0.5283	1.628	0.5342	-0.6829	0.3947	1.9607	-0.3435	-0.4092	1.1233	-0.8904	-0.4139	-0.0669	1.5539	0.372	3.3967	0.0123	0.0417	-0.8904	-0.6811	0.4179	-0.3488	-0.8904	0.8984	1.0687	-0.0899
DTYMK	4.5248	4.9547	5.329	5.8831	6.63	7.4643	5.022	5.3804	2.3691	3.9348	4.4459	6.1297	4.9367	4.7581	5.967	5.6865	5.1749	5.8124	5.8814	6.7691	4.7153	4.8258	5.2966	5.2257	5.7225	4.8216	5.3598	5.0186	4.96	5.4927	4.6276	5.7744	4.0877	4.6683	5.647	5.6144	5.0985	5.2136	5.6771	5.015	4.4659	5.1937	5.6849	1.8432	3.1078	1.9985	3.8105	2.3541	1.2452
MAMDC2	-1.6071	-1.0697	-1.1586	-0.9233	-0.7815	-1.7919	-0.9154	-1.5203	-1.2872	-0.8085	-1.6335	-1.5948	-1.1172	-1.3825	-0.8057	-1.0609	-0.8374	-1.105	-1.17	-1.0147	-1.3735	-1.3965	-0.9079	-1.4452	-1.1533	-0.9428	-1.1807	-1.0214	-1.1373	-0.9191	-0.6243	-1.1661	-1.0572	-1.15	-0.7573	-0.796	-1.2822	-0.973	-0.519	-1.3588	-0.6762	-1.9392	-0.9379	-0.7052	-0.2698	-0.8947	-0.7834	-1.268	-1.1062
SRPX	0.0337	-0.0051	-0.2429	-0.2947	0.2013	-0.6634	0.2631	0.0285	-0.8007	0.4604	-1.1469	-0.3625	0.465	-0.5962	-0.0099	0.087	0.7054	0.2061	-0.1249	-0.1717	0.0917	0.0028	0.1874	-0.461	-0.1136	0.3328	0.047	0.2362	-0.1832	0.4798	0.605	0.6019	-0.523	0.4037	-0.372	0.26	-0.1266	-0.0648	0.5081	0.0545	-0.0709	-0.4371	-0.4253	-0.0785	0.7902	0.1375	0.7647	0.5517	0.0381
BPIFB2	-1.0753	0.4527	-1.3869	-0.3397	0.4379	-0.1846	-0.0888	-1.7695	-1.5324	-1.3709	-0.1729	-0.4758	-1.6089	-1.527	-0.4486	-1.3836	-0.946	0.3318	0.2343	0.1098	-1.4355	-0.5538	-0.6714	-1.3967	-0.4297	-1.7439	-0.0103	0.3711	0.2013	-0.6509	0.645	-0.3692	-0.9143	-1.8155	-0.8836	-0.3559	0.5041	-1.4296	1.3674	-0.967	-0.0963	-0.7874	-0.8623	-0.6678	-0.6567	-1.1075	-0.4813	-1.1483	-1.4832
BCAT1	0.3725	0.4735	0.9061	1.3204	1.8406	2.3849	0.7983	0.8015	-0.1501	0.194	0.7927	0.4102	0.0189	0.5868	2.6531	1.1283	0.8728	1.159	1.4422	1.9128	0.0929	0.2113	0.9462	0.8693	1.1313	0.5094	0.5241	0.6677	0.7225	1.3619	0.8607	1.2362	0.7859	0.8994	1.0725	1.1284	0.9396	1.1234	1.3601	0.4085	0.9627	1.21	1.1887	-0.0754	0.2719	-0.085	0.7041	0.1425	0.1679
MYDGF	3.6947	4.0635	4.6924	5.1024	5.8435	6.8443	3.0748	4.6676	0.8227	2.7315	3.6865	5.6232	3.9242	3.9115	5.4052	4.8307	4.5629	5.173	5.0881	6.0039	4.1506	3.6814	3.8372	4.5306	5.1183	3.9387	4.7692	4.1796	4.0777	4.434	4.1263	5.3781	3.2311	3.9798	4.964	4.8767	4.1564	4.4372	4.7723	4.3798	4.0537	4.5117	5.2046	-0.0703	2.0165	0.1305	3.072	0.6638	-0.0821
L3HYPDH	4.5307	4.8587	5.4279	6.0502	6.572	7.8348	4.0629	5.3894	2.0927	3.6399	3.0904	6.5096	5.6834	4.669	6.0085	5.5123	4.8512	6.0326	5.3112	7.0477	5.0574	4.7638	5.011	5.4877	5.4896	4.2386	5.1956	4.7616	3.9513	5.2433	4.6604	5.0756	3.0926	4.5705	5.166	5.4954	4.4973	5.2055	5.3822	4.8157	4.0953	5.5936	5.9835	0.532	2.4867	0.8971	3.5534	1.4029	0.0207
ASPN	0.9871	1.0396	0.4406	1.0976	1.2679	0.85	1.1221	1.2013	0.9567	1.1781	1.4089	2.2264	1.1435	1.6956	1.1526	0.8605	1.3898	0.7098	1.362	1.1652	1.1331	0.8406	0.9951	0.9672	0.8337	1.0134	0.9273	1.1418	0.8724	1.3464	1.539	1.5268	1.104	1.3339	1.2408	1.5396	0.9125	0.6595	3.1748	1.1628	1.181	0.728	1.2477	0.9057	2.0322	1.6965	1.7382	1.002	0.9762
TCOF1	-0.0173	0.5122	0.6197	-0.3415	-0.1223	5.982	0.1084	-0.1122	0.3771	-0.1163	-0.2563	-0.0317	0.3574	0.4137	-0.3938	0.2461	0.1053	-0.3974	0.0205	0.5456	-0.2163	0.454	0.3088	0.2758	-0.0458	-0.1462	0.1621	0.7909	-0.142	-0.1455	0.1793	-0.5344	-0.0745	-0.2429	0.1969	0.3082	0.3512	0.0603	0.603	-0.0816	0.0371	0.0609	-0.1574	-0.2394	0.5882	-0.2403	0.1418	-0.3384	-0.0528
COX6B1	3.7087	3.7621	4.5131	4.3736	4.7679	5.3488	3.117	4.3238	1.4006	3.1601	3.1936	4.4908	3.9063	3.5572	4.2024	4.3199	3.9158	4.4166	4.246	4.6045	3.6263	3.4501	3.7403	4.3225	4.3722	3.7813	4.4151	3.6196	3.613	3.9396	3.6996	4.5409	3.4621	3.7132	4.1291	4.5119	3.729	4.0116	4.0917	4.2197	3.9091	4.1558	4.3958	0.2438	1.5064	0.134	2.9432	0.7141	0.134
TIMP2	0.3142	0.732	0.4673	0.3606	0.482	1.3458	0.2538	0.1671	0.5189	0.4876	0.2435	0.5121	0.6935	0.2166	0.446	0.6277	0.5751	0.4645	0.0828	1.0701	0.609	0.2239	0.5425	0.2878	0.3215	0.597	0.2672	0.7333	0.5387	0.4394	0.3764	0.5439	0.2077	0.1775	0.604	0.5299	0.4171	0.5243	1.0045	0.0206	0.8054	0.173	0.4345	0.6306	0.9427	0.2749	0.0333	0.4792	0.4168
CRYBB1	2.4285	2.8999	2.8792	3.6031	4.3913	5.302	2.546	2.8615	1.2988	1.715	2.3668	3.9485	1.9561	3.236	3.543	3.9581	2.8515	3.5284	3.586	4.032	3.3254	2.7692	2.7576	3.0274	3.6789	2.7209	3.4616	3.1547	2.5284	3.5126	2.6255	3.7769	1.9368	3.0732	3.5205	4.0064	2.8203	2.8763	3.6335	2.8843	2.4864	3.1114	3.6422	0.8263	1.138	0.5943	2.4943	0.9492	0.2895
LECT2	-5.434	-4.706	-6.064	-3.5009	-2.0882	-1.214	-5.2165	-3.9943	-4.8502	-4.3254	-3.4028	-3.9502	-5.9665	-5.6047	-3.0784	-3.8537	-4.3126	-4.4535	-3.8814	-3.517	-4.74	-5.4306	-3.9854	-4.9918	-2.8158	-5.2159	-4.3458	-2.9722	-4.6778	-3.3596	-3.7888	-3.7171	-4.2639	-3.7998	-4.5202	-3.7947	-3.8687	-4.723	-2.1625	-4.131	-2.8597	-3.6013	-4.2979	-4.3281	-3.4279	-3.1508	-3.608	-3.3067	-3.9908
UBE2L6	2.5447	3.0345	3.6326	3.368	4.1427	5.7072	2.4037	2.9989	1.0404	1.7129	2.544	3.5496	2.167	2.2624	2.8482	3.2645	3.129	3.1845	3.4984	4.7066	2.7235	2.4735	2.4177	3.007	3.2131	2.7093	3.5054	2.8589	2.5943	2.7832	2.6487	3.1413	2.1197	2.4597	3.2404	2.9652	2.6121	3.0255	3.4701	2.4329	2.5261	2.3917	3.2067	0.6287	1.7125	1.7085	2.6081	1.1832	0.1777
CPXM2	0.6038	0.7795	0.7183	0.4354	0.2614	-0.4658	0.3187	0.764	0.4082	0.6533	0.6979	0.5264	0.5401	0.7339	0.8264	0.6225	0.9558	0.5583	0.1675	0.4099	0.1867	0.2925	0.4044	0.1545	1.6987	0.3763	0.5199	0.6964	0.5958	0.8861	1.3559	0.7203	0.3523	0.92	0.5068	0.9856	0.6084	0.7123	1.0498	0.4402	0.7945	0.4572	0.5763	0.3204	1.1459	0.6937	1.0862	0.2178	0.5438
PDAP1	5.1153	4.7739	5.6517	5.4627	6.4059	7.2626	4.2821	5.5641	1.5229	3.9015	4.3861	5.7838	4.9761	5.086	5.4703	5.6726	5.0601	5.935	5.8328	6.4941	4.8175	4.9108	5.1847	5.5773	5.6151	4.9688	5.3697	4.7073	5.0164	5.3854	4.7405	5.9777	3.5936	4.6949	5.7318	6.1095	5.2524	5.6386	5.5878	5.6186	4.972	5.7063	6.2033	0.6998	3.0701	0.8984	4.3488	2.4408	-0.1312
PTPRB	0.2555	0.7409	0.3843	0.7946	0.5167	0.0771	0.2986	0.6065	0.0853	0.5842	0.6441	0.6977	0.6148	0.6733	0.4499	0.2642	0.382	0.567	0.5161	0.3533	0.5721	0.5983	0.2053	0.3424	0.5072	0.2252	0.676	0.9332	0.4866	0.6556	0.553	0.6835	-0.0346	0.3745	0.1929	0.0975	0.7826	0.2984	0.9982	0.3338	0.36	-0.018	0.7143	0.7967	0.1678	0.9279	0.117	0.5818	0.5783
RAB11FIP3	6.094	6.8701	7.2704	7.7542	8.0493	8.7668	5.9847	6.9074	4.1173	5.9614	6.4722	7.7851	6.1704	6.3479	7.8816	6.9626	6.6714	7.5093	7.4757	8.4853	6.7678	6.3852	6.3022	7.3506	6.8567	6.3014	6.8998	6.5494	5.808	6.8974	6.7219	6.6079	6.1816	6.3811	7.0175	7.6374	6.4392	6.4975	7.1708	5.8664	6.2815	6.9886	7.5832	-0.4882	3.1566	1.8683	4.9864	2.6447	0.1045
TCTN3	-0.1208	0.317	-0.2196	0.6134	0.1557	-0.2386	-0.0608	0.2423	0.2466	-0.1438	0.3094	-0.0806	0.4507	0.4683	0.8755	0.0842	0.3292	-0.2376	0.9034	0.1053	0.0507	0.3774	-0.1624	0.026	0.2444	0.0031	0.2658	0.4329	0.2596	-0.9402	0.3303	0.3112	0.0734	-0.2457	0.0694	0.0541	0.5457	-0.1049	0.3722	0.1499	0.0596	-0.1771	-0.0041	0.8777	0.4102	-0.2935	0.0384	-0.6842	0.096
CHMP6	2.0396	2.4693	2.7691	3.3037	3.5588	4.0998	1.7075	2.9002	0.5604	1.8336	1.8529	3.4472	2.3735	2.4644	3.0981	3.0786	2.5166	3.1033	2.8694	3.3768	2.5857	2.3838	2.3996	2.708	2.6908	2.4565	2.7411	2.473	2.2261	3.118	2.8576	3.0046	2.1233	2.1945	2.7523	2.8877	2.5437	2.4482	2.837	2.7185	2.2565	2.7693	3.3455	0.0575	1.3131	0.3677	1.3791	0.4458	0.2139
PKD1	-0.2195	0.237	0.4555	0.2497	0.2043	-0.5532	-0.1037	0.4351	0.2062	0.5378	0.387	-0.31	0.2271	0.2214	0.5138	0.2991	0.2538	0.0096	-0.0725	0.4559	0.6354	-0.184	-0.0728	-0.1911	0.3184	0.3023	-0.0422	0.387	-0.4809	0.5583	0.7211	0.169	0.4066	0.2281	0.3306	0.1218	0.397	0.462	0.7067	0.0824	0.3046	-0.3584	0.1118	0.0831	0.8119	0.638	0.2871	-0.0171	0.3429
NPL	1.8731	2.3433	2.4634	3.0274	2.9492	3.4981	2.3037	2.386	1.8992	2.0034	1.6958	3.0494	2.2094	2.474	3.1001	2.6639	1.8611	2.8005	3.0372	3.088	2.132	2.0545	2.5168	1.9501	2.7099	2.6446	2.397	2.5493	2.034	2.6019	2.6385	1.7404	1.8018	1.9749	2.4312	2.1183	2.0175	1.9053	3.4513	2.1796	1.7398	2.6112	2.111	1.7285	2.3888	1.5294	1.6777	1.6942	1.5187
IGSF9	-2.8923	-0.8959	-3.0091	0.3378	0.384	-0.9738	-1.1142	-0.4761	-2.1078	-2.7376	1.3468	-1.0696	-1.6934	-2.1676	1.0066	-1.7033	-1.6649	-0.4401	1.1801	0.3339	-0.3679	-1.7886	-2.1433	-1.8883	-1.0402	-3.2712	-1.7647	0.2913	0.076	-1.2793	-0.3928	-1.9442	-1.9612	-2.5327	-0.9137	-2.5148	-1.5007	-2.3867	0.8623	-1.6596	-1.1061	-0.3379	-0.3657	0.1658	-0.0904	-0.5396	-2.6031	-2.1536	-1.9611
SARG	4.3744	4.9848	4.9453	5.28	5.5962	6.9117	4.1038	5.5089	2.3284	3.5926	4.2653	5.6085	4.9243	4.4917	5.7993	4.9944	4.8879	6.0185	5.765	6.8548	5.0085	4.7227	4.7915	5.2506	5.3628	4.559	4.8169	4.4696	4.698	5.5033	4.991	5.0186	3.9599	4.1876	6.0988	5.5772	5.2648	4.9276	5.6936	4.7771	4.2317	5.571	6.2573	-0.484	3.2127	1.2695	4.2993	2.2874	0.3581
FCAMR	-1.476	0.2704	0.2461	0.5198	-1.1829	-0.5468	-0.3873	-0.1425	1.0976	-0.7505	-0.8505	-1.2094	-1.216	-1.4511	-0.2511	-0.6884	-0.5244	0.9926	0.9526	1.3232	-0.272	-0.7347	0.0656	0.2309	0.366	-0.9668	0.2217	1.5727	0.9219	0.4407	-0.4369	-2.302	-0.9705	-0.5838	-0.6496	-0.5194	-0.4017	-0.0293	1.6132	0.4982	-0.5811	0.7369	-0.0201	0.5208	1.8464	-0.4295	0.937	-1.9056	0.6881
SCRG1	0.3535	0.2275	0.2797	0.5477	0.6982	0.004	0.757	0.0499	0.1713	0.3567	0.0448	0.1261	0.3446	-0.5444	-0.3462	0.8508	0.5028	0.2417	0.209	0.2013	0.5056	0.4356	0.1642	0.0522	0.2751	0.3088	0.1781	0.5035	-0.0881	0.4949	0.9797	0.4716	0.454	0.6737	0.5653	0.2841	0.0432	0.5263	1.2506	-0.2474	0.3926	-0.0903	0.1408	0.1332	0.8352	0.1808	0.6274	0.1779	0.3252
VIT	-0.4787	0.4346	0.3989	-0.1188	-0.0974	-0.4687	-0.1633	-0.3437	-0.0455	0.0863	0.2467	0.0102	-0.3564	-0.0858	-0.4047	0.4099	0.0501	-0.2915	-0.8537	0.3545	0.1302	-0.5449	-0.4504	-0.4623	-0.5215	-0.3319	0.1362	0.9284	-0.1761	0.062	0.1886	-0.3801	-0.1253	0.0824	0.3677	-0.1918	-0.345	-0.3563	1.0396	0.101	-0.2935	-0.8659	0.6371	-0.456	1.0894	0.1887	-0.1905	-0.0848	-0.4059
EEF1D	3.9516	4.29	5.1051	5.0979	6.1078	7.2252	3.2851	4.6014	1.931	3.0696	3.7451	5.3766	3.8965	4.0251	5.2207	4.3578	5.1846	4.8301	5.7241	6.2228	3.7787	4.5519	4.4059	4.4051	4.9673	3.5629	4.7503	4.1806	4.1286	4.1477	3.991	5.308	3.1409	3.8326	4.7454	4.9305	3.9611	4.0659	4.852	3.9328	4.0433	3.8564	4.3802	-0.8591	1.396	0.3078	1.9731	-0.0112	-1.4241
NIT2	2.8417	3.7874	4.2369	4.1431	5.0984	6.1174	3.0427	3.8207	2.3598	2.9977	2.3903	4.3519	3.5557	3.9528	4.3095	4.2925	3.1956	2.6658	3.4842	5.498	3.4812	4.0768	3.7668	4.218	4.0117	3.359	4.0599	4.1571	2.9848	3.9783	3.3628	3.4083	2.7474	3.0251	4.1863	4.8077	3.7041	3.5388	4.5592	4.1851	2.8264	3.7345	4.2271	-0.8953	2.2632	0.3763	2.2906	0.9562	0.1066
HEPH	-0.4097	-0.3258	0.0224	-0.4087	-0.2388	-0.8697	-0.4214	0.0052	-0.1782	-0.2012	-0.2654	-0.7591	0.2193	0.1359	-0.6757	-0.2579	-0.0499	-0.6762	-0.8769	-0.0388	-0.4075	-0.6222	-0.0521	-0.3884	-0.3939	-0.2734	-0.7551	-0.0254	-0.3404	-0.063	-0.1813	-0.2758	-0.364	-0.0212	-0.2015	-1.3816	0.0864	-0.3231	0.1033	-0.2873	-0.2847	-0.5119	-0.0092	-0.5066	0.2912	-0.1204	-0.1894	-0.4515	-0.2232
TPK1	0.3308	1.111	1.1669	0.9049	1.4966	3.1183	1.0057	1.013	0.4943	0.4794	0.6322	1.1397	0.712	0.3879	1.1456	0.8184	0.7046	1.3351	1.2418	1.5847	0.5726	0.4382	0.2868	0.8494	0.9724	0.6617	0.4997	1.1768	0.6796	1.0393	0.8967	0.9863	0.4445	0.5135	1.0323	0.8818	0.6848	0.7539	0.7948	0.7086	1.0414	0.5147	0.9695	0.7422	0.87	0.1532	0.8654	0.1995	0.2169
SYTL4	5.165	5.2958	5.9817	5.9228	6.9701	7.0208	4.1303	5.4722	2.0981	3.7619	4.7507	6.2172	5.0516	5.0954	6.2567	5.7458	5.6226	5.9646	6.5582	7.032	4.8521	5.332	5.7259	5.9599	5.8686	4.8005	5.6738	5.467	4.7283	5.4822	4.9831	6.2007	4.4519	5.1017	5.8474	6.4778	5.1057	5.3986	5.4247	5.5969	4.5031	5.551	6.0927	0.0722	0.9722	0.0722	2.942	0.0854	0.0722
GMFG	5.0658	5.3888	5.9401	6.0137	6.5445	6.9655	4.6061	5.7291	2.766	4.628	4.7575	6.0756	5.2475	5.6995	6.153	6.0654	5.0083	5.9395	6.1205	6.6204	5.2829	5.457	5.2587	5.8415	5.6933	5.2135	5.7427	5.5153	4.7121	5.7975	5.421	5.5368	4.563	5.2544	6.0954	6.0907	5.5953	5.4903	5.8299	5.5017	4.5811	5.647	6.0178	0.7945	3.1231	1.2319	4.2876	2.4367	0.5231
SGSH	0.0953	0.8533	1.0918	0.2513	2.7111	5.1494	0.4057	0.4167	0.7352	-0.7341	0.6058	-0.713	0.7232	0.2993	0.3854	0.1289	0.8003	0.1369	0.0044	0.253	0.2142	1.094	0.4949	-0.2977	0.5855	-0.4967	1.3346	1.1544	-1.0955	1.1425	0.223	0.6093	0.4475	0.3175	0.6636	0.5635	1.7912	-0.2837	1.1216	0.5702	0.2899	0.4263	-0.7556	0.261	0.2814	-0.7209	0.4092	-0.3482	0.0546
RILPL2	5.1657	5.0591	5.7839	5.9085	7.0133	7.4175	4.3867	5.6577	2.6115	4.1288	4.7468	6.205	4.8312	4.8207	6.3238	5.83	5.6993	5.8218	6.311	6.838	5.198	5.5401	5.2405	5.7624	5.8141	4.6961	5.6388	5.1457	4.7658	5.7785	5.151	5.8634	4.1525	4.673	5.5512	5.5368	5.2299	5.5066	5.632	5.0802	4.6871	5.0026	6.0442	-0.1047	3.453	1.4245	4.0665	1.8269	-0.0761
PTPRZ1	0.3827	0.4744	0.6555	0.5804	0.2932	0.3815	0.9787	0.5537	0.5603	1.134	0.5815	0.3721	1.0119	1.3978	0.4759	0.5695	0.8192	0.213	0.3489	0.9008	0.3003	0.9053	0.2031	0.6706	0.3542	0.2363	0.5828	1.1258	-0.0483	1.311	1.1352	0.2708	0.6391	0.7409	1.1409	0.24	0.5156	0.6669	0.9834	1.0141	0.7224	-0.1822	0.3703	0.1301	1.3138	0.2253	0.4854	0.6549	0.8687
PGD	0.5298	1.5436	1.5135	2.2535	2.8645	4.203	1.1059	1.5517	-0.0046	0.842	1.1113	1.9926	1.042	1.0329	2.0725	1.8702	1.6119	2.3262	2.1139	2.4335	1.473	0.8788	1.2104	1.5888	1.9425	1.6473	1.92	1.3862	1.5519	1.6604	1.6186	2.4032	0.9758	0.8991	2.0382	2.3642	1.4996	3.6243	2.2371	1.4847	2.2413	1.4156	3.2344	-0.5202	0.1594	0.0215	0.0374	-0.4492	-1.372
CDA	-0.0491	0.254	0.3268	0.886	0.4468	3.6029	0.2836	0.4717	-0.1313	0.8074	0.8481	0.2636	0.3553	0.4259	0.7946	0.168	-0.1291	0.1563	0.3631	0.568	0.8699	-0.0261	0.9507	1.0398	0.2932	0.1476	-0.0516	1.094	0.6829	-0.1333	0.7785	0.4763	0.2503	0.8509	1.1012	-0.0043	1.1992	0.8195	0.9796	-0.0804	-0.0131	0.2687	-0.2375	0.6478	1.9681	0.3883	0.2461	0.7007	1.0107
LILRA6	-0.6898	-0.0063	-0.3791	-0.3187	-0.6845	1.1928	-0.369	-0.3842	0.8412	-0.3993	-0.0302	0.9636	-0.434	1.4909	-0.8526	1.0893	-0.6963	0.3391	-0.004	-1.7146	-1.6985	-0.5156	0.2632	-1.1895	-0.2665	0.1812	-1.7661	-0.0358	0.2799	0.1617	-0.306	0.2282	-1.8022	0.1041	0.3588	-1.2896	-0.3851	-0.9333	1.0359	0.5315	0.7612	0.4611	-0.1165	0.0114	1.8151	-0.7178	1.3263	-0.3206	-0.3746
MELTF	0.2629	0.1719	0.6972	-0.8892	0.1498	-0.0274	0.2326	0.5496	0.7238	0.4642	0.2663	-0.0443	-0.4405	0.004	0.3047	0.0066	0.2774	0.3637	-0.1436	0.3335	0.1371	0.4432	0.2845	-0.4693	0.7237	-0.0994	0.2775	0.0519	0.7155	0.4392	0.6497	0.2605	0.1745	0.3728	-0.1514	0.0703	0.2204	-0.1355	0.6117	0.3173	0.1949	-0.446	-0.1771	0.2416	0.4617	0.511	0.0911	0.36	0.2766
FAM20A	-0.6817	0.6389	-0.2664	0.4598	0.1329	-0.9023	0.1803	0.3181	0.4197	0.0845	0.1537	0.027	0.3728	0.2184	0.3755	0.1102	0.0407	0.2527	-0.0653	0.2405	0.6683	0.3873	0.0256	-0.1742	0.1837	0.1708	0.6966	0.7556	0.4741	1.1626	0.0418	0.1677	0.4054	-0.2755	0.4346	0.0073	0.6978	0.1201	0.9197	0.1506	0.1614	0.3115	0.034	-0.9501	0.6383	0.2737	0.2005	-0.1164	-0.2189
ADGRF5	0.4863	1.3782	0.7359	0.7425	1.2865	1.32	0.3468	0.8508	0.4428	0.6315	0.5687	1.0955	0.7479	0.7358	0.9939	1.2131	0.9435	0.9011	1.0128	1.5014	0.5179	1.1179	0.6797	0.5214	0.7496	0.8544	0.8459	0.8327	0.4209	0.5214	0.5108	0.5685	0.4079	0.3412	0.4998	0.974	0.8205	0.7459	1.1879	0.2223	0.6454	0.7879	0.3234	0.2499	0.3509	0.0824	0.0624	0.2377	0.2779
PPM1F	2.5596	3.0115	2.973	3.6063	4.0299	4.721	2.6465	3.2146	1.4231	2.3812	2.5229	3.6417	2.6252	2.9387	3.4519	3.9195	3.1715	3.5346	3.5862	4.2486	2.8528	2.7021	3.0083	3.246	3.2413	2.9677	3.4345	3.1269	2.7625	3.0443	2.9042	3.3755	2.4142	2.8304	3.4897	3.6588	2.9701	3.1787	3.2408	3.1815	2.6302	3.1174	3.4084	0.8218	1.6878	1.0498	2.4247	0.9058	0.8463
FABP3	-0.4103	1.1543	0.1567	0.4144	1.2806	-0.3542	0.1397	-0.2301	0.2018	0.1463	-0.0028	-0.1912	0.6564	-0.2357	0.0228	0.4398	0.9074	0.2579	0.923	1.3155	-0.3872	0.0277	0.3737	-0.0506	0.457	0.3292	0.0758	0.3594	0.7689	-0.2721	0.3235	-0.0463	2.9042	0.0677	0.8909	0.8002	0.1562	-0.1469	0.4214	0.4175	0.1885	-0.4715	-0.2848	1.3495	0.3155	-0.7863	0.3393	0.4503	-0.5515
UPB1	-2.5546	0.8666	0.6058	1.0353	0.4926	0.0597	-0.7506	1.8492	1.5912	-1.1676	-1.2496	0.1837	-0.0498	0.0827	0.5978	-0.2123	-2.5372	-0.482	0.3766	1.1988	-0.2631	2.0716	-1.4432	0.2308	-0.4954	-0.794	0.1043	2.248	-0.0896	0.813	-0.3225	-2.5546	-1.2884	-1.4405	-2.5546	0.3425	0.4967	-1.2822	3.0766	0.0796	-0.9458	0.1492	0.785	0.7205	0.6719	1.0533	-1.0658	-0.9234	-0.1302
TOMM20	4.1933	4.4748	5.2651	5.6765	5.9929	7.1902	3.9769	5.1532	2.1715	3.8034	3.6066	5.7631	4.3498	4.34	5.0986	5.0972	4.4195	5.4979	5.3328	6.3634	4.4431	4.3079	4.9872	5.2755	5.1968	4.1151	4.8997	4.586	4.0274	4.7724	4.3945	5.5153	3.9121	4.2743	5.2437	5.5591	4.5832	4.6007	5.2419	4.8446	4.2417	4.7352	5.6863	0.2705	1.8207	0.8014	3.3014	1.4486	-0.0549
RAB27B	5.5307	5.623	5.7927	5.5791	5.7213	5.7856	5.3002	5.6077	4.4289	5.4103	5.3802	5.6354	5.5074	5.5023	5.6668	5.633	5.6664	5.478	5.8203	5.6546	5.3758	5.6921	5.731	5.682	5.6661	5.4803	5.6944	5.5461	5.4263	5.4688	5.4546	5.6763	5.3622	5.4655	5.7389	5.8254	5.6521	5.5216	5.6178	5.6039	5.6085	5.5243	5.5442	0.4747	3.9703	2.4136	4.7677	3.1176	0.3281
ADAMTSL5	0.801	0.7369	1.1313	0.5798	1.4885	1.4017	0.2204	0.5643	1.0853	0.3309	-0.1293	0.7327	-0.1542	0.2612	1.0582	0.689	0.6609	1.1181	2.0912	1.0372	0.434	-0.1233	2.0824	0.2441	0.5351	1.1631	0.393	0.1858	0.4381	0.1122	0.0575	0.5943	1.0911	0.6336	0.0113	2.8792	-0.1917	0.2844	0.138	0.9226	0.653	0.6644	1.9935	0.8415	1.0175	0.4985	1.9683	1.3784	-0.1371
ACADSB	6.21	5.791	6.6012	7.0553	7.5081	8.3764	4.884	6.2631	3.3317	5.0694	5.3922	7.5266	5.5445	5.6142	7.7738	7.2625	5.8526	6.9978	7.0092	7.8753	7.0567	6.1902	6.9513	6.9309	7.6124	5.4268	6.9254	5.643	4.8594	7.6357	6.3553	6.247	5.3826	5.8772	7.0466	6.965	6.3873	6.3337	6.6344	5.8472	5.0344	6.9627	7.9701	0.1192	3.5145	5.1392	5.4913	3.0317	0.2884
RAB10	4.0868	3.9967	4.6837	4.5573	4.8223	5.6559	3.5153	4.479	1.3034	3.0112	3.4069	5.2978	4.1358	3.8567	4.7752	4.4964	4.3748	4.8171	5.0004	5.1676	3.9151	3.9661	4.3761	4.6089	4.3177	3.9122	4.274	3.7722	3.5247	4.2857	3.7306	4.7179	3.1843	3.6727	4.584	4.6376	3.8662	4.1245	4.4216	4.1435	3.839	4.1977	5.2412	-0.5337	2.0618	0.685	2.8822	1.3115	0.3455
TIMM10	1.6257	1.7643	2.5144	2.3019	2.9913	3.9135	1.2995	2.2041	0.2251	1.2274	1.3803	2.7613	1.6743	1.7116	2.5875	2.2738	1.6974	2.4316	2.2281	3.0957	1.7684	1.6686	1.9003	2.0895	2.3528	1.5457	1.8195	1.8265	1.2558	1.7083	1.5602	2.7518	1.2007	1.4576	2.1719	2.2201	1.5593	2.03	2.1958	2.0297	1.6733	2.3017	2.5095	0.2251	0.3073	0.2251	1.1321	0.2775	0.2251
SERPINE2	1.6794	2.1174	2.7384	3.1889	4.0937	5.4441	2.1751	3.0823	0.4177	1.9808	1.4957	4.2019	2.4097	2.2032	3.9561	1.849	2.3765	2.6484	2.4347	4.8343	2.8383	3.3503	3.595	3.4574	2.6703	1.6966	2.8759	2.9934	1.5938	1.8017	2.1687	2.4451	1.3605	2.7316	3.3423	3.7514	3.0194	2.6656	1.44	2.787	1.4919	4.0437	4.2492	-0.2712	0.8842	-0.2766	1.7143	0.8778	-0.264
CMC1	3.3218	4.0214	4.9216	4.8298	5.9881	7.2747	3.6117	4.7066	1.4063	3.3392	2.5322	5.8304	4.3267	3.9372	4.7418	4.782	4.6378	4.8893	4.6442	6.0725	4.488	3.1317	4.1496	4.8507	4.7707	3.743	5.0629	4.52	3.591	4.8897	3.5801	5.467	3.4796	3.6967	4.4568	4.3358	3.4514	4.448	5.0647	4.463	4.3198	4.8369	4.1902	-0.1701	2.1226	0.5618	3.339	1.2204	0.0286
LRRC59	2.9314	3.3925	4.1253	4.5742	5.1473	5.9507	2.8601	3.9245	0.7253	2.2984	2.5834	4.6136	3.0171	3.0526	4.2277	3.7898	3.6419	4.7857	4.1788	5.2673	3.3829	3.0735	3.5562	3.9955	4.0307	3.1296	3.5992	3.4575	3.0212	3.7793	3.0983	4.5142	2.4855	2.6842	4.1659	3.9035	3.3957	3.4831	3.9459	3.5999	2.8013	3.7549	4.7102	0.2156	1.2882	0.3428	2.2701	0.5282	0.2156
CEACAM6	-0.2109	0.3056	0.0929	0.3247	0.446	3.2104	0.1389	-0.2934	-0.5455	-0.5375	-0.7971	0.1262	0.6907	0.1026	-0.85	0.5913	-0.4004	-0.19	-0.0064	-0.4888	-0.169	0.2537	0.0043	-0.3018	-0.1954	-0.4238	-0.3515	0.0692	-0.3578	-0.2665	0.1002	-0.3357	0.8121	-0.2111	-0.2355	0.1685	-0.0475	-0.311	2.9261	0.0568	0.3224	-0.3308	-0.2809	-0.6678	-0.1159	0.0435	-0.2774	-0.5484	0.0302
AMDHD2	0.2359	0.652	0.2359	0.6741	0.7231	1.2906	0.2359	0.4984	0.2359	1.4645	0.5983	0.554	0.2359	0.2359	0.3799	0.4777	0.5671	0.2359	0.2359	0.2359	0.394	0.2359	0.2413	0.4188	0.7463	0.2359	0.2359	0.2359	0.4458	0.5012	0.4006	0.7243	0.3241	0.964	0.5977	0.2359	0.2677	0.6547	0.2359	0.381	0.5238	0.2359	0.2601	1.9454	0.2359	0.2359	0.2359	0.2359	0.301
LCP1	-0.1104	-0.3891	-0.2334	0.3022	1.005	1.1998	-0.2422	0.8017	-0.2411	-0.2364	-0.1842	-0.4905	-0.2536	-0.4185	1.3291	-0.2004	-0.1392	-0.0523	-0.1222	0.9809	-0.9146	-0.4075	-0.5689	-0.2847	-0.449	-0.3219	0.6053	-0.1289	-0.3395	-0.8377	-0.3223	-0.3359	-0.4098	0.2992	-0.2771	-0.4941	-0.0965	-0.6238	-0.1721	0.0671	-1.1869	-0.1127	-0.6609	1.3559	0.3652	-0.3408	0.6411	-0.0177	-0.3833
SLC4A1	3.5411	3.5982	3.6126	2.9087	4.3384	2.8132	4.6601	2.7052	4.0379	3.7742	4.0746	3.5948	3.5194	4.2171	3.0695	3.1332	5.4822	3.9533	2.1092	4.3934	3.0228	3.1047	3.9754	3.4093	3.8666	4.1948	2.9159	3.42	5.2652	3.6	4.3147	4.3495	3.9763	4.5822	4.6566	4.0864	4.0283	4.4942	4.1607	3.4594	4.4775	0.8253	3.7571	3.3992	3.4264	2.7252	3.3153	3.2742	3.4159
ADAMTSL2	-0.4748	0.2076	-0.5464	0.2744	-0.0004	-0.2518	-0.2314	-0.1846	0.0443	0.3576	-0.2303	0.2069	-0.037	0.0571	0.1472	0.222	0.3078	0.1308	-0.1685	0.0036	0.1449	-0.1034	0.3976	-0.2112	0.352	0.2244	0.1284	-0.1872	-0.0061	0.2059	0.0053	0.6921	0.2445	0.274	-0.0371	0.0479	-0.0953	-0.0536	0.3499	0.0739	-0.1911	0.049	-0.0664	-0.2811	0.5134	-0.0193	0.4642	0.0818	0.1787
DDT	0.6784	1.6884	1.1813	1.5472	1.9523	3.3534	1.7039	1.3388	0.9535	0.7159	0.788	1.5009	1.009	1.1922	1.5707	1.1308	1.0553	1.6177	1.5067	2.1856	0.7047	1.0798	1.4079	1.2166	1.2555	1.049	1.1435	1.7655	1.9802	1.402	0.9191	1.5018	0.4683	0.5731	1.4932	1.3828	1.373	1.097	1.818	1.1406	1.0413	1.1559	1.257	1.0625	0.2999	0.4386	0.8734	0.4422	0.2243
BDNF	2.6628	3.9409	3.9441	4.4875	4.9105	6.02	2.9938	4.6566	0.9691	2.2396	2.8519	5.2692	3.2256	4.1193	4.1733	4.0922	4.2038	5.0141	4.5604	5.3496	3.8423	3.4354	4.0397	4.1085	2.4091	3.187	4.4937	3.6808	3.4182	4.3278	4.1961	4.7783	2.8398	2.3064	4.3972	4.4341	3.9039	3.8437	4.6428	3.8	3.4949	3.937	4.2232	0.1712	1.7482	0.0012	2.8443	0.737	-1.754
CYTL1	0.7863	0.7195	0.953	0.3754	0.6514	0.4982	0.6733	0.4589	0.8085	0.4572	0.0957	0.771	0.6958	0.3636	0.4648	0.7364	0.6709	0.7803	0.3336	0.3194	0.3079	0.2681	0.3664	0.1542	0.722	0.8797	0.502	0.1024	0.3592	0.6364	0.0328	0.9357	0.4533	0.4921	0.9433	0.7436	0.5148	0.0128	0.5699	0.1971	0.5835	0.1443	0.3361	0.7102	1.1001	0.3511	1.1086	0.623	0.448
PDIA4	2.53	3.2141	3.6561	3.977	4.9356	5.4506	2.4034	3.367	1.1009	1.8918	2.5116	4.3548	2.8818	2.8521	4.1712	3.3735	3.3214	4.1463	4.1693	4.8114	3.2274	2.8954	3.0482	3.2992	3.6591	3.0308	3.678	2.9232	2.7792	3.3268	2.9714	4.3158	2.4855	2.9409	3.7556	4.194	2.9086	3.2741	3.342	2.9738	2.7204	3.6502	3.8056	0.1285	1.7418	0.0632	2.4976	0.6935	0.586
LILRA3	-0.7794	-0.1418	0.2631	0.0024	-0.1464	-0.8619	0.3131	0.0083	-0.3072	0.8199	-0.6826	-0.7922	-1.1588	-5.5555	-0.5233	0.077	-0.0646	-0.2819	-0.8483	0.2315	-0.4518	-0.9961	-0.2532	-0.9482	-0.2997	0.158	-0.2506	0.277	0.4651	0.2095	-0.0213	0.5087	-0.2269	0.4405	0.1733	-0.9177	0.0553	-0.7588	-0.8203	-1.6584	-0.2116	-0.3589	-0.6598	0.694	-0.2529	-0.5933	-0.0009	-0.5489	-0.2
MUC2	0.7053	1.0745	0.8326	-0.1261	1.4896	1.7471	0.3614	0.9275	0.2345	0.4958	1.4248	1.6428	0.4861	0.0504	1.6848	1.9241	0.1138	-0.5591	1.2865	-0.7372	2.165	1.8635	1.6486	2.2801	0.631	1.289	0.6919	0.5804	0.7285	-0.3885	2.4154	0.5959	-0.1691	1.5864	-0.6322	-0.3586	0.9171	-0.7163	2.3795	1.7841	1.4739	0.475	1.2353	1.1215	2.1834	-0.9768	-0.3458	-0.4083	0.4756
FBLN2	0.5954	0.9182	0.6184	1.111	1.1802	0.3177	1.1614	0.9286	0.6148	0.7916	0.3476	0.7924	0.8378	0.7917	0.7551	0.9725	0.9454	1.2699	1.0912	0.9774	0.6899	0.7932	0.5871	0.6899	0.5167	0.5611	0.7541	0.7749	0.4297	0.9754	1.0145	0.839	0.5495	0.9014	0.9504	0.9994	0.5122	0.7568	0.8307	0.9047	0.6644	0.4876	0.8139	1.0654	1.5762	0.8566	0.7718	0.8306	0.7561
COL3A1	0.0654	0.2078	0.2737	0.0587	0.2483	0.2517	0.1332	0.4471	0.227	0.1859	0.0526	-0.1142	0.208	0.157	0.9663	0.6603	0.6593	0.3367	0.3189	0.6105	0.3858	0.1558	0.0195	-0.1974	0.1442	0.6104	0.3482	-0.3646	0.1159	0.0995	0.1685	0.0594	0.3102	0.5014	0.1657	0.3191	0.7731	0.2479	1.1121	0.6883	0.8297	0.2486	0.3361	0.0444	0.4774	0.3697	1.0857	0.5392	0.4464
PTPRC	-0.2111	0.8377	0.6556	0.7664	0.4605	1.6066	0.4497	0.5467	0.654	0.501	0.0332	0.2743	0.2911	0.5955	0.2477	0.5742	0.3908	0.5187	-0.1297	0.7038	-0.0631	0.3483	0.6686	0.3777	0.5576	0.2409	0.0171	0.4251	0.4207	0.389	0.7783	0.4625	0.1772	0.6388	0.197	0.6046	0.1697	0.3583	0.9343	0.6101	0.2247	0.1144	0.2861	0.3386	1.1195	-0.0496	0.4451	-0.2134	0.4081
PRG2	0.207	1.9589	2.2956	1.2917	1.3501	0.6539	1.636	1.0503	2.397	0.9101	-0.1794	1.4787	0.1751	0.8146	0.3091	1.6836	0.5947	1.7106	0.2881	1.2076	0.9542	0.8103	1.0129	1.2286	0.4312	0.8351	0.9008	1.8246	1.2886	0.9997	1.3304	2.1115	0.6703	1.2855	1.0986	1.5649	1.0253	2.1705	1.8769	0.638	1.3968	0.9047	0.6369	1.8736	2.0772	0.3678	1.5356	0.4453	0.6634
MYH9	6.7705	7.2197	7.2944	7.739	8.1256	8.4187	6.4164	7.3749	4.3108	5.8981	6.6893	8.2091	6.7012	6.7133	7.7439	7.1732	7.5109	7.4265	7.824	8.1382	7.1472	6.7833	7.1434	7.3839	7.42	6.5147	7.1934	6.8398	6.4321	7.1094	7.0625	7.6951	6.3748	6.8971	7.2536	7.6015	6.5796	7.2288	7.3441	6.1595	6.931	6.6924	7.3726	1.4889	4.4261	2.4421	4.9835	2.6562	0.9544
PRG3	-0.4651	1.0801	1.0784	0.8098	1.6321	1.6222	0.8867	0.6378	1.6448	0.5204	-0.1845	1.1591	0.162	0.3025	0.2456	1.5718	0.0531	0.7403	0.5151	1.0308	-0.0391	0.2582	0.6676	0.7777	0.004	-0.3973	0.0813	1.383	-0.0118	1.1284	1.1207	1.4329	0.1016	0.5022	0.0887	0.9099	0.5491	0.9718	1.4865	-0.2186	0.9281	0.2997	0.2566	2.1313	1.2462	0.3231	1.1176	-0.446	0.074
TNFSF8	0.2385	0.8046	0.4488	0.421	-0.2875	0.0384	0.1467	0.0527	0.5212	0.8253	-0.3514	-0.0973	0.5363	1.2728	-0.178	-0.172	-0.2289	0.3289	-1.2297	0.0613	0.2403	-0.1734	0.1495	0.1146	-0.4037	0.6636	0.0273	0.3884	0.0236	0.2794	0.7598	0.1602	0.0527	0.1114	-0.1718	0.1999	-0.4776	-0.0272	0.3189	0.4536	-0.0392	-0.3086	0.1498	-0.1239	0.5908	-0.118	0.82	0.5822	0.2341
PPIF	6.1538	7.0784	7.3086	8.2747	9.1971	9.9095	4.9321	7.5403	2.4879	4.7996	6.1834	8.7824	6.5611	6.7614	8.5142	7.427	7.5813	8.1914	8.267	9.1751	7.4757	6.8039	7.2681	7.3856	7.5621	6.013	7.5694	6.8496	6.1293	7.6761	6.7629	8.5177	5.5731	6.5608	7.7222	8.2789	6.1093	7.2141	7.7087	6.0548	6.5878	7.4317	8.3826	0.4015	3.6566	0.8976	5.3261	1.5976	-0.2678
TWF2	3.1673	4.0012	4.3359	4.8042	5.6445	7.3678	3.308	4.3791	1.1632	2.5896	3.6629	5.1168	3.6174	3.7604	4.9521	4.2078	4.2839	4.8886	4.858	5.6882	4.0232	3.9181	4.2148	4.3044	4.3309	3.7295	4.354	4.0315	3.8454	4.5976	3.9649	4.8564	3.0575	3.4325	4.9939	5.1987	3.9929	4.1728	4.4167	4.1091	3.7698	4.3864	5.2682	-0.1289	2.6486	0.8358	3.707	1.1843	0.0176
SHISA5	0.0011	0.8431	0.1093	0.3855	0.5545	-0.309	0.1818	0.1687	0.2018	-0.1259	-0.2285	0.0844	0.1505	-0.0492	-0.0581	0.4558	0.4443	0.5783	0.1303	0.5544	0.0863	0.0338	0.5004	0.1447	0.6299	0.3577	0.4326	0.3008	0.6203	0.207	0.7158	0.2373	0.4092	0.4947	0.6085	0.2842	0.3597	0.4766	0.9444	0.2558	0.6908	0.1656	0.1021	0.2742	0.6284	-0.1074	0.6543	0.3783	0.24
TREH	0.2473	0.6193	-1.4266	0.1459	1.1372	-0.1521	1.3719	-0.8664	0.5566	-0.7048	-0.2337	0.7757	1.3001	1.1897	1.4974	0.3956	0.3705	0.6927	2.0991	0.8531	0.6124	0.4016	0.7945	0.2493	0.7561	-1.5339	-0.5515	1.0066	0.0695	1.0187	0.877	1.1296	1.283	-1.1541	0.6672	0.3439	0.6895	0.2551	1.455	0.7757	0.566	0.5215	-0.7676	0.4886	1.0428	-0.1458	-0.7479	-1.5339	0.7973
BGLAP	-0.0674	0.2642	-3.1267	-0.2316	0.3264	-1.414	-1.1459	-1.4443	0.3507	-1.3481	-0.9583	1.0587	0.4383	0.6687	-1.9181	-0.1007	-1.0982	-0.1763	-2.0825	0.1551	0.2933	0.5281	-1.8569	-0.0238	0.0995	-0.8299	-0.8067	-1.2835	-1.9735	0.3884	1.0374	-1.2059	-1.005	0.1887	0.2343	-0.2261	-1.1218	-1.8515	0.2323	-0.7592	0.3458	-2.2933	-0.1537	1.028	1.2403	-0.8806	-0.048	-1.0025	-0.6825
NPTX2	0.8989	0.7371	0.1877	0.3144	0.3837	-0.3171	1.0273	0.8867	0.5663	1.5065	0.4318	0.409	0.5828	1.2136	1.1619	0.8781	0.8988	0.0888	-0.0822	0.3798	0.1016	0.498	1.0309	0.6421	-0.096	0.2382	0.7771	0.8376	0.0507	0.6109	0.575	0.3433	0.9193	0.0875	0.5026	0.7618	0.9063	0.1659	1.6858	0.3962	0.6139	-0.3223	0.3881	0.2581	0.5421	0.3701	0.6356	1.0749	0.2626
PRAP1	-0.5928	0.77	0.0632	0.7467	1.0153	0.553	0.4886	0.1516	0.4312	-0.7185	0.8093	0.5515	0.711	0.1055	1.3998	-0.1842	0.2317	0.0027	0.4199	0.961	-0.2371	0.255	0.1536	0.0965	0.8294	-0.1551	0.2001	0.1493	0.9832	0.8248	0.6465	0.4897	0.0578	-0.0621	-0.0149	-0.3493	0.2665	0.0422	1.2129	0.2038	0.7504	0.0992	0.0779	1.2449	0.9699	0.5627	0.4061	-0.5563	-0.0926
CTHRC1	0.1538	0.8893	0.5556	0.4327	0.7374	-0.1019	0.1835	0.5192	0.3885	0.3	0.4459	0.4959	0.9017	0.4933	0.7521	0.6692	0.7703	0.2242	0.1387	1.3732	0.9079	0.2951	0.3937	0.576	0.4379	0.9814	0.3379	1.0871	0.1858	0.4757	0.551	0.5604	-0.0778	0.4268	1.0259	0.7307	0.6625	0.6597	1.7509	0.6707	0.9257	0.2053	0.5753	0.7194	1.3927	0.855	0.4859	0.5389	0.6488
CD248	-0.454	0.4686	0.4335	-0.0373	0.8537	-0.8124	0.9616	0.1401	0.3644	0.7454	0.0971	0.1015	0.3533	0.2015	0.7291	0.4011	0.8573	0.3487	0.1971	1.0532	0.6349	0.3963	-0.0175	0.1574	0.0979	0.3299	0.059	1.1524	-0.2954	0.5961	0.3567	0.3243	0.4617	-0.0675	0.5721	0.5178	-0.0068	0.1387	1.0195	0.0608	0.2317	-0.2386	0.1657	0.6904	2.1561	0.7587	0.5701	0.1423	0.3298
FGFBP2	-0.1209	0.5304	-0.286	-0.5264	0.7336	-0.459	-0.6559	-0.0506	0.2152	-0.745	0.1405	-0.1018	-0.0223	0.5338	0.8635	0.0596	0.9895	-0.2286	-0.0993	0.0492	-0.0138	0.2235	-0.4576	-0.4694	0.0791	-0.2529	-0.8608	0.8713	0.7354	0.2331	0.0457	-0.1673	0.2212	-0.4366	0.0941	-0.3786	-0.6218	-0.1175	1.5104	-1.1275	0.1884	0.5079	0.8224	0.5706	0.8315	-0.3782	0.076	-0.5312	1.144
COL15A1	0.3049	0.8888	0.1924	0.5415	0.2696	0.2808	0.2121	0.4728	0.3244	-0.1673	0.3699	0.2084	0.3325	0.382	0.0019	0.862	0.4064	0.955	0.5003	0.6891	0.2318	0.0848	0.1716	0.2793	0.8998	0.3469	0.2565	0.3378	0.8192	0.611	0.9241	0.496	0.7115	0.5087	0.4644	0.3663	0.2915	0.4008	1.3893	0.0214	0.5637	-0.07	0.1534	0.5726	0.9045	0.1051	0.5596	0.2602	0.4428
CSPG4	-0.0359	0.2462	0.6026	0.1357	0.4294	-0.7763	0.277	0.1084	0.3624	0.6046	-0.3787	-0.473	0.6134	0.3136	0.5496	0.4536	0.1442	0.0672	0.2333	0.6011	-0.1093	0.5943	0.0831	-0.0557	-0.3526	0.1858	0.2247	0.5139	-0.6347	0.3923	0.3062	0.0861	0.3699	0.1428	0.3262	0.3614	0.0036	-0.2746	0.4548	-0.1425	0.1645	-0.4682	-0.3386	0.3772	1.3854	0.4691	0.4479	0.0631	0.0684
SBSN	0.0437	0.654	0.1843	0.2917	0.2943	0.3472	0.0091	0.2125	0.4683	0.5729	0.1565	0.4984	0.2568	0.4724	0.2962	0.3096	0.1382	0.3879	0.1317	0.2532	0.3111	0.3803	0.0398	-0.0773	0.253	0.3362	1.0655	0.6989	0.2041	-0.2075	0.257	0.0281	0.1642	0.2829	0.3769	0.8579	0.2653	0.338	0.6316	0.6184	0.6591	-0.1055	0.1175	0.2589	0.4068	-0.0095	0.3592	0.1915	0.4724
CILP	-2.474	-0.6066	-0.8856	-0.5267	-0.4253	0.1314	-1.1791	-0.5218	-0.9147	-0.9045	-1.7706	-1.0505	-0.6745	-1.7682	0.642	-0.6542	-1.5852	-0.3606	-1.6027	-0.3705	0.1937	-2.5713	0.2185	-1.9015	-2.2464	-0.8015	-1.0972	-0.7607	-1.3217	-0.8836	-0.4208	-0.7039	-1.3197	-1.48	-1.3451	2.2067	-1.5254	-2.2163	0.168	-1.0125	-0.0952	-1.2634	0.4656	-1.0133	0.4498	-0.3978	1.4276	-0.6486	-1.3837
CKB	-0.154	-0.0177	0.0948	-0.9976	0.1187	-1.1194	-0.7646	-0.3924	0.4483	-0.6185	-0.8386	0.4527	0.9742	0.464	-0.7593	0.0375	0.6114	-0.6274	-1.8962	-0.2867	-0.0943	-0.1266	-0.1047	0.2254	-0.2836	0.6624	0.5542	0.2951	-1.0045	-0.4728	1.3243	0.4504	0.3491	0.3146	0.9283	0.8256	-0.4764	0.7651	0.4809	-0.3688	0.8918	-0.7121	-0.2223	-1.2119	1.0135	-0.1544	0.7477	0.3742	0.3402
STAB2	0.018	0.6938	-0.1466	0.3612	-0.2892	-0.3041	0.2071	0.2972	0.5093	0.0209	0.0679	0.1716	0.412	0.5402	-0.0754	0.6288	-0.1152	0.6734	-0.2767	0.2947	0.1165	0.226	0.0729	0.119	0.4322	-0.3232	0.4362	0.4675	0.8027	0.598	0.068	0.1762	-0.354	0.106	0.5891	-0.1177	0.0728	0.1841	0.3361	0.5904	-0.1949	0.1564	-0.2258	0.2981	0.228	0.1023	0.3886	0.4599	-0.216
IGDCC4	0.4438	0.2221	0.6401	0.6011	0.2646	-0.2281	0.66	0.5223	0.9154	0.5013	0.1837	0.2916	0.7291	1.0727	0.1572	0.4936	0.9943	0.1218	0.0561	0.8758	0.0973	0.5421	0.148	0.2762	0.5969	0.6684	0.4427	0.0081	-0.0632	0.1574	0.3595	0.2137	0.4479	1.0434	0.3054	0.64	0.4643	0.1576	0.5724	0.1669	0.3407	0.0841	0.5428	0.41	0.7733	0.6444	0.6298	0.576	0.415
CHGA	-0.2913	0.9523	1.4378	1.1916	0.7672	-1.4054	1.1475	0.3583	0.5875	0.1203	-0.4851	0.1273	0.9717	0.1984	3.778	0.7106	1.2966	0.9451	-1.1089	0.3818	0.7117	2.6025	0.9172	0.0193	0.3017	0.2954	0.9711	1.0437	0.7466	2.6951	1.7974	1.3306	-0.0722	0.8815	1.6455	1.3408	0.6256	0.1494	0.7747	0.8725	1.0332	0.0616	0.4909	-0.2255	1.644	-0.9635	0.8606	0.4372	0.806
SLURP1	0.2401	0.8718	0.0207	0.4445	0.2913	-0.2612	0.348	-0.4267	0.1728	0.2489	0.0229	0.0709	0.3093	-0.1265	0.2074	0.5639	0.0153	0.0422	-0.0692	0.5474	0.1934	0.0506	0.7666	0.669	0.5739	0.1142	0.4482	0.3157	0.1178	0.4428	0.6368	0.3951	0.3851	0.6367	1.2806	0.5255	0.1601	0.5825	0.0605	0.1114	0.3567	0.52	0.3249	0.0926	0.6613	0.1476	0.4919	-0.1436	0.3616
CLEC4M	-0.6455	0.8108	-0.1656	0.5528	0.2135	-0.0462	0.0568	-1.3288	0.2759	-0.0056	0.8168	0.0805	-0.6488	0.0122	0.2513	0.0269	0.1526	0.3817	0.7055	0.4876	-0.4369	-0.7261	0.5859	0.0929	-0.4806	0.0762	0.5924	0.0779	0.6134	-0.0844	0.253	0.6771	-0.2539	0.3695	0.5504	0.9827	0.6694	0.0468	1.4363	-0.2291	0.6013	-0.3433	-0.2577	0.4718	0.6519	-0.2448	-0.0463	0.5172	1.0772
CPQ	0.4209	0.088	0.1284	0.8102	0.4384	0.1674	0.275	0.5296	0.7991	0.6059	-0.0561	0.2136	0.8802	1.1194	0.4856	0.4412	0.5106	0.4384	0.5631	0.5987	0.1913	0.2713	0.7163	-0.3554	0.3317	0.4226	0.7038	0.8465	-0.2525	0.5114	0.766	0.3077	0.466	0.4686	1.135	0.8103	1.092	0.567	0.56	0.3617	0.0921	0.2174	-0.167	0.2308	0.7592	0.4784	0.605	0.3617	0.3025
NOTCH2	-0.1105	0.1981	0.1696	-0.0646	0.0237	-0.2594	-0.1895	0.017	0.1795	0.1051	-0.4773	-0.1883	0.3223	0.1638	0.1212	0.2416	-0.1216	-0.0516	-0.2482	0.4609	0.4662	0.0939	-0.0014	-0.111	-0.3324	0.5602	-0.0153	-0.1514	-0.1581	-0.0112	0.7443	-0.0513	-0.1619	0.1602	0.2428	0.1551	-0.0055	-0.0391	-0.0568	0.2402	-0.1066	0.2246	-0.2286	0.156	0.5766	0.1282	0.0022	0.1426	-0.0328
ITGBL1	-0.2925	0.1829	-0.0157	0.0279	0.7336	-0.4714	0.1643	-0.002	-0.2608	0.2811	-0.2469	-0.1604	0.2398	-0.422	0.2706	0.1017	0.3108	0.4062	-0.33	0.4559	-0.0494	0.0167	0.2444	0.2506	0.0321	-0.3009	0.5945	0.2432	-0.3188	0.3377	0.246	0.2335	0.1095	0.4737	0.4338	0.6767	-0.0119	1.2973	0.7522	0.2556	0.7294	-0.1906	0.3829	-0.0567	0.9987	-0.0936	0.9252	0.1373	0.4687
HPSE	5.3196	5.3968	6.3136	6.1806	7.1836	7.663	5.025	5.692	2.4867	3.8753	5.3077	6.5671	5.247	5.1581	6.8133	6.382	6.1262	6.6853	6.3788	7.2114	5.4163	5.3698	5.4551	5.8233	5.5904	5.2086	6.1521	5.5245	5.2305	5.635	5.2205	6.7345	4.7929	5.0623	5.8283	6.4	5.2971	5.5621	5.3627	5.3335	4.7987	5.9133	6.8667	0.128	3.6382	1.779	4.73	2.5117	-0.3666
POSTN	0.3279	0.7785	1.5117	0.4268	1.5484	0.457	-0.0706	0.8876	0.9521	0.7441	0.5384	1.0025	0.9037	0.7313	1.3698	0.5213	0.4797	0.5188	0.6265	1.3197	1.1196	1.1727	0.7606	-0.1294	0.4053	1.4782	0.7841	0.6642	-0.076	0.8705	0.9003	0.3919	0.8271	1.1171	0.8803	1.3343	1.1325	0.8061	1.2581	0.191	0.9826	0.8358	0.5756	0.8048	0.9413	1.1836	1.5986	1.3035	0.6369
CELA2A	0.3572	-0.1145	0.4122	0.9612	1.1141	-0.3318	1.1649	-0.6773	-1.5693	-0.7511	0.0748	0.5858	0.8262	-0.1992	-0.1242	0.8343	0.901	-0.5146	0.8944	0.4548	1.1802	0.3543	-0.1661	-0.146	0.0755	-0.1053	0.2002	1.3143	0.7395	0.9801	-0.215	2.1076	0.0495	-0.056	1.5562	0.3397	0.9387	0.2616	0.5586	-0.0275	0.952	-0.1802	-0.5498	1.0747	1.0803	1.1549	-0.7984	1.1116	-0.2718
TNN	0.8424	0.8575	0.4619	1.0729	1.0702	0.7033	0.5218	0.8302	0.1221	1.3977	0.6485	1.0442	0.6854	0.3176	0.2401	0.8382	0.8102	1.3636	1.1025	1.167	0.1985	0.4007	0.4627	0.4034	0.7672	0.3692	1.3672	1.105	0.5797	0.9355	0.4762	0.4637	0.4432	0.3162	0.9163	1.2213	0.5193	-0.3886	0.4357	0.3558	0.2787	0.733	0.891	0.273	1.813	0.9952	0.8485	0.8274	1.11
GM2A	0.2889	0.9421	0.207	0.732	0.9503	0.9112	0.1339	0.0693	0.327	-0.1432	-0.041	0.1592	0.364	0.1052	0.4729	0.5747	0.5974	1.0241	0.5494	0.5157	0.3294	0.2846	0.456	0.3792	0.7199	0.0518	0.5572	0.3589	0.7559	0.3652	0.819	0.3234	0.6381	0.3006	0.7843	0.6061	-0.0227	0.5751	0.6568	0.1605	1.0407	0.826	0.4946	0.2931	0.8238	-0.2203	0.5743	0.177	0.3395
TALDO1	0.9996	1.737	2.0666	2.0205	2.8457	4.5769	1.3845	1.8738	0.709	0.622	0.6453	2.2236	1.4759	1.5069	2.1946	1.9936	1.5336	1.8808	2.109	2.9736	1.1884	1.5043	1.6496	1.9899	1.735	1.334	1.6631	1.7963	1.351	1.5687	1.3912	1.836	0.9741	1.2126	2.158	2.289	1.587	2.0233	2.0258	1.4621	1.0051	0.762	1.9842	0.3495	0.8357	0.0334	0.831	-0.0812	-0.0439
ASAH1	0.9285	1.4152	1.9564	1.9759	2.2404	4.1776	0.7651	0.8563	0.4758	0.6333	1.2573	2.2075	1.6421	1.4128	2.1809	1.6739	1.5244	1.8067	1.9669	2.6163	0.6127	1.2204	1.3791	1.2	0.5583	0.8367	1.8018	1.357	0.9654	1.351	1.5695	1.6647	0.3457	1.1303	1.2132	1.6496	1.6435	1.0626	2.0354	1.22	0.8695	1.5583	2.4986	-0.2465	0.2825	-0.0305	0.5395	0.1872	-0.6038
LAMP1	0.0195	0.7487	0.7734	0.6192	1.4207	1.6698	0.4694	0.3	0.3429	0.3568	-0.2719	0.4418	0.8914	0.2498	0.8166	0.6351	0.4044	0.3164	0.5467	0.6603	-0.5446	0.4481	0.4171	0.796	0.1319	0.3532	0.566	0.5881	0.1005	0.4931	-0.0727	0.379	0.2066	0.2185	0.7941	0.7444	0.5028	0.3146	0.9492	0.1966	-0.0496	0.9945	0.7335	-0.0813	0.1775	0.1181	0.162	0.1241	-0.227
GOT1	-0.0524	1.1941	1.6035	1.2284	1.3573	1.6247	0.8099	0.8052	1.0942	0.6392	0.1806	0.5548	1.2458	1.1659	0.7016	0.7263	0.5752	0.3091	1.3927	1.6528	0.4332	1.1008	0.8385	1.1447	0.5131	0.226	0.7208	1.2658	0.5364	0.6976	0.2917	0.5292	0.7944	0.3662	0.8935	1.1094	0.8637	0.2617	1.0991	1.2343	0.3545	0.3332	0.8069	0.2433	0.9149	0.7258	0.0686	0.7112	0.2896
NPC2	0.2299	0.8292	0.3964	0.4885	0.8519	2.3473	0.2772	0.4007	0.3868	-0.1165	-0.2115	0.1778	0.1692	0.2549	0.226	0.598	0.2559	0.5671	0.6224	0.7861	0.1446	0.2431	0.1454	0.2713	0.5602	0.3038	0.5216	0.7441	0.5966	0.324	0.7143	0.5286	0.3749	0.4953	0.5948	0.4331	0.3774	0.4667	1.1339	0.5546	0.4641	0.5353	0.3529	0.3076	0.6914	-0.009	0.2636	0.0476	0.1617
PSAP	0.3434	1.116	0.6966	0.8157	1.3643	2.9359	0.1994	1.0131	0.5936	0.4878	0.0848	0.8655	0.7286	0.7316	0.6326	0.9139	0.6523	0.8097	0.7518	1.1684	0.2004	0.6598	0.835	0.7012	0.7647	0.5228	0.8375	0.8645	0.6189	0.7182	0.9961	0.7389	0.5363	0.4288	0.8704	1.2768	0.9769	0.6339	1.3239	0.4957	0.6877	0.4468	0.5708	0.3135	0.8226	0.2687	0.4937	0.0132	0.2795
NPPB	3.2069	5.1054	2.9097	3.5186	3.9033	2.6233	3.3845	5.4097	4.4943	4.0855	2.8653	3.8292	4.8074	2.2448	5.0303	4.6429	4.4991	2.3921	3.4845	3.6039	4.7792	3.1274	3.2208	4.0591	5.7088	4.9775	1.6763	5.9917	2.9832	3.051	3.7937	3.9484	3.2152	4.0009	5.1452	5.837	6.2585	4.0588	5.2564	6.0984	5.9506	4.123	5.9575	3.337	6.8659	3.7204	6.5633	4.0595	2.5352
HNRNPK	3.7951	4.3015	5.904	5.216	6.4399	9.1278	4.6579	5.7309	2.2379	3.0412	4.3339	6.499	4.0113	4.0853	5.8648	5.0979	5.0079	5.8961	5.3594	7.0546	4.2206	4.7554	4.5045	4.9899	5.2911	4.4862	4.9902	5.0571	4.748	4.8501	3.539	5.5899	3.6126	4.5634	5.2588	5.7104	4.7711	5.7212	5.2599	3.9279	3.8799	5.1208	5.8956	-0.0305	2.069	0.8821	3.1465	1.4705	0.2998
CEBPB	0.6602	0.602	0.1673	1.4852	0.9085	5.7968	1.2054	1.6751	1.5802	0.1673	0.4433	0.1673	0.5768	0.1673	0.8413	1.2479	0.9388	0.7831	0.1673	1.5892	0.8107	0.9502	0.8837	1.0798	0.497	1.2483	0.9942	2.0648	1.2053	0.1673	1.2154	1.0924	0.7028	1.3801	0.5704	0.7023	1.2641	1.2692	1.424	2.0393	0.2177	1.2055	2.2015	0.5265	1.6972	0.6021	0.5458	0.5074	0.6308
VIM	-0.5385	-0.0607	-0.7004	1.0257	0.0889	6.0399	-0.0244	-0.0943	-0.8525	-1.4956	1.0011	0.1856	-0.5412	-0.8291	-0.2194	1.1198	-0.8468	0.5714	0.2103	0.3078	-0.3821	-0.0956	0.5583	0.1201	0.0923	-0.1241	-0.3861	0.7964	-0.5445	-0.9251	0.6525	0.5893	-0.2753	0.8022	-0.6811	-0.5917	0.2669	0.1119	-0.5933	1.3671	-0.6422	-0.7194	0.0193	-1.2084	0.5556	-1.4015	-1.4522	-0.6538	-0.7911
CHEK2	0.9902	0.5483	0.9539	0.5483	1.1077	5.6974	1.6748	0.6499	3.0546	0.5483	0.5483	0.6914	1.0312	0.5483	0.5483	1.2244	0.5483	0.5483	0.5483	0.9515	0.5483	0.5483	0.5483	0.5483	0.5483	0.7701	0.5483	3.4595	0.5483	0.5483	0.5483	0.5483	0.5483	2.1858	0.8761	0.5483	0.5483	0.9249	0.5483	0.5483	0.5483	0.5483	3.3712	0.5483	0.9526	0.6806	0.5483	0.5483	0.5483
CRHR1	0.1642	0.9757	0.1642	0.6379	0.2367	0.993	0.8152	2.6065	1.778	0.1642	0.1642	0.1642	0.3547	0.1642	0.1642	0.1706	0.2181	0.1642	0.1642	0.1642	0.1642	0.3541	0.256	0.1642	0.5459	0.1642	1.0155	1.8409	0.1752	0.1642	1.5554	0.1642	1.1495	1.0669	0.1642	0.1642	0.7795	0.5668	0.1642	0.4173	1.3415	0.1642	1.8538	0.7764	1.434	0.1642	1.0644	0.1642	5.9841
TSLP	3.2718	-0.1534	-0.9628	-0.1104	-0.7867	0.2948	-0.7521	0.3965	-0.0792	-0.2595	-0.9628	-0.1513	-0.5429	-0.9628	0.1472	0.0532	0.2894	-0.7767	0.3402	0.3651	0.1257	-0.3971	0.6027	1.432	-0.6016	-0.57	0.9549	-0.1005	-0.9628	0.9606	0.2066	0.678	2.0012	-0.0985	-0.5533	-0.1444	0.322	0.8093	-0.193	0.7594	-0.1574	-0.9628	-0.3819	-0.0788	-0.9628	-0.6053	-0.5264	-0.1186	1.9666
MFAP3	-0.0106	0.4659	-0.3627	0.4666	1.8606	-0.9664	-0.0544	0.1087	1.9364	-0.0187	1.04	-0.4415	-0.0589	-0.1711	0.0748	0.8337	0.5023	-0.4007	0.1301	0.7413	1.0429	-0.7889	0.529	0.2	-0.0007	1.6988	1.1667	2.0625	-0.1786	0.9286	0.3151	0.0644	-0.1071	0.6488	-0.2119	2.0661	0.7974	-0.2531	-0.1478	1.329	-0.3263	-0.0091	1.8551	0.1055	0.1211	0.3737	-0.3583	0.0584	0.4341
TCL1B	0.6069	0.1055	-0.2223	2.2365	-0.2223	-0.0647	3.013	-0.2223	-0.2223	-0.2223	-0.2223	-0.2223	5.5126	-0.2223	-0.2223	-0.0152	0.6052	1.9199	0.1365	0.0322	0.9294	-0.1328	-0.2223	-0.138	-0.2223	3.8918	-0.0915	-0.1609	0.2637	-0.2223	0.6675	-0.2223	-0.2223	0.7705	-0.2223	-0.2223	-0.2223	0.0674	-0.2223	0.5514	-0.2223	-0.2223	-0.2223	0.5446	0.095	-0.1533	-0.2223	0.3536	-0.2223
DUOX2	2.7986	0.5413	0.5413	0.5413	0.5413	2.8549	0.5413	2.3076	0.5413	0.5413	0.5413	0.5413	0.5413	0.9785	3.3974	1.2581	0.5413	0.9252	0.937	0.5413	0.8102	1.598	0.5413	0.5413	3.2534	0.5413	0.5413	1.8962	0.5413	0.5413	0.7622	0.5413	0.5413	1.2006	0.5413	2.1407	0.5413	0.5413	1.3168	0.626	0.67	0.8555	0.7647	0.5413	4.2942	0.5413	0.5413	1.2981	4.6476
CTF1	1.9191	3.3005	2.6825	2.9543	3.4797	4.9249	2.1673	3.0158	-0.0203	1.104	2.0088	3.1137	2.0139	1.8721	2.9511	2.7387	2.2206	2.7275	2.4061	3.6642	2.1064	1.9072	2.2108	2.3418	2.4033	1.9949	2.7239	2.1177	1.8295	3.1967	2.1797	3.1047	1.6043	2.6129	2.5061	3.0052	1.9054	2.3282	1.5761	2.2455	1.6542	2.8923	2.6726	-1.2529	0.7443	-0.2137	1.5611	-0.0151	1.1564
AKR1C4	-1.8843	-2.8707	-2.7874	-0.1373	-1.8621	-2.8745	-2.4799	-1.8111	-0.465	-2.823	-0.0414	-1.2893	-1.3304	-1.8537	-2.6798	-0.8874	-3.3538	-0.3906	-2.7293	-2.9373	-2.7638	-2.6006	-0.6273	-3.3538	-1.3081	-2.9459	-2.3881	-0.1227	-1.6102	-2.9688	-2.0412	-3.1344	-3.3538	-1.8938	-2.9739	-2.6267	-0.7463	-2.752	-2.6139	-0.4527	-2.4805	-2.4338	0.3347	-1.8819	0.7871	-3.3352	-2.223	-3.3538	-1.219
HEBP1	-1.9916	-1.9916	-1.9916	-1.8325	-1.5519	-1.9916	-1.7468	-1.37	-0.3157	-1.9916	-1.9916	-1.9916	-1.9916	-1.6035	-1.957	-1.9916	-1.9916	-1.9916	-1.8721	-1.7608	-1.8691	-1.3398	-1.5157	-1.9916	-0.1568	-1.8335	-1.8625	-1.6755	-1.9916	-1.9916	-0.9941	-1.9916	-1.9916	-0.976	-1.9916	-1.9916	-1.9916	-1.9916	-1.6806	-1.9916	-1.3466	-1.9331	-0.3592	-1.9676	-1.7469	-1.8594	-1.6708	-1.9916	-1.6991
HK2	-0.052	0.1305	-0.052	0.041	0.3868	4.4373	-0.052	-0.052	1.4137	-0.052	-0.052	-0.052	-0.052	-0.052	-0.052	-0.052	-0.052	-0.0153	0.015	0.732	-0.052	-0.052	-0.052	-0.052	-0.052	-0.052	0.1318	1.9536	-0.052	-0.052	0.3858	0.3136	0.3662	0.6852	-0.052	-0.052	-0.052	-0.052	0.6055	-0.052	0.7763	0.3909	2.4053	-0.052	0.4125	0.2307	-0.052	-0.052	0.1436
GRK5	0.7176	0.7349	1.2306	1.7436	1.6145	1.1237	0.7176	1.2516	0.7176	0.7176	0.7176	1.6154	0.7176	0.7176	0.7176	1.3579	0.7906	1.5192	0.9229	0.9269	0.9244	1.2815	1.0832	1.2832	1.0303	1.1464	1.3874	1.6287	0.7176	0.7176	1.0142	0.9903	0.7176	1.4108	1.029	1.6992	1.0784	0.7176	1.2426	0.7962	0.7176	0.7176	1.3809	0.7176	0.9283	0.7176	0.7176	0.7176	0.7176
VSTM2L	0.4646	0.8371	0.4646	0.4646	1.0562	0.4646	0.4646	1.3663	0.664	0.7391	0.4646	0.6157	0.4646	0.4646	0.7429	0.4646	0.6543	0.4646	0.4646	1.0539	0.4927	0.7642	0.5	4.5238	0.4646	0.4646	1.0324	1.2556	1.7063	0.4646	3.3854	0.4646	0.8946	0.4646	0.4646	0.4646	0.4646	0.4646	0.5092	1.2925	1.3749	0.7081	0.6256	0.4646	0.6913	0.578	0.5846	0.7778	1.0745
TIA1	3.9489	4.2394	5.1254	5.9195	6.59	9.7896	3.4812	5.626	2.2606	2.7929	4.0284	6.2569	4.1375	4.1527	5.7594	6.1257	5.0233	6.372	5.3018	7.2614	4.6112	4.3936	4.828	4.9254	6.0206	4.6348	5.4778	5.0474	4.6569	5.687	4.5431	6.3493	3.9689	4.8561	5.6641	6.3877	5.0211	5.4339	5.6274	4.77	4.6218	5.7809	6.1704	1.2552	2.6204	1.8647	4.3105	1.9409	0.8384
CNPY2	0.9029	1.0716	0.6157	1.6324	1.6661	3.1072	0.6325	1.019	2.6889	0.6478	1.7051	1.9049	1.8591	0.449	2.1328	1.1438	1.0308	1.4736	1.5068	2.4511	0.8362	1.5916	1.4392	1.3347	3.3124	0.6826	1.8854	2.3855	1.1273	0.6617	0.4434	1.4466	0.6795	1.4423	1.2286	1.2161	1.9962	3.9084	1.8498	1.3077	0.4196	1.8564	1.7911	-0.1295	0.5934	-0.3541	2.456	0.1433	0.3506
CRX	-6.0114	-5.2114	-6.0114	-6.0114	-5.4029	-6.0114	-6.0114	-6.0114	-6.0114	-6.0114	-6.0114	-6.0114	-5.112	-6.0114	-6.0114	-5.7682	-4.4906	-5.5029	-6.0114	-5.0188	-6.0114	-6.0114	-5.495	-2.9474	-6.0114	-6.0114	-4.5567	-3.9997	-3.5747	-6.0114	-6.0114	-6.0114	-6.0114	-2.04	-6.0114	-3.9855	-6.0114	-6.0114	-6.0114	-6.0114	-6.0114	-6.0114	-6.0114	-4.6723	-6.0114	-6.0114	-6.0114	-5.3915	-5.6776
VAMP5	2.9873	1.9962	2.764	2.533	2.6929	2.8718	1.6107	2.6379	0.7523	0.8112	1.2264	1.5917	1.3081	1.4078	1.6852	2.0576	1.6624	1.0342	1.7639	2.3265	1.5106	2.2487	2.1722	2.1249	1.5098	1.6556	1.9818	0.8792	2.7625	0.715	1.1907	1.8318	1.4459	1.4277	1.2755	1.8701	1.4987	1.2095	1.3209	1.649	2.0448	3.7707	1.4198	1.0305	5.5296	0.794	0.9223	0.1979	2.0138
SUSD1	4.743	4.8792	4.8582	4.8807	5.0445	4.3493	4.7781	4.8444	3.1242	4.3214	4.7707	4.8131	4.5552	4.7394	4.7044	4.9064	4.8425	4.6365	4.849	4.9871	4.7585	4.9236	4.8609	4.8953	4.6732	4.0688	4.9503	4.7399	4.6624	4.7555	4.5675	4.8034	4.4897	4.6311	4.6883	4.8491	4.575	4.5182	4.5024	4.7891	4.6169	4.3664	4.8208	1.2901	3.6715	2.3035	4.0379	2.9927	1.6018
RCOR1	-0.1032	-0.1498	-0.1498	0.1054	0.4261	5.7452	-0.1476	0.2824	-0.1498	-0.1498	0.1074	-0.0416	0.7413	-0.1498	0.2733	0.4165	0.8279	-0.1498	0.1933	0.8227	0.0494	0.1122	-0.1498	0.0434	-0.1498	-0.1498	-0.1498	0.0489	-0.1498	0.3958	-0.1498	-0.0748	-0.1498	0.2826	0.0438	-0.1498	-0.1498	0.1119	0.3628	-0.1498	-0.1498	0.0645	0.0049	-0.1498	-0.1498	-0.1498	-0.1498	-0.1498	-0.1498
TNF	0.7532	0.0466	0.4981	0.4352	0.1494	2.0051	0.2959	0.4108	1.5487	-0.1482	-0.0002	0.3298	1.4292	0.0251	0.5552	1.4717	0.1287	0.0454	0.1468	0.6234	0.5261	0.8323	0.3291	0.7828	0.3855	0.5585	0.5664	0.2146	1.392	0.6264	-0.132	0.9542	0.2914	1.7314	0.5975	0.1206	0.1582	1.9342	0.3978	-0.3274	0.2335	0.5858	0.4846	0.4042	1.5792	0.8187	0.1674	-0.3274	0.7342
CA5A	-2.597	1.1848	-0.5882	-0.4141	-0.9891	-1.3158	-1.6683	-1.29	-0.3908	-3.0049	-0.5511	-2.4585	-1.9519	-1.439	0.2427	-2.2468	-2.471	-1.7409	-1.028	-1.3784	-0.8064	0.2407	-2.2674	-1.3043	-2.9747	-1.6528	-0.5161	-0.0112	1.7471	-1.8496	-2.0445	-2.9711	-3.1431	-1.5596	-2.2515	-2.3566	-2.9819	-1.9154	-0.7183	-0.7499	-2.0381	1.3312	-0.9565	0.1229	0.2122	-0.1125	-3.1316	-2.3775	-0.45
FABP6	-0.8465	0.6989	0.4752	1.4227	0.2296	-0.6418	0.9154	0.0257	0.6199	1.6627	-0.4415	0.3956	0.4738	1.8991	-0.312	0.2811	1.0664	0.0508	0.497	1.1934	0.7948	0.5931	1.5795	-0.1637	1.0799	1.0503	0.8331	-0.1309	0.1887	1.5357	-0.2385	0.3963	1.6338	1.6494	-0.2555	0.6498	1.4325	1.0966	1.7558	1.5643	0.9867	0.452	0.8818	0.6815	1.2821	1.4434	1.0063	1.4405	1.1364
STK11	3.0546	3.6991	4.2485	4.5715	4.7014	6.522	3.6666	4.1863	1.4694	2.2056	3.0123	4.3473	2.5627	3.0462	4.0854	4.2743	3.4269	4.7854	3.8681	5.172	3.8799	3.3871	4.2748	4.0854	4.1977	3.5156	4.4664	3.8051	3.6312	4.0164	2.9746	4.384	2.9126	3.6906	4.4259	5.0196	3.9874	3.4552	4.298	3.5764	3.3411	4.3778	4.5362	0.9555	1.7716	1.2004	2.8742	1.2028	1.0055
ACTA2	-0.3917	0.158	-0.2464	1.3276	1.2603	1.0186	0.6585	0.0695	-0.3537	-0.0559	0.1249	0.1004	0.0757	-0.1982	0.085	0.6668	0.5417	0.5324	0.0939	0.9463	0.1636	0.2195	0.553	0.5507	0.4673	0.509	0.429	0.8568	0.1866	0.5811	1.0173	0.5117	-0.0132	0.2458	0.5744	0.3264	1.2294	0.2645	1.0179	0.7474	0.7675	-0.0841	0.3579	-0.2387	1.4964	0.5328	0.9863	0.8102	1.0494
MTPN	-2.3125	-2.2833	-1.9881	-1.7072	-1.429	-1.5563	-2.3696	-1.8906	-2.3696	-2.2051	-2.3696	-1.9209	-2.3696	-2.2167	-2.3696	-1.9905	-2.3432	-2.2776	-1.9162	-1.4047	-2.2468	-2.1084	-2.0031	-2.2895	-2.17	-1.595	-1.6476	-2.1724	-2.3696	-2.1888	-1.7655	-1.7048	-2.3696	-2.31	-2.013	-2.2683	-1.8492	-2.079	-2.0086	-1.9908	-2.2719	-2.2171	-1.7036	-2.3585	-1.9823	-2.3696	-2.3285	-2.2158	-1.9361
EDIL3	-1.6123	-1.4633	-1.9669	-1.5706	-1.2895	-2.4838	-1.345	-1.7327	-1.7298	-1.0021	-2.0824	-2.1178	-1.2362	-1.4659	-2.0905	-1.4736	-1.8436	-1.9552	-2.1643	-1.5212	-1.8558	-0.5822	-1.1904	-1.6076	-1.3624	-1.3352	-1.9571	-1.8709	-2.1234	-1.3961	-1.3492	-1.6551	-1.1767	-1.8996	-1.605	-1.2229	-1.5903	-1.8183	-1.1508	-1.91	-1.6291	-2.0496	-1.5365	-0.64	-1.1249	-0.8982	-1.1101	-0.6477	0.0091
ZBTB17	-0.1924	0.9316	1.1849	0.8368	0.533	6.75	1.1158	0.7131	0.5184	0.0081	0.1213	0.1387	0.5362	0.2644	0.4134	0.7593	0.2037	0.8886	0.501	1.2396	0.2752	0.87	0.7378	0.3556	0.0143	0.5458	0.6234	0.4241	0.9721	0.1208	0.3305	0.2975	0.1944	0.2051	0.6389	0.4299	0.1327	0.1577	0.6776	0.3029	0.1101	0.1767	-0.0421	0.6161	0.6548	-0.1574	0.2683	-0.3875	0.1432
PTN	2.3092	1.5743	2.9071	2.991	2.8932	2.0641	2.9252	3.4081	1.767	2.5584	1.8043	2.34	1.9865	3.8316	1.6436	3.6697	1.9221	2.9884	2.3926	3.2013	2.4889	3.4801	3.2903	2.0959	2.9221	1.3445	2.7384	2.5632	1.0909	3.674	3.2644	3.0293	2.7826	3.2097	2.3307	3.4984	2.398	1.9825	3.5499	2.7153	2.7579	2.9129	3.1259	0.9223	2.1836	2.3192	2.5105	1.8226	1.2543
CEP43	1.2625	2.1677	3.3543	2.571	3.4444	6.4167	2.2876	2.9634	0.8904	1.7345	1.6966	3.3743	2.6293	1.6641	2.9204	2.8701	2.415	3.4755	2.9649	4.2522	2.4239	2.7127	3.0159	3.1801	2.5889	2.7663	2.7004	2.5287	2.794	2.3788	2.6456	2.7862	1.7232	1.0522	2.8176	3.3984	3.4249	2.9634	2.6137	2.9007	2.0648	3.0433	3.3026	-0.1809	1.2201	0.1578	1.3224	0.5677	-0.2568
IRAG2	5.2597	5.4227	5.9718	5.9516	6.442	7.2272	4.5332	5.3443	2.8712	4.3438	4.9183	5.9555	4.6709	4.3786	6.1104	5.5265	5.2316	5.1902	5.768	6.5581	5.0137	5.2185	4.7803	5.6709	5.2804	4.5912	5.2324	4.4101	3.9823	4.8683	4.6455	5.2069	4.0237	4.4963	4.6877	5.3932	4.0723	5.0973	4.9152	4.0767	4.3745	4.7267	4.9393	-1.4501	1.6695	-0.4532	0.9365	0.332	0.6225
COMT	4.5061	4.5963	4.6129	5.72	5.584	5.7358	4.6934	4.9585	2.0029	3.849	4.3512	5.0741	4.5139	3.7463	5.1906	4.842	4.7408	4.8059	5.588	6.3288	4.6086	5.2776	4.7552	5.0686	4.9353	4.2313	4.9309	5.1325	4.7095	4.2095	5.0379	5.4905	3.7332	4.3917	4.7665	5.2406	4.687	4.7646	5.1975	4.7279	4.2292	4.6313	4.8785	0.6127	2.6099	1.1232	3.0946	1.3213	1.1858
MMP7	0.6297	0.3893	0.3893	0.0854	0.7998	0.1547	0.6628	0.6686	0.3573	0.4206	0.2237	0.1477	0.6719	0.2941	0.2538	0.3804	0.4843	0.1846	0.3503	0.4257	0.2745	0.6471	0.6648	0.4818	0.251	0.475	0.7903	0.6551	0.2908	1.0254	0.688	0.7736	0.3842	0.6779	0.6268	0.6533	0.5351	0.3245	0.6612	0.6486	0.6207	0.6297	-0.5875	0.0699	0.6539	0.5503	0.7043	0.3453	0.4424
PON2	0.1149	0.5976	-0.1352	0.8221	0.6614	-1.0389	0.7531	0.0922	0.2138	0.1518	-0.4792	0.6935	0.3411	-0.0735	-0.3439	0.4752	0.4611	0.3511	-0.2573	1.1016	0.3086	0.5801	0.7358	0.7497	-0.171	0.0518	0.6479	0.8083	0.8651	0.6303	-0.3257	-0.0087	-0.6666	0.053	0.8738	1.1904	-0.3245	0.7474	0.7844	0.3244	0.0167	0.6559	0.3334	-0.029	0.6022	-0.057	0.1213	-0.2639	-0.3882
ADAMTS16	-1.4693	-1.0341	-1.7738	-2.4654	-1.1497	-1.6872	-1.6091	-1.368	-1.5183	-1.0622	-1.6187	-1.9615	-0.3322	-1.8043	-2.3821	-1.7094	-0.8347	-1.7279	-1.4634	-1.2953	-1.5381	-1.4275	-1.861	-1.4532	-1.4607	-1.6916	-1.2247	-0.5967	0.2178	-1.0023	-0.9992	-1.9271	-1.6282	-1.3692	-1.7583	-1.1487	-1.6397	-1.7249	-1.5878	-1.6184	-1.6322	-1.6247	-2.1419	-2.2418	-0.7399	-1.516	-1.5315	-1.6483	-1.6462
GP2	0.3119	0.1192	0.6521	0.0432	2.2477	-0.0063	0.7005	1.1512	0.9464	0.055	0.22	1.5293	0.5528	0.2892	1.6726	0.7189	0.5135	1.3712	1.3497	-0.2868	0.0308	-0.1909	-0.2751	2.0292	1.0238	-0.4774	1.1153	-0.2217	0.7066	1.1574	0.385	0.7395	0.1546	2.2107	0.7854	0.1931	-0.256	0.0101	0.8551	1.8273	0.6855	-0.1097	0.3586	0.2443	-0.1377	1.0549	0.0989	1.2268	1.3829
WASF1	2.6878	3.5946	3.7613	4.6564	4.5342	5.2611	4.0381	4.7632	1.616	2.8838	3.322	4.4871	3.4455	3.1023	4.1614	3.7902	3.4376	4.4333	4.1853	5.104	4.0839	2.8403	3.3669	3.674	3.3314	3.4014	4.3548	2.2178	3.038	3.5469	2.862	3.7066	2.2443	3.47	3.7944	3.4669	3.0329	2.7532	4.1411	3.133	2.3789	3.2163	3.8507	0.2266	1.2263	0.6497	2.2914	0.7367	0.2266
MPHOSPH8	2.119	2.0976	2.8304	3.2514	3.7656	6.7181	1.7782	3.2822	0.6504	1.1732	1.4842	3.309	1.8033	1.7191	3.0418	2.5254	2.4007	3.5466	2.7749	4.3103	2.3872	2.2875	2.7334	2.4839	3.1721	2.0897	2.983	2.774	1.8484	2.4918	2.0486	3.1601	1.9205	2.2453	2.4452	3.726	2.3429	2.3247	3.1197	1.9895	2.1473	3.2598	3.2304	0.1031	0.6892	0.3864	1.7349	0.6648	0.6725
DNAJB8	1.4105	1.1116	1.7823	1.3858	1.4458	2.8045	0.7183	0.8757	0.7183	0.7183	0.7183	1.4974	0.826	1.011	1.2583	1.4629	0.796	0.9509	1.6581	2.5347	0.9665	1.4129	0.7183	1.4753	0.8279	0.7183	1.2506	0.7183	0.7183	0.7666	1.4136	1.1861	0.7183	1.1345	1.2234	1.2261	0.7183	1.0895	0.9672	1.3993	0.7183	0.9775	0.7864	0.7183	0.7183	0.7183	0.7183	0.7183	0.7183
SLITRK6	0.3102	0.9448	1.3592	0.126	-0.2358	-0.3629	0.5185	0.467	0.4876	0.0508	-0.1869	0.0079	0.8178	0.3973	0.7442	1.8869	0.7506	0.5388	-0.1383	0.4451	0.9526	0.5338	0.2701	0.1245	0.6411	0.5889	0.4009	0.7526	-0.3236	-0.0423	0.774	0.3808	0.6607	0.6398	0.1245	1.0994	0.5036	0.8228	0.7409	0.8144	0.6293	-0.1093	0.3779	0.343	1.5058	-0.1111	0.3754	-0.128	0.8843
GPR37	0.8701	1.051	0.6024	0.3976	1.6476	-0.3492	-0.1223	1.4747	0.0879	0.2323	-0.3002	0.5158	0.736	0.3361	1.9747	1.3254	0.6497	2.0638	1.8086	2.0086	0.4521	0.8109	-0.5746	0.3725	1.1189	0.7748	0.2729	0.8224	0.7775	1.5282	0.1631	1.3515	0.7209	1.4319	1.6048	1.5221	-0.1795	1.414	1.2809	-0.3578	1.5617	0.3551	0.381	1.4399	0.7685	1.6455	0.1483	0.9479	0.3368
GZMH	-0.1414	0.0276	-0.7372	-0.2084	-0.4988	9.0168	0.3424	1.1988	0.783	-1.3319	-0.917	0.0077	-0.0963	0.9714	-0.0845	-0.1286	0.4553	0.0799	0.1394	1.1621	-0.4008	0.3654	-0.7492	0.4335	0.5134	0.1052	0.0372	0.6858	0.4037	0.9857	0.3941	0.7125	0.0939	0.8556	-1.5226	-0.7249	-1.0286	-0.0105	0.8399	1.0423	0.7306	0.5645	-0.2082	-0.2534	-0.2979	-0.9097	-0.8934	-0.42	-0.5788
GYS1	3.5576	3.826	4.2333	5.4739	4.8808	5.7726	3.9211	4.0887	1.8355	2.7827	2.9649	5.2491	2.2215	2.3286	3.9597	4.8174	3.441	4.2323	3.0015	2.1804	3.5276	4.0536	4.8903	3.9188	3.5688	3.933	3.871	3.2833	2.6781	4.1337	3.6928	4.9665	3.1112	3.798	3.7341	6.1761	3.1212	2.9294	3.7237	3.7181	3.4901	4.0552	4.5982	-1.5444	1.2282	-0.8059	2.7127	-0.0477	-1.5011
THPO	1.053	1.6558	1.4199	1.6748	1.6411	2.2247	1.389	1.0304	0.5162	1.0726	1.299	1.5124	1.4	1.0434	2.0386	1.6077	1.5357	1.5034	1.6277	1.6663	1.3541	0.9536	1.374	1.6134	1.244	1.8266	1.9187	1.2469	1.406	1.6702	1.3665	1.557	1.1786	0.8564	1.79	1.3009	1.2413	1.0549	1.4919	0.8294	1.2347	1.7865	1.5278	0.4917	1.4215	0.261	0.9513	0.543	0.8068
CLEC1A	-0.6319	0.6296	0.1038	0.0129	-0.3157	-0.3791	0.367	-0.4058	0.2877	0.0103	0.5919	-0.4674	0.1931	0.276	-0.4755	0.4529	0.8084	0.5514	-0.0008	0.4396	0.2976	0.0451	-0.2489	0.4224	0.0863	-0.0167	0.2758	0.1711	-0.0695	0.1931	0.2017	0.1135	0.2443	-0.053	0.355	0.1478	1.1133	-0.03	0.6248	1.0379	0.1804	-0.1706	0.0362	0.6112	0.4601	0.0455	0.5258	-0.0522	0.7544
ENTPD6	0.4918	0.9176	0.6249	0.5954	0.926	0.4843	0.6414	0.6762	0.866	0.7757	0.6016	0.5554	0.7093	0.6211	0.6959	0.8321	0.7254	0.5416	0.5299	0.9602	0.3895	0.9613	0.7761	0.8552	0.4637	0.615	0.8317	0.646	0.3246	0.6435	0.7499	0.465	-0.0528	0.4183	0.6289	0.1324	0.6266	0.6684	0.8767	0.4638	0.4723	0.6464	-0.5794	0.7719	1.2914	0.6464	0.7488	0.772	0.2076
IL6	-2.2436	-0.7295	-1.6802	0.2461	-0.4147	-1.2886	-1.0271	-1.5306	-0.6249	-2.2754	-0.2731	-1.202	-1.2477	-1.5629	-1.1245	-0.9736	-1.3964	0.116	1.8435	0.6964	-0.773	-0.7785	-1.5525	-1.4184	-1.1154	1.2727	-1.4004	-0.7371	0.3867	-1.9527	-0.685	-1.4461	-1.4185	-0.3371	-0.382	-2.3678	-1.5458	-1.2007	-0.4312	-0.9861	-1.2216	-0.6276	-1.5077	-0.7745	-0.5689	-1.363	-2.3072	-1.2574	-2.1786
CEACAM8	-0.5897	1.0458	0.2213	0.4759	0.0994	5.7463	0.5247	-0.1714	-0.9471	-1.1634	-0.9552	-0.1047	0.1111	-1.0058	-0.0959	0.8992	-0.1486	-0.0406	-0.3392	0.2474	-0.4892	-0.1348	0.6596	-0.122	-0.1097	0.3702	-0.3259	0.1305	1.1409	-0.7097	0.3273	-0.2155	-0.7505	-0.157	-0.0002	-0.1409	-0.1432	0.3245	0.7203	0.2631	0.165	0.0582	-0.9545	-0.0134	0.6431	-0.4618	0.0732	-0.8605	-0.2635
S100P	-1.4997	-0.9179	-0.5218	-0.7282	-0.8506	3.7279	-1.0648	-0.9126	-1.5069	-0.9632	-1.5257	-1.6719	-1.0427	-1.2804	-1.2738	-0.7412	-1.6348	0.1989	-1.6722	-1.096	-1.0108	-1.153	-1.4287	-0.8018	-1.2704	-0.9872	-0.4471	-0.335	-1.2681	2.694	-0.5721	-1.1659	-1.6722	-1.3507	-0.7089	-1.6722	-1.1092	-1.1594	-1.0443	-1.5527	-1.5822	-1.1027	-1.6722	-1.6722	-0.4031	-0.9135	-1.2107	-1.3524	-1.6722
ENTPD5	-0.3503	0.4823	0.3905	0.2431	0.3241	-0.1392	0.2882	0.1153	0.6525	0.562	0.198	0.0133	0.3247	0.1371	0.2631	0.3816	0.2655	-0.1758	0.0981	0.4513	0.0018	0.4441	0.7707	0.4073	-0.2619	0.2217	0.6261	0.8633	0.2278	0.319	0.1196	-0.2939	0.3386	-0.237	0.1439	0.2601	0.3255	-0.1976	0.3106	0.636	-0.3718	0.4189	-0.3477	-0.018	0.1442	0.1675	0.0968	-0.1282	0.2147
ACE2	-0.6387	-0.8997	-1.1702	-0.412	-1.0731	-0.0648	-0.5896	0.8195	-0.6264	-0.359	-0.6601	-0.6147	-0.691	-0.7754	-0.1193	-0.4816	-0.8581	-0.9051	-1.453	-0.8643	-0.4893	-0.2257	-0.3218	1.5327	-0.5239	-0.1261	-0.8708	-0.6489	-0.1932	-0.4779	-0.7495	-0.3919	-0.4828	-1.4522	-0.5622	-0.6865	-0.6682	-0.7695	0.0207	-0.7471	-0.457	0.0758	-1.453	-0.7664	-0.1765	-0.5018	-0.3136	-0.1259	-0.7114
DCN	0.6176	0.373	0.4694	0.3792	0.3768	-0.4247	0.6967	0.2422	0.1434	0.5795	0.404	0.1557	0.3659	0.4243	0.3873	0.5492	0.5642	0.3713	0.0594	0.5773	0.2112	0.7395	0.5111	0.4659	0.2603	0.4651	0.4547	0.4157	0.1598	0.4241	0.6377	0.3611	0.3682	0.4129	0.4804	0.375	-0.1925	0.3189	0.7231	-0.031	0.4372	0.1992	0.0762	0.144	1.0486	0.8097	0.635	0.3565	0.5296
GLO1	3.9829	4.3144	4.4187	4.155	4.6907	6.3257	4.9805	5.3008	2.7393	3.2513	4.7646	4.8688	3.7285	4.1692	4.9889	4.9564	4.668	5.1087	4.3035	5.2162	4.7747	4.1801	4.7056	4.2882	3.7717	4.2799	4.2587	4.13	4.8159	4.0129	4.066	4.3085	3.5777	3.882	3.8315	4.4378	4.0874	4.0529	4.6677	3.6516	4.2273	4.273	3.8869	3.6825	3.7245	2.8942	3.542	3.1654	2.6522
PAG1	1.7007	2.5667	2.672	2.9538	3.0322	6.3973	1.9965	2.8565	0.5776	1.2253	1.4252	3.0562	1.9334	1.6549	2.5114	2.2623	2.5333	2.8918	2.3889	3.9815	2.1717	2.3915	1.8873	2.4449	2.6711	1.8568	2.049	2.1238	2.0862	1.7239	1.8669	3.0619	1.2484	2.1065	2.1562	2.3098	1.72	2.3358	2.541	1.531	1.8781	2.2729	2.0368	0.0897	0.4894	0.0035	0.9457	-0.1591	-0.1414
ADAM15	0.325	0.3737	0.3687	0.369	0.0327	-0.1894	0.4796	-0.3442	0.2835	0.7393	0.6568	-0.1271	0.6694	0.0012	-0.4056	0.6551	0.4011	-0.0859	0.1124	0.6454	0.1982	0.4835	0.4491	0.3751	-0.0738	0.3752	0.2011	0.2792	0.3754	0.4042	0.5268	0.3691	0.6734	-0.2024	-0.0072	0.2897	1.3255	0.9398	0.6248	0.718	0.3122	-0.1426	0.2777	0.3934	1.7308	-0.1193	0.5115	0.1036	0.478
USP8	3.2473	3.9184	4.5426	4.8476	5.1357	8.3509	3.502	4.7594	0.6781	2.4325	2.8637	4.4528	3.8048	2.5235	3.7518	4.5543	4.208	4.7881	4.7847	6.1944	3.9301	3.82	4.2566	3.9103	4.4917	3.4634	4.531	3.3562	3.5181	4.3341	3.3976	4.3602	2.6547	3.6084	4.3796	4.743	3.9093	4.1509	4.4382	3.2409	3.6044	4.1451	4.2624	-0.3656	2.168	0.7894	2.8016	0.8894	-0.953
ITGB1BP2	5.6587	5.6567	6.7602	7.2317	7.4673	8.4006	5.235	6.5561	3.5104	4.858	5.3588	6.9598	5.6939	5.7192	6.3698	6.4836	6.5808	6.8311	6.6888	8.0541	5.6801	6.0088	6.2169	5.6969	6.2281	6.0522	6.764	6.2809	5.5935	6.1868	5.4707	6.6832	4.7516	4.9275	6.9259	6.6151	6.0624	6.8167	6.5587	6.3297	5.2403	6.0905	6.2901	0.5486	4.2125	1.9672	5.5065	3.0266	0.5384
CTSH	-2.0984	-1.4557	-1.9222	-1.9698	-0.9084	-1.0125	-1.3861	-0.9464	-0.7812	-0.7773	-1.6138	-0.4956	-1.4367	-0.6624	-1.6737	-1.6033	-2.6999	-0.1166	-1.2874	-1.5154	-1.2988	-0.4335	-2.9759	-2.4364	-1.4048	-1.6897	-1.5176	-1.1054	-0.4733	-1.4079	0.1656	-0.4632	-1.6665	-1.8087	-2.1041	-3.0272	-3.7905	-0.8653	-2.1012	-1.6567	-3.083	-2.1776	-2.5158	-1.6914	-1.7025	-0.81	-2.2242	-0.3718	-0.2572
BAG6	1.7919	2.1401	2.4859	2.4507	2.7881	3.0604	2.1015	2.2988	0.8582	1.3482	1.8015	2.4094	1.9109	1.4908	2.3911	2.2758	1.9873	2.2	2.2871	3.07	2.2007	2.0799	2.1572	2.3473	2.0996	1.7163	2.275	1.9855	1.5502	1.7274	1.8325	2.0089	1.3656	1.6001	2.1763	2.294	1.7526	1.8511	2.2372	1.411	1.3545	1.9262	1.892	0.6927	1.3232	0.4973	0.9798	0.6983	0.4812
MSTN	0.4772	0.9034	0.7174	0.862	0.7946	1.0991	1.0607	0.8077	0.4878	0.709	0.7749	0.2885	1.722	0.7107	1.3565	1.3845	1.8376	0.3995	0.5086	1.6837	0.6173	1.0801	1.5874	0.8287	0.7233	1.0589	0.8039	-0.2802	-0.196	0.4391	0.4909	0.9372	0.1414	0.7866	0.7079	0.1493	1.2274	-0.2875	0.6387	0.5218	-0.2596	0.2782	0.632	1.0015	1.5043	0.5932	1.0132	0.4513	0.6
BOC	0.182	0.4211	0.4201	-0.2441	-0.1054	-0.2888	0.0628	0.3075	0.3489	0.4024	-0.0022	0.1059	0.6485	0.6583	-0.3022	0.607	0.2565	-0.3387	-0.5918	0.4579	0.4569	0.4655	0.6438	0.0762	0.1222	0.2925	0.2005	0.4861	0.0158	-0.1004	0.531	0.0028	0.1664	0.175	0.3208	0.6591	0.2885	0.2838	0.6009	0.6224	-0.0761	-0.0815	0.0662	-0.0739	0.8596	0.3812	0.4932	0.2734	0.4084
ADH4	-1.9248	-0.2729	0.2996	0.1863	0.0635	-0.9656	-1.3212	0.7976	0.729	-1.8029	-1.0221	-0.992	-0.972	-0.52	-0.7078	-1.3782	-2.1236	-0.5781	-0.5723	-0.249	1.3602	1.5254	-1.219	-0.2766	-1.1554	-1.5294	-0.1969	1.6554	-0.6985	-0.1247	0.2325	-2.2612	-2.0107	-0.9568	-2.1033	-0.8102	-1.2324	-1.9619	0.5423	-0.5516	0.7733	0.2721	-0.0429	0.3991	0.8613	0.3442	-1.9388	-1.9008	-0.6135
CLTA	0.0699	1.0185	1.0947	2.159	2.902	3.607	0.6374	1.0859	0.2162	0.3347	0.501	1.4365	0.7398	0.5114	1.0172	1.1954	0.8212	1.1143	1.6573	1.8545	0.4899	1.1545	1.1282	1.1198	1.4331	0.8275	0.9757	1.6051	0.8755	0.7811	1.1382	1.4416	0.9376	1.4344	1.0331	1.0098	2.4127	0.7334	1.5738	1.078	0.338	0.9232	1.9707	0.5294	0.0226	-0.3348	-0.1418	-0.8255	0.071
CCL27	-0.665	-0.7474	-0.8847	-0.7062	0.256	-0.0464	-0.3877	-0.5257	-1.3466	-0.6035	-0.5663	-0.0452	-0.7569	-0.2027	-0.1583	-0.3074	-0.1542	0.3532	0.1926	0.0921	-0.5668	-1.1026	0.5225	0.1124	0.1133	0.311	0.6432	0.6278	-0.3048	0.6615	1.2627	0.2162	-1.0085	0.1688	0.5078	0.5673	-0.9846	0.3387	1.6302	0.385	-0.5975	-1.0451	-0.3737	-0.8085	0.4523	-0.1401	-0.1355	-0.8229	-0.82
AK1	2.8745	3.8633	3.4247	4.4523	4.6945	6.3013	4.1187	3.611	1.5166	2.3981	3.1906	4.3379	2.8381	3.4305	3.885	3.8903	3.6037	4.2638	3.7963	5.086	3.0017	3.3813	4.1088	3.875	4.2983	3.6401	3.7714	3.5815	4.3227	3.8927	3.6649	4.3432	3.1758	3.1943	4.1063	4.0447	4.0428	3.8294	4.7103	3.7389	3.3412	3.4757	3.8021	2.1193	1.7775	1.3258	2.0601	1.5441	1.0594
ANXA4	3.0182	3.2726	4.0015	4.0587	4.5518	6.8021	2.5068	3.6249	0.9366	2.3286	2.9125	4.5721	3.2507	3.0865	3.9556	4.0818	3.5883	3.7959	4.0768	4.9854	3.1523	3.3428	3.1379	3.8152	3.759	3.358	3.3851	3.3195	2.8351	3.854	3.2572	3.8209	2.5627	3.3421	3.4414	4.2549	3.2841	3.5695	3.9565	3.3957	2.9519	3.6797	3.7596	0.3633	1.6427	0.4568	2.1996	1.1964	0.0373
ACOX1	0.6962	0.6962	0.7761	1.4376	2.1808	2.5213	0.6962	1.0168	0.6962	0.845	0.6962	1.7884	0.6962	0.6962	1.2434	1.2062	0.6962	1.2806	0.7728	1.7265	0.816	0.9379	0.6962	1.0819	1.7243	0.6962	0.8075	0.8018	0.845	0.9496	0.6962	1.3426	0.6962	1.0398	1.3353	1.3523	1.1753	0.6962	1.6429	0.6962	0.6962	1.5796	1.022	0.6962	0.6962	0.6962	2.2896	0.6962	0.6962
NTproBNP	1.3761	2.3041	0.2649	1.4248	2.1284	1.2228	0.7244	2.2229	1.3208	1.3049	0.8093	1.6174	2.1429	-0.0889	2.3549	1.7214	2.0615	0.5006	1.8064	1.7294	1.634	1.2249	1.3274	1.0669	2.8509	2.2703	0.1594	2.8246	1.0209	0.9992	2.4479	1.9441	1.2288	1.512	2.4105	3.5727	2.6481	1.2925	2.4356	2.4087	2.8466	1.4453	2.3906	1.0296	3.0332	0.7174	2.8238	1.4744	0.273
CLC	-0.1548	-0.2257	0.3837	-0.3375	0.7464	5.7284	-0.1277	0.2097	0.7924	0.2958	-0.5676	0.2087	-1.2836	-0.7507	-1.2473	0.2563	-1.3024	-0.3174	-0.4145	-0.1344	-0.8679	-1.0884	-0.8095	0.4529	-0.4999	-1.057	-1.0149	0.3358	-0.7463	0.5352	0.933	0.0097	-0.7086	0.4827	-0.0493	-0.0363	-0.3099	0.9848	1.5922	-0.7854	0.2182	0.0544	-0.3744	0.1988	0.1301	0.6527	0.3927	-0.7907	-0.8816
CNST	5.223	5.0215	5.9307	5.9535	6.2274	7.6957	5.1242	5.9955	2.8022	4.7141	5.1314	6.5941	5.6607	5.5356	6.2912	6.3311	5.8672	6.5888	6.0556	6.8898	5.9407	5.4145	5.8997	6.316	6.1747	5.5043	5.9527	5.4064	5.416	6.221	5.8355	6.377	5.2843	5.2996	6.3718	6.646	5.7805	5.6477	6.1619	5.4715	5.6917	6.6032	6.3092	0.2997	3.5156	2.2789	4.8596	2.9587	-0.0861
LEPR	0.2538	0.5519	0.3721	0.2708	1.1833	0.5742	0.244	0.344	0.7654	0.6201	0.0115	0.1792	0.4572	0.8689	0.3127	0.451	0.4812	0.0211	0.0561	0.0899	0.2365	-0.0313	0.0515	0.358	0.1671	0.7427	0.1487	0.5292	0.1528	0.5431	0.7126	0.2316	0.5469	0.3886	0.4359	0.4751	0.7508	0.3021	0.146	0.319	0.2	-0.133	0.3397	0.5737	0.9088	0.1543	0.557	0.4527	0.6724
TSHB	1.556	1.2805	-0.3014	0.8515	1.2999	2.2162	0.645	-1.6211	0.6056	-2.3122	0.5789	0.0584	1.2488	0.5244	0.492	1.5373	1.3767	0.8512	0.1997	1.3229	0.0138	0.5725	0.1658	-2.1809	0.3038	0.057	1.1754	1.2631	0.9476	-0.393	0.9975	1.1379	2.5107	1.3051	0.914	0.0966	-0.3699	1.1346	-0.2948	0.9234	1.9011	1.2332	1.1042	0.1057	0.2732	-0.8077	-0.8576	1.1846	2.1644
S100A11	-0.95	-0.4891	-0.5753	-0.3267	-0.513	4.204	-0.4301	-0.2239	-0.6769	-0.7153	-0.6199	-0.6829	-0.7917	-0.8321	-0.4976	-0.6231	-0.5884	-0.3634	-0.6476	-0.4181	-0.7686	-0.5368	-0.9693	-0.4526	-0.3718	-0.3432	-0.6154	-0.4406	-0.0072	0.021	0.0195	-0.4929	-0.8837	-0.685	-0.6346	-0.7895	-0.2888	-0.4051	-0.2217	-0.7303	-0.6768	-0.2032	-0.7593	-0.4821	-0.0767	-0.5726	-0.4901	-0.801	-0.5837
VSIR	3.8855	2.6189	3.8356	4.3796	4.5112	6.403	2.8463	4.597	1.4506	2.6628	2.5709	4.6689	2.1905	2.946	4.3143	3.3495	3.985	4.0713	4.2673	4.7614	3.1854	2.6678	3.3897	3.3452	4.4399	2.6769	3.2786	3.3739	2.8116	3.7583	3.279	4.5385	2.3924	3.7847	3.9372	4.1989	2.7431	3.8587	3.2177	3.3044	3.1251	3.8324	3.8852	0.2309	1.8037	0.2944	1.7511	0.9048	0.0984
PCDH17	0.5835	0.6784	0.4796	0.554	0.5108	0.2414	1.6215	0.0709	0.7833	0.3506	0.6725	0.441	0.9838	0.2434	-0.0288	0.4738	0.4041	1.0924	0.0645	0.472	0.9825	0.404	0.4285	0.5495	0.6723	0.7374	0.4535	0.3829	1.1388	0.8083	1.0758	0.9773	0.755	0.4837	0.4725	0.9588	0.5227	0.8418	1.8811	0.5129	0.8632	0.5559	0.7561	0.9373	1.2585	0.2064	0.9137	1.3332	0.8854
PDGFRA	-0.0862	0.1238	0.0767	-0.2434	0.5901	-0.4507	0.4862	0.0954	0.2554	0.8044	-0.2763	-0.0792	0.5867	0.3193	0.5065	0.0928	0.4043	0.0825	-0.0774	0.201	0.0751	0.2863	-0.0889	0.3254	0.1127	0.3542	-0.0404	0.6307	-0.4309	0.4191	0.5076	0.161	0.3142	0.315	0.4488	0.3341	0.1134	0.4764	0.8632	-0.0624	0.4212	-0.2198	0.307	0.1073	1.3765	0.6751	0.5444	-0.0159	0.2382
CDH17	-0.6004	-1.6269	-0.2	-0.4539	-0.5061	-0.6221	-1.0052	0.2817	-1.1391	-0.783	0.7543	-0.7169	-0.3532	0.3882	-0.224	-1.0425	-0.3765	-1.0714	-0.9814	-1.0003	-0.9143	-1.4087	-1.0544	-0.3904	0.428	0.0393	-1.493	0.2621	-0.989	-0.2174	-0.0558	-1.0735	-1.152	-0.969	-1.1409	-0.9597	-0.0269	-0.3871	-0.5989	-0.0418	0.6421	-0.99	0.03	-0.1186	0.1806	0.3555	-0.3024	-0.7547	-0.1069
SNX9	3.4986	3.7569	4.3661	4.8496	5.3667	6.3319	3.5801	3.8062	1.8089	3.0582	3.4553	4.5506	3.9204	3.5973	4.8622	3.8001	4.455	4.5298	4.6822	5.2809	3.7695	3.6201	3.8342	4.4837	4.2803	4.0703	3.8705	4.0045	3.5842	4.5917	3.9587	4.5101	2.9208	3.712	4.2176	4.3899	3.7859	3.7667	4.2304	3.5991	3.6551	3.6463	4.0868	1.5165	2.4568	1.2737	3.1108	1.7513	1.0952
NTRK2	0.5047	0.3787	0.1842	0.5232	-0.0494	-0.0319	0.3352	0.0368	0.0959	0.3972	0.2995	0.2507	-0.0191	0.316	0.2346	0.311	0.2237	0.4003	-0.1913	0.4194	0.1986	0.592	0.1518	0.3082	-0.12	0.1489	-0.0619	0.4585	-0.0237	0.6147	0.6725	0.1158	0.2243	0.3697	0.1117	0.2551	0.3913	0.2261	0.6402	0.403	0.4177	-0.207	0.1486	0.1066	1.3111	0.7784	0.3377	0.0126	0.4258
ACY1	-0.3696	1.005	0.7903	1.2094	1.0426	1.5255	0.1203	1.0469	0.9285	-0.2728	0.5273	0.5457	0.3633	0.657	1.3647	0.2715	-0.5592	0.3198	1.3179	1.2817	0.1887	0.9821	0.0639	0.9285	0.3658	0.5048	0.2756	1.419	0.4684	1.1499	0.6406	0.0518	-0.2251	-0.2832	0.2012	0.6311	0.4632	0.0684	1.4376	0.3599	0.7202	0.7755	1.108	1.0683	1.0944	1.174	0.2275	0.0769	0.3151
DOK2	4.533	4.585	5.3403	5.835	6.5607	8.0084	4.2476	5.5144	2.07	3.5537	4.5398	6.0469	4.4766	4.6438	5.95	5.1649	5.2632	5.9895	5.9334	6.7383	5.1651	4.723	4.6484	5.5475	6	4.6251	5.446	5.0951	4.4249	5.478	4.6341	5.6639	4.0617	4.433	5.6205	5.7527	5.0674	5.0374	5.822	4.6767	4.3957	5.3472	5.9253	-0.2376	2.5896	0.9686	3.2451	1.5157	-0.1708
AGXT	-1.7423	0.3253	0.2594	0.7118	0.1882	0.2685	-1.1482	0.1547	0.9705	-0.595	-1.0661	-1.2047	-0.5855	-0.0569	-0.3208	-0.932	-1.3733	-1.3361	-0.2098	-0.9242	-0.9145	-0.3428	-1.3808	1.1475	-1.0528	-0.2363	-1.2711	-0.1403	-0.2667	-0.6554	-0.2291	-1.6244	-1.322	-1.6357	-1.3526	-0.8822	-0.3897	-1.4933	-0.0442	-0.4784	-1.3136	-0.3087	-0.2487	-0.2353	0.1854	0.4902	-0.6993	-1.2256	-0.9122
STK4	3.7987	3.9393	4.3912	4.6582	4.5743	6.0308	3.0602	4.4676	1.8556	3.2596	3.8636	4.5651	4.0108	3.8092	4.5978	4.4189	4.2851	4.5772	4.7104	5.3353	4.1636	3.9249	4.1961	4.5027	4.6688	4.0163	4.3698	3.9167	4.054	4.1853	3.9985	4.9337	3.6664	3.8441	4.5797	5.1642	4.0594	4.3104	4.5348	4.2599	4.1504	4.6539	4.8238	1.037	2.4451	1.4071	3.5725	1.6945	1.037
TGM2	2.6704	3.7929	2.5377	4.1018	3.1691	4.1201	4.5227	3.2278	2.7556	2.3726	3.6595	3.0999	2.77	3.4064	3.1723	3.3014	2.7247	4.5338	2.5162	3.698	3.2305	2.2504	4.7852	3.3536	4.0869	3.8617	2.4902	3.2128	5.0118	3.5872	3.3626	3.9023	3.0653	3.0229	3.4498	5.728	3.6948	3.4246	4.2525	3.1803	2.3527	3.214	3.3846	3.4379	2.9481	2.5393	4.0506	3.0209	2.6342
DPP7	1.2245	-0.1388	1.2325	1.6765	2.0512	4.6022	0.6138	0.915	-0.7193	0.5266	0.4024	1.8953	0.7049	0.9742	1.6365	1.7819	1.1573	1.6931	1.5547	1.7382	0.4314	-0.3366	1.1102	1.8409	1.6568	0.9353	1.4199	1.2672	0.6998	1.9358	1.7027	1.4448	0.8533	0.589	1.14	1.8011	-0.1281	1.3973	0.9251	0.8385	0.539	1.8692	2.0368	-1.5251	-0.5568	-0.6504	0.0192	-0.4117	-0.9844
PLIN3	1.6925	1.8357	2.2574	2.5163	2.8764	4.0897	1.4796	2.1704	0.8296	1.2998	1.6169	2.4368	1.7232	1.6906	2.4476	2.2402	1.9418	2.4065	2.4514	3.1061	1.9312	1.7766	1.6097	2.2185	2.2168	1.7023	1.9773	1.9113	1.6002	1.873	2.0078	2.2667	1.403	1.6282	2.4063	2.6045	1.6732	2.0054	2.4163	1.7107	1.7447	1.9806	2.0937	0.1753	0.9908	0.0337	1.1669	0.1986	0.0616
PLPBP	3.7655	4.0847	4.5486	4.8237	5.4097	6.8993	3.9778	4.3677	1.6926	3.2639	3.6904	5.0127	3.9462	3.78	4.9076	4.6579	4.4064	4.5616	4.8011	5.5394	3.9789	4.0878	4.043	4.5176	4.5196	4.2259	4.3104	4.1957	4.0506	4.3894	4.0498	5.0118	3.3242	3.7895	4.6491	4.879	4.1816	4.4998	4.5576	4.2965	3.8715	4.4346	4.6362	1.2952	2.2073	0.7889	3.1069	1.8145	0.8025
ICAM5	0.923	0.2186	0.2634	0.3011	0.1849	0.4194	-0.1143	0.6975	-0.0464	0.0595	0.2727	0.7866	-0.1346	0.2226	-0.4967	0.5967	-0.1257	0.3921	-0.0567	0.1758	1.0858	1.3278	0.6974	0.5643	0.5722	0.3381	0.5201	0.8374	0.614	1.1108	0.5259	0.6344	0.7158	-0.8831	0.6221	0.4247	-0.2198	0.7608	0.4483	1.1577	-0.5749	-0.0458	0.3432	0.3686	0.9434	0.7186	0.6414	-0.4118	0.6253
PRKAR1A	5.3987	4.7804	5.3971	5.3362	6.0064	6.5663	4.0602	5.174	2.1781	3.9259	3.9788	5.7086	4.2625	4.6385	5.2658	5.5793	4.951	5.6967	5.7749	5.7663	4.5696	4.7394	3.9541	5.3953	5.3264	5.1327	4.749	4.4236	4.3262	5.4991	5.0067	5.7647	4.6475	4.4322	4.9697	6.0461	4.6018	4.7023	5.8032	4.948	5.0455	4.9848	5.2092	0.0859	2.4826	0.9906	4.3308	1.923	-0.4306
IL6ST	0.0228	0.0349	0.2478	0.3028	0.1472	0.0236	0.2017	0.2751	0.4081	0.5086	0.0395	0.2601	0.2166	0.4625	-0.0456	0.1935	0.1954	0.2173	-0.0483	0.1432	0.2699	0.2747	-0.1598	0.3	0.0664	0.2858	0.1856	0.4026	0.1847	0.3046	0.3267	0.1415	0.2721	0.0972	0.2364	0.1964	0.3647	-0.0295	0.4975	0.4621	0.0328	-0.0888	-0.0102	0.1369	0.6759	0.1015	0.2002	0.0549	0.2366
DCTPP1	0.0304	0.9875	1.2648	1.0123	1.9373	3.3727	0.9757	1.1514	0.6192	0.8069	1.12	1.1169	1.069	0.8299	1.3109	0.9675	1.1542	0.9667	1.4114	2.2188	0.8904	0.8032	0.5752	0.9017	1.1668	1.0878	0.9082	1.546	0.2869	1.1379	0.9866	0.7312	1.0515	0.4687	1.2079	1.1487	1.188	0.6429	1.8351	0.7002	1.2461	0.1459	0.8739	1.0534	1.9447	1.1136	0.8439	0.5326	0.7789
PM20D1	-0.0281	1.0848	-1.7935	-2.6952	-0.4704	1.3426	0.1188	0.6262	0.8776	-1.066	0.5178	-5.138	-5.828	-5.0274	2.2642	1.2324	1.5637	1.6152	0.0655	1.112	2.6088	1.2292	-0.4695	2.4041	1.4836	2.2703	-1.1412	-6.0008	0.2198	-6.086	1.1826	0.1056	0.5942	-5.1861	-0.6697	0.0751	1.3042	0.0898	2.5185	0.4136	2.5413	0.6372	1.6421	1.9448	2.1516	2.3139	2.5499	1.8694	1.2464
LACTB2	2.9747	3.2646	3.5813	3.8761	4.4001	6.0034	2.7083	3.3807	1.1371	2.3633	2.8995	4.2493	3.0764	2.9823	3.9752	3.6957	3.5138	3.7244	3.9587	4.9407	2.9769	3.2142	3.1276	3.8231	3.7507	3.1596	3.5276	3.1733	2.8736	3.4633	3.2381	3.7737	2.5244	2.9846	3.6814	3.9296	3.2407	3.132	3.7835	3.1711	2.9264	3.574	3.4539	0.5157	1.5282	0.5754	2.3149	1.0154	-0.283
FADD	3.6699	4.1116	4.7409	5.1974	5.76	7.1804	3.605	4.562	1.489	3.2687	3.632	5.3461	4.0811	3.8869	4.8919	4.7699	4.513	4.9558	4.9688	5.942	4.0117	4.0608	3.9982	4.4855	5.0035	4.1746	4.5903	4.2639	3.7388	4.7078	4.2339	5.2397	3.6362	3.8059	5.0137	5.0142	4.3014	4.5369	5.0292	4.5179	4.0892	4.4497	5.0781	-0.1924	1.907	0.9407	2.9272	1.2528	0.7358
CGREF1	0.2081	0.8804	0.4787	0.2426	0.8583	0.4125	0.1992	0.2123	0.8074	-0.0109	0.8571	0.4822	0.9402	1.2583	1.2046	0.1984	0.4967	0.3631	0.0284	1.1043	0.9752	0.4117	0.7972	0.551	0.7654	1.0055	0.6704	1.6857	0.6306	0.2619	0.772	0.4993	1.0738	0.1893	1.0256	-0.1365	1.1109	1.0061	1.1252	0.2529	0.3067	-0.6037	0.0889	1.2808	1.3316	0.2892	0.5865	0.6723	-0.7094
CXCL8	-0.324	-0.1282	-0.2014	0.3724	0.5106	3.6954	0.4314	0.0098	-0.6754	-0.289	-0.2783	0.3692	0.0604	0.2113	0.5796	-0.0413	0.0323	1.4264	0.4014	0.8595	-0.288	0.1999	-0.0253	0.3693	0.0094	0.1927	0.0686	0.4084	0.0306	0.8838	0.0815	0.9002	-0.2213	0.1274	0.2048	0.8896	0.2098	0.2402	0.3634	0.3592	1.2563	-0.0116	0.0081	-0.0353	0.0959	-0.3863	-0.6412	-0.4098	-1.3
LGALS1	0.7976	1.2765	1.342	1.5576	1.9552	3.781	1.1166	1.0141	0.7532	0.2677	0.996	1.6168	0.661	0.71	0.8603	1.241	1.0323	1.8189	1.9108	2.1989	0.8972	0.6205	0.5301	0.7674	1.4381	0.9036	1.1003	1.3406	1.2423	1.1251	1.22	1.2563	0.9715	1.0665	1.8774	1.5104	1.0318	1.238	1.5107	1.441	1.1194	1.0001	1.199	0.8165	1.3056	0.5979	0.9454	0.6189	0.3987
IGFBPL1	-0.6637	-0.0298	-0.5713	-0.3122	0.7804	-0.2497	-0.1843	-0.1003	-0.3639	-0.3349	0.1516	-0.1753	-0.466	-0.5116	-0.1217	-0.177	-0.3841	0.4407	-0.1327	0.0517	0.5402	-0.0747	-0.1516	-0.0451	-0.3181	-0.1668	-0.1938	0.1033	0.1546	0.4487	0.6458	-0.1532	0.2345	-0.0891	0.127	0.046	0.1624	0.0794	0.581	0.1358	-0.0123	-0.9749	0.8893	0.9815	0.1537	-0.0338	0.2295	0.3891	0.2949
MNDA	-2.8467	-0.9811	-3.8716	-0.8454	-2.5694	5.6378	-1.4811	-2.6753	-2.7166	-2.6929	-1.4018	-1.9543	-3.1689	-2.9054	-2.2864	-2.2953	-2.7073	-1.6657	-2.559	-1.6062	-3.2914	0.2293	-1.6941	-1.4002	-1.8997	-0.8804	-2.5496	-2.1517	-0.7981	-2.7422	-2.0764	-1.779	-2.0735	-2.6852	-2.2176	-3.1568	-2.1015	-1.4508	-1.7861	-2.6617	-2.0308	-2.1386	-2.5703	-2.5126	-2.4266	-3.164	-2.321	-3.1357	-1.8761
CDH6	-0.7157	-0.1989	-0.2186	-0.535	-0.2867	-0.4203	-0.3731	-0.277	-0.2973	-0.1071	-0.39	-0.2773	0.1056	-0.1219	-0.8928	-0.2525	-0.3063	-0.8649	-1.3981	-0.2187	0.3708	-0.0408	-0.7439	-0.6307	-0.3993	0.4047	-0.352	-0.1682	-0.4332	0.2508	0.2051	-0.2396	-0.2007	-0.3023	-0.7273	0.2025	-0.2595	0.0682	0.9513	-0.2748	-0.2182	-0.779	-0.1705	-0.5974	0.6752	-0.3339	0.1591	-0.0825	-0.062
IL19	-0.8567	-1.6755	-1.5422	0.2232	-1.3042	-1.1077	-1.2065	-0.0688	-1.3812	-0.6312	-1.3122	-1.6814	-1.0792	-0.947	-0.0035	-1.0822	-0.7329	0.9331	-0.6001	-1.431	-0.9488	-0.9073	-1.9283	-0.7642	-1.3063	-0.7834	2.5555	-0.9583	-1.4013	-0.6728	-0.3783	-1.0667	-0.7778	-0.2733	-0.9565	-1.6164	-1.0753	0.6857	-0.8714	-0.285	-1.8638	-0.9595	-1.9548	-0.5973	-1.162	-1.9568	-0.2013	0.0391	-1.2223
ACAN	0.4512	0.4793	0.589	0.7245	0.8245	0.6953	0.8722	0.5125	1.3842	0.7725	0.1908	0.4265	0.5355	1.3852	0.2046	0.8163	0.5135	0.6913	0.008	0.5111	0.5123	1.4905	0.2379	1.5255	0.57	1.2102	0.3883	0.3031	0.0295	0.7548	1.6763	0.5066	0.3748	0.8056	0.7111	1.0786	0.2494	0.5014	0.9925	0.5359	0.6145	-0.113	0.6627	0.4914	1.2064	1.3489	0.631	0.2888	0.6986
PLXNB3	1.6567	1.6598	1.8278	2.4027	2.6928	3.7136	1.3086	2.0857	0.4128	1.0304	1.3276	2.5896	1.4788	1.8727	2.5694	2.0263	1.7633	2.5498	2.324	2.8728	1.4364	1.7496	1.4573	2.1605	2.2375	1.8983	1.8853	1.9236	1.5635	1.9662	1.7209	2.4012	1.4169	1.4143	2.2867	2.8662	1.6206	2.0837	2.309	1.7581	1.8321	2.2545	2.6505	0.3701	0.7535	0.2083	1.0385	0.1111	-0.6188
TYRO3	0.021	0.6237	0.0598	0.0764	-0.1579	0.0904	0.3141	-0.1292	0.7628	0.7148	0.3394	0.186	0.3993	0.6747	-0.435	0.3957	-0.0727	0.3104	-0.2538	0.4263	-0.0215	0.3496	-0.1875	0.7786	0.2049	0.0596	0.1878	0.7239	0.3319	0.3158	0.7453	0.2349	-0.1137	-0.0364	-0.2621	0.3631	0.6524	0.1884	0.6837	0.9079	0.3938	0.2285	0.1578	-0.1426	1.0179	0.3205	0.0373	-0.0022	-0.0515
EIF4EBP1	3.3999	4.0712	3.8029	4.4787	4.9983	6.4556	5.0663	4.1776	2.3805	3.2148	4.1088	4.5805	4.0746	3.9251	4.8805	4.7813	4.2559	4.6707	4.3863	5.4686	3.8106	3.992	4.5166	4.6164	4.5794	4.5409	4.3551	4.225	5.1257	4.4581	4.1684	4.8131	3.7713	3.866	4.9905	4.6865	4.8159	4.4837	5.1692	4.3456	4.0942	4.309	4.5622	2.9558	3.2357	2.4841	3.3941	2.6888	2.5669
PDCD6	1.3365	1.5667	1.7387	1.9038	2.172	2.5077	1.3347	0.596	1.9427	1.3643	1.5162	1.9696	0.3609	1.618	1.9199	0.8043	1.5574	1.7441	1.8402	2.4893	1.3179	1.749	1.3328	1.7039	1.5253	1.6062	0.7482	1.53	1.5233	1.6165	1.6601	1.8554	1.1159	1.2962	1.6084	1.9806	1.6505	1.4265	0.757	1.5534	0.3424	0.8165	1.5014	0.9667	1.5027	-0.2549	1.4453	0.9012	1.2014
APLP1	1.7862	1.4614	1.4783	0.6646	0.5498	0.8041	1.3847	0.862	2.1923	2.2659	1.5372	0.8107	1.4852	2.6665	1.2941	1.348	1.0524	1.0665	1.2301	1.5955	1.4204	2.8592	0.5996	1.3692	1.466	1.6177	1.2021	1.381	0.7002	1.6616	2.0851	1.2071	1.9394	1.793	1.8147	1.6217	1.9516	1.9523	1.3944	2.0646	0.9146	1.6469	1.0518	1.6691	2.0223	2.6622	1.7555	2.363	2.3896
CLEC5A	-0.4107	0.3292	0.1909	0.1482	0.2457	3.7497	0.4017	-0.0894	-0.0558	-0.1371	-0.4348	0.2831	0.2248	-0.2922	-0.2136	0.3831	-0.2551	0.0352	-0.336	0.0672	-0.1491	0.3137	0.2935	0.442	-0.0604	0.2631	-0.2591	0.4252	0.5521	0.239	0.618	0.2899	-0.2277	0.2711	-0.1877	0.3719	-0.0268	0.3257	0.2886	-0.0668	-0.0471	-0.4482	0.115	0.3647	0.5616	-0.3162	-0.0734	-0.0901	0.1068
GSTA1	-2.226	-0.1204	0.1759	-0.2297	-0.4517	-0.4722	-1.3124	-0.1838	0.9372	-2.1983	-1.0312	-1.2097	-0.8362	-1.1181	0.0361	-1.7385	-2.0073	-0.6255	-0.1758	-0.3116	-1.5784	1.3782	-1.3829	-1.4561	-1.2156	-1.8234	-1.0994	1.846	-0.4632	-0.0242	-1.1749	-2.752	-1.9005	-2.677	-2.0124	-0.5532	-1.5329	-1.7501	0.5118	-0.3885	-1.2083	0.3966	-0.629	0.635	0.9675	0.5672	-2.115	-1.9246	-0.4666
IGSF8	0.961	0.8376	1.2841	1.3873	2.1399	3.0327	0.897	1.0534	0.4341	0.3582	0.3422	1.6021	0.9245	0.8086	1.711	1.195	0.9739	1.3969	1.5214	1.9476	0.9353	0.9765	0.8023	1.584	1.2603	0.7276	1.0887	0.9957	1.0238	1.1685	1.2614	1.3605	0.7777	1.0713	1.1128	1.6495	1.0828	1.2176	1.4388	0.8344	1.0228	1.4778	1.0461	0.6372	0.8909	0.3026	0.7693	-0.0057	0.1706
MEP1B	0.3471	1.4201	0.2543	-1.5326	0.0597	0.4299	0.6229	0.2489	-1.5629	-2.4075	1.3058	0.185	4.2815	0.6027	0.7424	-2.3525	0.4199	1.047	0.8516	1.2888	0.1846	-0.6418	0.4035	1.4651	0.599	0.558	1.6009	1.5578	0.9019	0.5256	0.9066	-2.458	0.7483	-2.5412	1.5269	-1.97	1.2034	-0.5566	-1.5577	-0.5171	-0.8158	0.3635	-0.7049	1.0052	-1.6621	-1.3099	-0.4901	-0.0649	0.4931
SDC1	-0.0186	0.289	0.5405	0.1537	-0.541	-0.5744	0.4995	-0.0251	-0.0264	0.3272	0.0696	-0.5707	1.3484	0.8515	-0.0127	-0.2565	0.3488	0.294	0.4663	0.1135	-0.1652	0.6951	0.0356	0.1392	-0.1247	0.5247	0.3893	0.1926	0.2019	0.1551	-0.0814	-0.5105	0.2362	0.5479	-0.567	0.4306	0.1443	0.0303	1.6218	0.0881	0.4609	-0.4097	0.1163	0.048	0.7092	-0.1458	0.0969	-0.3189	-0.2957
CDH2	0.2076	1.1705	0.2521	0.5275	1.2073	-0.5974	0.7687	0.9294	0.6496	0.4549	1.0799	0.7583	0.9367	-0.0603	0.6573	1.0422	0.5666	0.9999	1.3477	1.1102	0.8492	1.0371	0.0916	1.097	0.6778	0.7441	0.513	1.1306	0.6455	0.5801	0.5398	0.9964	0.5695	0.0802	0.5125	0.907	1.0886	0.7831	1.8261	0.6561	0.8244	0.6098	0.8262	0.8562	1.6294	0.8169	1.2864	1.0295	1.3342
MCFD2	1.4409	1.4607	2.1717	2.1351	2.677	3.2312	1.2567	1.8201	0.7062	0.981	1.2093	2.2807	1.5093	1.497	2.2297	2.1628	1.9064	2.2189	2.1797	2.7866	1.4825	1.5629	1.3912	2.0364	1.9358	1.5983	2.0209	1.8574	1.616	1.6875	1.6134	2.2106	1.3849	1.4407	1.9978	2.4155	1.6621	1.5683	1.9129	1.7079	1.5793	1.8001	2.0269	0.2985	0.8226	-0.1761	1.2769	0.2705	-0.0986
FCRL1	0.7506	0.7848	0.1363	-0.0112	-0.2612	0.3741	0.1981	0.0889	0.827	0.7351	-0.8768	-0.7776	0.3013	0.0779	-0.6751	0.845	-0.4812	1.0541	-0.2807	0.6228	-1.4451	0.2267	0.6233	-0.1885	-0.0753	-0.1581	-0.0666	-0.0538	0.0707	-0.7458	0.9066	-0.5034	-0.0085	-0.0784	0.1854	0.6649	0.4232	-0.1899	0.5476	0.3639	0.4296	-0.1456	-0.0972	0.249	1.5004	-0.2091	-0.006	-1.2	0.0941
GPNMB	0.6851	0.3216	0.7827	0.623	0.2152	0.5349	0.7992	0.338	1.12	0.3797	0.4832	0.3169	0.5587	0.715	0.4819	0.7179	0.4307	0.4598	0.1828	0.2547	0.1598	0.1593	0.1979	0.262	0.2749	0.3663	0.4128	0.4578	0.1346	0.4398	0.3692	-0.189	0.0877	0.3417	0.4286	0.2594	0.4202	0.2553	0.7007	0.3912	0.3194	-0.0193	0.2393	0.2427	1.0977	0.6947	0.59	0.1363	0.3076
QDPR	1.53	1.9168	2.418	2.5604	2.9433	3.8011	1.9724	2.2935	0.7192	1.285	1.7762	2.762	1.879	1.6493	2.4359	2.2191	1.9864	2.4689	2.387	2.9373	1.8457	2.2253	1.8028	1.8845	2.1143	1.4553	2.234	1.9632	2.1533	2.1294	2.133	2.5517	1.7044	1.8788	2.2723	2.4793	1.9286	1.6856	2.5833	1.7549	1.6653	2.2945	2.1436	0.3929	0.8591	0.4919	1.2918	0.3662	-0.1868
GHRL	2.1916	1.6702	2.1642	1.9623	3.6463	0.6866	1.9888	1.11	1.6109	2.3707	1.2552	1.9101	1.9606	2.1281	2.9533	2.3409	3.2509	1.5281	2.1408	3.3909	2.057	2.6419	1.2375	2.1498	2.7844	3.3669	2.0411	1.9457	2.9399	2.9841	2.4659	2.9469	2.3879	1.7304	2.081	3.355	1.5658	2.1691	1.3022	1.4204	2.1723	1.9223	1.9391	1.8918	2.9092	2.7419	1.2463	2.3141	2.0358
PPP1R2	2.5664	3.1061	3.3719	3.836	4.4213	6.7437	2.4934	3.5679	1.0882	2.2148	2.6201	4.0071	2.9172	2.7971	3.6386	3.4621	3.1875	3.9336	3.9914	4.8721	3.043	2.844	3.0177	3.3756	3.6332	3.1219	3.5881	3.2995	2.8996	3.7276	3.1382	3.7144	2.5349	2.7975	3.9281	4.0492	3.3234	3.3798	3.9694	3.0479	2.8179	3.5203	3.6165	0.3565	1.8492	0.5848	2.4931	0.7314	-0.2477
CD2AP	3.1329	3.2875	3.9235	4.1234	4.3053	6.3371	3.8399	4.2104	1.6213	2.5358	3.8956	4.679	3.5964	3.4837	4.5356	4.0095	4.0522	4.5579	4.8172	4.9956	3.9029	3.6311	3.676	4.5046	4.4294	3.6671	4.1022	4.0981	4.3768	4.0698	3.445	3.6231	3.1427	3.5233	4.371	4.6026	3.8243	3.743	4.7321	3.5158	3.9075	4.2769	4.3552	1.9919	2.2706	1.6244	2.9496	1.948	0.7048
NADK	-0.6134	0.2237	-0.6064	0.9981	0.3116	6.2403	0.5793	1.5364	-0.336	0.2485	0.2855	0.4055	-0.318	-0.5585	0.5258	0.3499	-0.2222	0.3028	0.1602	0.6876	0.0529	0.0647	0.3873	0.4605	0.378	0.4179	0.1291	0.921	0.1731	-0.1424	0.2092	-0.2029	-0.2718	0.4181	0.0775	-0.4673	1.0717	0.5476	1.2664	-0.3827	-0.1366	-0.0979	-0.2873	-0.2972	1.2368	-0.3208	0.5986	-0.4864	-0.0623
CBLIF	-0.4904	-0.0958	-0.5974	-0.7962	-1.1421	-0.984	1.4062	0.2521	-1.3781	-0.3398	-0.2457	0.6699	-0.2243	-0.0623	0.6457	-0.1208	0.6289	0.464	-0.2248	0.8344	0.6745	-0.1175	-0.4124	1.4141	-0.9525	-1.1285	-0.072	0.4315	0.4044	1.1365	1.3696	-0.6636	-0.1193	0.0044	-0.0645	-0.0188	-0.9425	0.448	0.0352	0.3038	-0.1069	-1.3976	-0.5122	-0.8689	-0.1947	0.7317	-0.2422	0.2095	-0.6283
TINAGL1	0.339	0.4166	0.3273	0.4673	0.6516	0.8259	0.6837	0.3221	0.5495	0.3186	0.6394	0.2181	0.8391	0.2836	0.5509	0.5911	0.4525	0.812	0.4825	0.3679	0.5478	0.3228	0.4934	0.4289	0.3181	0.5624	0.5926	0.4569	0.8731	0.6059	0.8809	0.57	0.4425	0.6656	0.4635	1.2149	0.219	0.1412	0.9266	0.6951	0.5995	0.7122	0.6703	0.6308	1.2263	0.3182	0.9985	0.4773	0.2506
CANT1	0.4486	0.6537	0.5745	0.7262	1.1548	1.4834	0.7901	0.4064	0.457	0.3223	0.558	0.5651	0.5116	0.1553	0.8583	0.7319	0.6719	0.6123	1.0331	1.001	0.859	0.4834	0.4482	0.818	0.6906	0.4864	0.487	0.5676	0.634	0.6347	0.5811	0.5968	0.4924	0.4393	0.4239	0.6406	0.5407	0.6266	0.8183	0.5262	0.595	0.4114	0.569	0.8507	0.9932	0.2014	0.6442	0.6328	0.3807
SSC4D	-0.7547	1.4533	-1.1971	-0.8377	-3.5437	-2.6411	0.356	-0.8306	0.7006	-2.3866	-1.7981	1.0232	-0.7979	-0.9469	-1.1417	-2.6076	-2.447	0.6653	-2.7543	0.3871	-1.1874	-0.0676	-0.5555	-0.0067	-0.8509	-2.2396	-1.0468	-0.1637	-0.5515	-0.4228	-1.2622	-1.724	-1.331	-2.4756	-0.9937	-1.2002	2.7966	-1.4073	1.703	-2.4269	-1.4052	-0.1982	-2.1151	-2.5445	0.0552	-0.5811	-1.1847	-0.6455	-1.7918
OLR1	-0.5993	-0.4005	-0.8294	0.0561	0.198	7.0135	0.8845	-0.6204	-0.4949	-0.3785	-0.7423	-0.0998	-0.6367	-0.6594	-0.9217	-0.3106	-0.1757	-0.5043	-1.2096	0.252	-0.4046	-0.3212	0.7618	0.1109	0.4804	0.5534	-0.4714	-0.3368	-0.0204	-0.2531	-0.0227	-0.8521	-1.0332	-0.4239	-0.179	-0.2828	0.1215	0.4659	0.2051	-0.4647	0.0743	-0.1864	-0.578	-0.1865	-0.2372	-0.3523	-0.2694	-0.3832	-0.5082
DIABLO	6.0545	6.5983	7.0177	7.5003	8.3193	9.3621	5.9706	6.9933	3.8936	5.7084	6.3055	7.9316	6.6485	6.5877	7.7218	7.418	6.9384	7.4791	7.652	8.3891	6.7114	7	6.3823	7.4721	7.3622	6.4667	6.9489	6.8985	6.2146	7.2932	6.8602	7.7752	5.9268	6.3355	7.1724	7.6616	6.2862	7.0063	7.389	6.4013	6.2727	7.3256	7.1588	0.5981	4.0761	2.2805	5.3043	2.9469	1.0474
LRP11	-0.1977	0.4132	-0.2494	0.1244	0.0379	-0.8428	0.3805	0.1897	0.2029	-0.1312	-0.0591	-0.2256	-0.2103	-0.0848	0.6064	-0.143	0.3897	0.6233	-0.2786	0.0992	0.1873	0.1278	-0.4697	-0.0626	-0.0146	0.0772	-0.1634	0.1716	-0.0151	0.0953	0.2264	-0.1938	0.0364	0.232	0.3862	-0.0508	-0.3566	0.4069	0.6909	0.3166	-0.029	-0.4196	0.1507	0.297	0.7263	-0.1751	0.0632	-0.3737	0.2414
SEMA3F	0.3976	1.1367	0.7727	1.0592	1.0398	0.7003	0.561	0.4793	0.8982	0.2521	0.5878	0.3111	0.654	0.6219	0.7697	0.7187	0.608	1.2121	0.6935	0.9494	0.8161	0.6717	0.4911	0.7805	0.651	0.7861	0.7401	1.0147	1.2763	0.8646	1.2065	0.5959	0.7285	0.5067	0.9901	0.8136	0.4157	0.6712	1.3747	0.7611	0.7566	0.4843	0.2848	0.7601	1.4556	0.6911	0.508	0.8887	0.8349
LEP	-1.5579	1.6009	-2.144	0.6602	-1.5659	0.9532	-0.1528	0.3797	0.4357	-2.6032	0.7094	0.2409	-4.2401	-2.6156	0.578	-1.1785	-2.068	1.8651	0.3307	1.3061	0.9852	-0.1418	-1.0504	-0.4518	0.3638	-2.5908	0.1399	1.15	1.122	0.7064	-0.0338	-1.7067	-1.6227	-3.0579	-0.0079	-1.0122	-0.7496	-0.2685	-1.418	-0.4218	0.248	-0.405	0.8754	0.3162	0.5164	0.2792	-0.6281	-1.4794	0.1801
LPL	-0.0899	0.9658	0.8302	1.0532	1.2108	1.5311	1.2338	1.1009	1.5744	0.9206	0.9533	0.5833	0.5377	0.5715	0.3299	0.6355	0.2676	1.7213	0.2115	1.5698	2.0144	0.5999	1.2424	1.1567	0.6239	0.0701	0.7637	1.6463	1.4617	1.2473	1.5414	0.8623	0.9423	-0.1818	1.3353	1.5057	0.7872	0.9342	1.4496	1.493	1.9424	1.1389	1.0554	1.3251	1.4799	0.7921	1.0954	1.6763	1.1584
ADGRG2	0.3524	0.3416	0.4111	0.1542	0.677	0.0805	0.37	-0.3642	0.9196	0.6495	0.2297	-0.1262	0.237	0.5829	-0.333	0.2163	0.4028	0.0589	0.6381	0.4661	-0.3604	0.2205	-0.1618	-0.092	-0.0027	0.3876	-0.0802	0.0222	-0.0325	0.2794	0.4399	0.0742	0.0566	0.498	0.1355	0.3358	0.4111	0.4309	0.2091	0.5161	-0.1051	-0.2177	-0.2886	0.0083	0.7721	-0.0397	0.065	-0.0376	0.2968
SIGLEC7	-0.5258	0.219	-0.0655	-0.0248	-0.4082	1.2045	-0.0167	0.1298	0.3072	0.3115	-0.1654	-0.2356	-0.379	0.297	-0.2667	-0.0916	-0.4093	0.1897	-0.3524	0.218	0.1841	0.1455	-0.0987	-0.4488	0.3554	0.0618	-0.3247	0.1921	0.2157	0.5122	0.076	-0.3194	-0.3361	0.0495	0.1119	-0.0583	-0.2347	0.1049	0.7197	0.032	-0.1685	-0.1185	-0.0787	-0.0298	0.8788	0.0235	0.294	-0.1302	-0.2183
NPTXR	0.4241	0.1236	0.1969	-0.017	0.1782	0.317	0.2814	-0.3792	0.1067	-0.3645	0.0583	-0.1876	-0.3175	0.3781	-0.2356	0.0621	-0.2753	-0.4206	-0.268	0.2152	-0.3411	0.7965	-0.249	0.2153	0.0828	0.2117	0.0063	-0.5628	-0.4173	-0.1075	0.2535	0.0443	0.166	0.0915	0.1143	0.6292	0.1461	0.4364	0.0484	0.3332	-0.4583	-0.0827	0.0768	0.5144	0.1225	0.2889	0.0319	0.3709	0.2387
GRAP2	5.2797	5.8772	6.0319	6.7431	7.4253	10.0736	5.2009	6.5313	2.5535	4.6457	5.3968	7.2121	5.6777	5.8005	6.8772	6.7433	6.2515	7.0949	6.8478	7.7215	6.1725	6.1481	6.0345	6.6213	6.8283	6.0726	6.4564	6.0489	5.666	6.9477	6.0815	7.0653	5.2828	5.5784	6.9003	7.3938	6.1005	6.4295	6.8495	6.2826	5.9475	6.8638	7.2686	0.488	4.2054	2.3748	5.3706	2.8165	0.0578
CDHR5	-0.1615	0.1776	-0.173	0.2492	-0.8009	0.5872	-0.0736	0.6856	0.3166	-0.1499	0.0882	0.2116	-0.1846	-0.5451	0.7777	0.1282	-0.2364	0.7015	1.0282	0.7447	0.097	0.4506	-0.3724	0.084	0.1445	-0.1211	0.3586	0.3856	0.2906	0.6811	0.3516	0.2638	-0.2331	-0.2188	0.2132	0.2411	0.575	-0.0142	0.7212	0.3886	0.5963	0.2585	-0.0647	0.5259	0.7989	0.2737	0.057	0.088	-0.1274
THOP1	0.9838	1.6013	1.9336	1.9576	1.966	3.2791	1.9702	1.9753	1.7081	1.152	1.5474	1.7089	1.5963	1.257	1.859	1.6899	1.4767	1.7076	1.6833	2.2577	1.195	1.3431	1.4041	1.6188	1.5963	1.3333	1.4034	1.9924	1.8667	1.5749	1.4573	1.5511	1.2563	1.0746	1.8098	1.6938	1.7907	1.5566	2.0182	1.3424	1.3972	1.7389	1.4586	1.6757	1.8	1.3472	1.263	1.0741	1.2739
GLRX	1.9669	2.1217	2.0219	2.4088	2.8222	5.5201	3.1817	2.4748	1.274	1.7406	1.8893	2.4293	2.0273	2.4079	2.5603	2.5747	2.0144	2.4093	2.3378	3.3186	2.2226	2.001	2.9191	2.5801	2.6496	2.8098	2.054	2.229	2.9837	2.2283	2.3496	2.6539	2.0359	1.4674	2.6795	2.4154	2.7451	2.2077	2.9594	2.0865	2.2405	2.296	2.1234	2.7401	1.5031	1.1667	1.6466	1.3404	1.258
KITLG	0.7821	0.9622	0.1684	0.0966	0.5093	0.4267	0.9029	0.2739	0.4424	0.8117	0.4553	0.6366	0.5903	0.5922	0.2215	0.9276	0.9554	0.8499	-0.2427	0.3816	-0.5497	1.1813	0.7258	1.0905	0.7294	0.811	0.8103	0.6098	0.789	0.9967	0.8034	0.7954	0.6345	0.402	1.4368	0.4332	1.1365	1.3683	0.8036	0.5817	0.8608	0.8305	0.4369	0.1422	1.6323	0.4412	0.9772	0.2685	0.7421
PILRB	-0.3204	0.9167	-0.2845	0.637	0.5312	0.2376	-1.0597	-0.2844	-0.0741	-0.7945	-0.8464	-0.7387	-0.1251	-1.5609	-1.5853	0.5417	0.2183	-0.1227	-0.6372	0.4997	0.4094	0.1306	0.4114	-0.2339	-0.094	0.0827	0.3974	0.718	-0.592	0.1212	0.292	0.2621	-0.5613	-0.2802	0.525	0.5173	0.2272	0.0122	0.2489	0.5401	0.2973	0.0186	0.507	-0.5322	1.0587	-1.156	0.2471	-0.2536	-0.7258
CLUL1	0.9592	0.5401	0.8647	-0.4393	0.8163	0.2693	0.9013	1.0431	1.6093	1.1534	0.4884	-0.2018	1.2435	1.5283	1.0105	0.3844	0.4111	1.0199	1.032	0.8554	0.9272	1.3641	0.7107	2.16	0.9858	0.4153	0.8449	0.6586	0.9672	1.334	0.5081	0.5682	0.6242	0.6422	0.8443	0.753	0.74	0.8335	0.7452	0.5107	1.8289	0.1203	0.2937	0.5479	0.6824	1.774	1.3741	0.533	0.76
AHCY	3.1681	4.0197	4.4183	4.8015	5.3102	7.0416	3.0756	3.8361	1.8821	3.0652	3.4413	4.3971	3.4473	3.4808	4.4435	3.4463	3.9125	4.6147	4.6725	5.2752	3.9426	3.0507	3.5739	3.7703	4.3537	3.9047	4.2352	3.9838	3.1953	4.055	3.8635	4.3596	3.1511	3.4853	4.3241	4.8248	2.2313	3.867	4.3789	3.7303	3.4093	3.8928	4.134	1.1798	1.6198	1.1025	2.3594	1.1995	0.9965
FABP2	-0.3698	0.2114	0.8658	-0.1587	1.5081	-0.4426	0.58	-1.6504	0.6174	0.0443	-0.4284	-0.6055	0.0389	0.7317	0.3467	0.1475	-0.3176	-0.7088	0.0876	0.1548	0.2961	-0.442	-0.1029	-0.6342	-0.5844	-0.2874	-0.2836	1.6625	0.1921	0.0064	0.5251	-0.2298	-0.0652	0.0068	-0.0732	0.4567	-0.6012	0.1854	1.0447	0.6935	2.1828	0.0682	-0.2567	0.1596	1.3178	-0.4733	0.4267	-0.0245	0.788
REN	-0.5374	-0.507	-0.1578	-1.3133	-0.1913	-0.1406	-0.4019	-0.2099	0.0634	-0.7962	-1.2168	0.6925	-0.7249	0.0822	0.1016	0.1112	-0.6793	-0.9104	-0.5825	-0.9633	-1.2637	0.2696	-0.7814	-0.3916	-0.6339	-0.2572	0.2105	-1.1656	-0.3939	-0.1729	-0.8702	-1.0225	-0.4243	-0.3351	-1.3795	0.225	-1.2903	-0.0051	-0.6756	-0.138	-1.334	-0.5986	-0.6422	-0.9136	-1.2287	-0.8041	-1.2978	-0.8587	-0.5293
GDF2	-1.1015	-1.0918	-1.7221	-1.2012	-0.7315	-0.5385	-1.6193	-1.2541	-1.1524	-0.6765	-0.959	-1.0613	-0.6623	-0.0809	-1.2153	-1.1727	-0.8015	-1.9623	-0.9898	-1.6965	-1.2696	-0.4984	-1.4942	-0.9482	-1.2615	-0.5645	-1.2639	-0.8888	-1.5416	-0.7136	-0.2095	-0.6423	-0.8053	-0.9731	-0.9932	-0.5445	-0.974	-1.1353	-0.5998	-1.1808	-0.9689	-1.682	-1.0423	-0.8416	-0.4863	-0.6806	-1.0213	-0.9738	-0.6515
RNASE3	-2.2304	-0.4713	-1.5906	-0.3517	-1.7644	6.726	-0.2964	-1.8508	0.0111	-1.9868	-1.6105	-0.3603	-2.8413	-4.6919	-1.4572	-0.9134	-3.8826	-1.4889	-2.1351	-0.0646	-2.6385	-1.6775	-1.4474	-1.4047	-1.9555	-1.6865	-4.3825	-0.4451	-0.9693	-1.6893	-0.0833	-1.0695	-1.2668	-1.6751	-1.8792	-3.0328	-2.093	-1.8393	0.4275	-1.673	-1.5119	-0.4987	-2.4606	-0.6308	-0.1554	-3.1541	-1.0569	-3.5832	-2.1211
SOST	-0.2366	0.6083	0.0591	0.1033	0.8441	0.0038	0.1769	0.3221	-0.5255	-0.1266	0.31	-0.1884	-0.0893	-0.3583	0.4525	0.1973	0.1961	1.2106	1.1445	0.4177	-0.5313	0.413	-0.2738	0.5928	0.5811	0.2626	-0.0074	0.5047	-0.0749	0.8289	0.2881	0.0543	0.1849	0.2075	0.0034	0.6293	0.0013	0.4878	1.4363	0.0124	0.2515	0.4493	0.0895	0.0933	1.4756	0.642	1.0633	0.2377	-0.1937
NPDC1	0.4687	0.9945	0.1805	0.6189	0.7911	0.3157	0.6582	0.286	0.2892	-0.0702	0.3892	0.3441	0.0762	0.4143	0.38	0.6298	0.7682	0.9421	0.2221	0.8903	0.2139	0.6555	-0.0359	0.6534	0.8465	0.6394	0.5921	0.5982	0.7109	0.5455	1.2003	0.6294	0.5084	0.6385	0.7441	0.7789	0.7304	0.7057	1.1841	0.4872	0.6107	0.2949	0.4653	0.6793	1.0268	0.2575	0.884	0.5818	0.6381
CD69	5.8781	5.5505	6.0341	6.3034	6.921	8.067	4.9612	5.7931	2.8782	4.5673	5.4519	6.8017	5.1735	5.675	6.6306	6.129	5.9683	6.5813	6.2241	6.9158	5.8613	5.7168	5.5178	6.1817	6.6247	5.4282	5.8884	5.7824	5.2342	6.0101	5.6506	6.4403	5.0885	5.6285	5.9335	7.0378	5.7392	5.7112	5.7805	5.5618	5.3314	6.2197	6.7963	-0.153	3.2563	1.9867	4.3299	2.4723	-0.1122
CXCL5	2.4171	2.5871	3.0475	5.1814	3.9409	6.523	2.292	5.0067	-1.0705	0.8378	1.9147	3.5246	2.7644	2.2666	4.3879	2.4696	2.4418	3.2193	3.7257	6.1681	3.1625	2.2444	3.8865	5.3252	2.3562	3.0051	3.0635	2.5764	1.6475	4.2597	4.8657	3.9868	1.2523	2.4475	4.0143	4.7836	2.9208	1.7965	3.6101	2.7337	1.7817	3.0701	3.7337	-3.0424	-0.001	-1.2338	1.3908	-1.3133	-3.0424
COL4A1	0.5949	0.0148	0.5264	0.5793	0.4977	0.9339	0.1705	0.7075	0.943	1.4406	0.2711	1.6362	0.6368	0.9396	1.0298	1.5407	0.7763	0.7171	0.4141	0.7548	0.724	1.0664	0.995	0.541	0.4778	1.0509	0.3163	0.6305	-0.2047	0.6383	1.6804	0.2608	1.033	1.0643	0.0816	2.2585	-0.1046	0.093	2.0208	0.5883	0.6171	0.1836	0.2126	0.5333	1.2831	0.7535	1.9138	1.2627	0.8059
LILRA5	-1.464	-0.4835	-1.006	-0.2617	-0.2611	-0.5887	-0.332	-1.1041	-0.2208	-0.4789	-0.3866	-0.4067	-0.7664	-1.5145	-0.6008	-0.1798	-0.7138	-0.7243	-0.9421	-0.0498	-0.9976	-0.6381	-0.5375	-0.4715	-0.8167	-0.6464	-0.3688	0.1729	0.2382	-0.6769	-0.3935	-0.3164	-0.5685	-0.7067	-0.45	-0.4137	-0.5042	-0.4639	-0.4216	-0.9258	-0.4908	-0.82	-0.441	-0.1718	-0.2213	-1.3498	-0.9831	-0.8156	-0.7415
MARCO	0.3339	0.25	0.632	-0.0465	0.4044	0.0278	0.2284	0.9233	0.7524	0.5152	0.1604	-0.0123	-0.5248	0.7357	0.0264	0.4668	0.218	-0.0408	-0.2183	0.5298	0.5487	-0.0903	0.4354	0.4115	0.4822	0.298	0.5259	0.5808	0.2314	0.2369	0.6553	0.1458	0.1317	0.1627	-0.2843	0.1375	0.2627	0.0479	0.733	0.8397	0.2116	-0.246	-0.1656	-0.273	0.9267	-0.0022	0.1052	0.0646	-0.1967
ANGPTL1	-0.2288	0.1553	0.2881	0.5607	0.9327	0.1993	0.1709	0.2424	0.6315	0.91	0.2225	0.4102	0.5637	0.5496	0.7454	0.5382	0.8634	0.1377	1.361	0.3144	0.5465	0.3579	0.3084	0.0359	0.1499	0.6878	0.2602	0.2325	0.1631	0.5425	0.2939	0.5382	0.2906	0.1241	0.2527	0.8128	0.2549	0.1871	1.0331	0.2452	0.2586	-0.0888	0.2208	0.8287	0.8083	0.6866	0.7302	0.434	0.1781
PRSS27	-0.1027	0.5772	0.1083	-0.1039	-0.1163	1.2606	0.0559	0.2858	-0.393	-0.2083	-0.0178	0.4974	0.3086	0.391	-0.1643	0.6236	-0.4575	0.4525	0.0249	0.4192	0.6536	0.9897	-0.0687	0.0449	0.1076	0.1706	0.7043	0.2861	-0.3365	-0.0319	0.9226	-0.1685	-0.1646	0.123	0.7401	0.3747	-0.3868	0.9931	0.2106	0.2598	-0.0094	-0.381	-0.2546	-0.1185	0.3187	-0.6924	0.0513	-0.1263	-0.0604
SORT1	0.2227	0.1655	0.9045	0.9938	1.2857	2.2606	0.5748	0.6428	-0.0114	0.2494	0.4559	1.2917	0.4146	0.5977	1.1307	0.7015	0.2426	1.1984	1.1939	1.6114	0.7141	0.7578	0.6317	0.8136	0.9714	0.5355	0.3289	1.0567	0.2952	0.9173	0.6166	1.2837	0.1622	-0.0592	0.4011	1.1915	0.5571	0.5597	1.0332	0.736	0.4492	0.6436	0.8552	-0.4018	0.5634	-0.1589	0.0713	-0.3975	-0.2978
SFTPD	0.5551	0.1528	0.8956	0.6709	0.617	0.6246	0.1317	0.2475	0.7778	-0.174	1.0969	0.0227	1.3955	-0.6377	-0.335	1.7016	0.5085	-0.7907	0.5326	1.8083	-0.5387	-0.9779	1.2039	-0.0969	1.1782	-0.7162	0.2428	1.0269	-1.1047	0.6065	1.3207	1.5086	0.6564	0.617	1.1698	0.9339	0.3326	-0.1936	0.8461	-0.5518	0.7585	-0.7068	1.137	0.7263	1.1114	-0.407	0.4399	0.2695	0.5256
DDC	0.2332	0.9989	1.1048	0.3261	-0.0773	-0.262	0.2504	0.2139	0.3298	1.1714	0.0458	-0.5452	1.2338	1.0267	1.0368	0.4605	0.2351	-0.3451	-0.0462	0.6792	1.2151	1.0909	0.5763	-0.2855	-0.3576	1.353	0.6231	1.5439	-0.4093	0.4204	-0.1319	0.6485	0.7151	-0.35	0.2876	0.9152	0.7154	-0.0128	0.7676	1.1492	1.1801	-0.1219	0.161	-0.5403	1.235	0.6548	0.5818	0.5945	0.1092
SDC4	2.4785	2.7087	3.177	3.3108	4.358	5.0348	2.561	3.1686	0.4186	2.1191	2.4183	4.1426	2.7684	2.4833	3.9116	2.7411	3.3236	3.1155	3.4722	3.7598	2.9711	3.1359	2.7771	3.151	3.205	3.0914	2.4574	2.9202	2.0237	3.4957	2.917	3.782	2.0774	2.9693	3.5591	2.9193	3.4224	3.1468	3.3921	2.8081	2.9706	3.1658	3.5695	0.3628	1.2392	0.6595	1.8447	0.278	-0.8787
HMOX1	0.936	1.4934	2.4405	1.6718	1.7738	2.1314	0.9177	0.2917	1.1906	1.0081	1.2411	1.1486	1.7816	0.8587	1.6727	1.3756	0.8178	1.0588	1.0391	1.722	1.0632	1.2388	0.4052	1.6464	0.7802	1.9514	0.9863	1.6789	1.4218	0.945	1.0084	0.6283	0.9114	0.6919	1.3305	0.3346	1.0523	0.6993	1.6589	0.3114	0.9283	1.4101	0.1832	1.2255	1.7722	0.8231	0.4802	0.808	1.2147
SNAP23	5.6836	5.9116	6.4177	6.3356	6.9333	7.5581	5.6259	6.2328	2.9086	5.2641	5.8296	6.6297	6.0671	5.7747	6.4815	6.7157	6.1291	6.8905	6.6945	7.2243	6.077	5.8252	6.1989	6.4841	6.4921	5.9182	6.3662	6.0283	5.7643	6.2369	5.7413	6.5242	5.5394	5.8906	6.4808	6.9553	6.2552	6.1862	6.3845	6.2977	5.4736	6.609	6.7322	0.335	4.0759	2.7256	5.418	3.5879	0.2463
SERPINA12	-0.288	-1.9234	-3.1433	0.2441	2.6989	0.7009	-1.3197	-1.0181	-2.9718	-0.1536	-2.4442	-3.6848	-2.2491	-2.9955	0.595	-2.2772	-2.2736	-1.3729	1.5964	-1.1492	0.3209	-1.9917	-1.9194	-2.7219	-1.6563	-1.4206	-1.0408	-2.6718	-2.4801	-1.3971	-2.3252	-3.3989	-2.7312	-1.0461	-1.7862	-0.8489	-1.6824	3.9388	-2.7358	-2.0769	-1.94	-2.5649	-1.3406	-0.5176	-1.9733	-2.785	-2.9195	-1.152	-1.7827
GH1	2.3964	-3.2014	1.9382	1.0086	3.3217	2.5486	0.8015	0.2745	-1.5866	2.041	-1.2946	0.8162	2.8694	-1.7855	-1.7015	2.3284	-1.2134	-4.0628	3.4028	-1.4415	-2.6092	-1.7517	0.3937	-2.464	-0.7895	2.0918	1.5675	-3.8602	-0.3732	1.3328	-0.0265	-2.2057	2.6234	1.3184	-2.8835	-0.2324	-1.831	3.7807	-3.6087	3.8516	-2.595	2.509	2.2053	-1.2394	-0.276	-3.4876	-2.2696	-1.7636	3.4429
SPON2	-0.2242	0.5969	0.1145	0.1332	0.5233	-0.2575	-0.1774	0.0761	0.4221	-0.1135	-0.455	-0.1246	0.1871	-0.3614	-0.1758	0.3228	0.0083	0.4035	0.1429	0.4416	0.8819	-0.236	-0.2054	-0.2098	0.1136	0.4196	0.5634	0.559	0.0358	0.0431	0.3362	-0.0522	0.4491	0.1891	0.4825	0.1836	-0.1605	1.0113	0.7925	-0.0251	0.3241	-0.1136	-0.1114	0.437	0.6142	-0.0371	0.1792	0.3054	0.23
NECTIN2	0.3019	1.0017	0.6027	0.8047	1.3323	1.5178	0.6584	0.3723	0.3576	0.1093	0.2817	0.6742	0.5832	0.4603	0.9166	0.6805	0.6546	0.9986	1.1585	1.2745	0.4859	0.5012	0.4004	0.7495	0.6992	0.4755	0.6673	0.8955	0.6521	0.5824	0.4778	0.7296	0.2531	0.358	1.031	1.2848	0.5016	0.8895	1.0793	0.747	0.6919	0.4103	0.9063	0.4909	0.5836	-0.2886	0.3213	0.1872	0.22
CHRDL2	1.2462	0.9899	0.0422	1.0509	0.7239	-0.8212	0.1642	0.1082	0.9882	0.981	0.7127	1.3098	0.7996	0.5876	0.9316	1.025	1.6359	1.0934	-0.6316	1.1898	1.8894	0.033	0.5324	-0.5645	0.5984	1.6299	1.3536	0.6203	0.4735	0.2295	-0.1201	0.7675	0.7105	1.535	-0.8877	1.45	1.354	1.8927	0.6129	1.3854	0.858	0.5984	1.7597	0.6945	1.0904	0.6833	0.6806	0.8926	1.5566
ROR1	0.186	0.8008	0.3673	0.1271	0.3738	-0.1943	0.9567	0.123	0.7432	0.3743	-0.1594	-0.205	0.3919	0.1592	0.0498	0.2706	0.7389	0.6523	0.1712	0.6418	0.5918	0.5663	0.1575	0.5133	0.1283	0.4727	0.2317	0.548	-0.0607	0.2668	1.3276	0.2319	0.4886	0.6783	1.0465	0.8671	0.1696	0.7643	0.6807	0.6617	0.5012	-0.0352	0.1494	0.4096	1.3585	-0.0764	0.544	0.1421	0.4884
CA13	5.5226	5.9843	6.6035	6.2266	7.2995	8.2116	5.2005	6.1058	3.1466	4.8213	5.418	6.8077	6.2807	5.8304	6.7347	6.7429	6.0297	6.4293	6.8713	7.7645	5.2815	5.6921	5.6943	6.2473	5.7277	5.762	6.3797	5.5878	4.727	6.169	5.9392	6.8032	5.0863	5.2681	5.9544	6.8889	5.9686	6.2597	6.6214	6.0904	5.4952	6.435	6.2416	-0.5241	3.6569	1.4024	3.8073	2.3429	0.2984
CCDC80	0.4114	1.2807	0.619	0.8156	0.9975	0.6229	1.2508	1.121	0.727	0.9059	0.5593	0.754	0.5544	1.1852	1.0127	0.9133	0.9417	1.3905	0.6179	1.3609	1.1836	1.0572	0.6379	0.5568	0.7204	1.2442	1.186	1.2745	0.4887	1.7489	2.4479	0.4312	0.7398	1.0365	1.1599	1.3528	0.6243	0.8116	2.9597	0.8515	1.1483	0.5733	1.2028	0.9532	2.0732	0.7958	1.0785	0.3368	0.8429
FBP1	-4.9538	-3.9924	-4.3966	-3.6415	-4.1663	-3.6358	-4.4127	-3.1607	-4.1424	-4.2328	-4.9538	-4.9538	-3.859	-4.2944	-4.9538	-4.9538	-4.9538	-4.9538	-4.1207	-3.8484	-4.9538	-3.9622	-4.9538	-4.5697	-4.2554	-4.8479	-4.0631	-2.799	-4.051	-3.1096	-3.2266	-3.9678	-4.4104	-4.9538	-4.9538	-3.8138	-4.1995	-4.0833	-3.0081	-2.9644	-4.0598	-4.0601	-4.0785	-3.7241	-2.3707	-4.2143	-3.9509	-4.7588	-3.688
CTSL	0.0155	0.5917	0.93	0.1768	0.771	-0.4205	0.3562	0.4254	1.3579	0.6572	-0.1064	0.0051	0.7271	0.3858	0.272	0.3677	0.0911	0.6191	0.8167	0.7765	0.3993	0.7907	0.3064	-0.0439	0.27	0.0579	0.6867	0.33	0.4579	0.5776	0.4322	0.1325	0.1818	0.0502	0.9428	0.4281	0.7115	0.7283	1.0451	0.0801	0.6904	0.3962	0.2705	0.1955	0.7879	0.5838	0.3684	0.4274	0.037
NRCAM	0.1083	0.3493	0.1762	0.4494	-0.5035	0.0338	0.3201	0.2923	0.2925	0.0198	-0.0706	-0.208	0.2509	0.4056	-0.0432	-0.0992	0.0606	0.044	-0.1606	0.4501	0.4173	0.4487	0.5547	0.1654	0.4926	0.2357	0.0756	0.24	-0.1157	0.3895	0.38	-0.0881	0.2845	0.2983	-0.0912	0.2662	0.7684	0.2074	0.7503	-0.0267	0.3572	-0.3528	0.0325	-0.0208	0.7949	0.6056	0.181	0.0297	0.2918
HSPB1	5.5496	5.5187	5.6321	5.5934	5.9647	5.4881	5.4174	4.9712	3.6852	5.157	5.1384	5.4897	5.7079	5.2318	5.6644	5.6896	5.6042	5.5674	6.0367	5.9451	5.3257	5.6835	5.5067	5.648	5.4538	5.3361	5.7139	5.6293	5.0382	5.2506	5.1283	5.546	5.096	5.2579	5.5769	5.7767	5.4996	5.396	5.6084	5.8567	5.2341	5.3454	5.3857	1.0395	3.8975	2.444	4.6944	3.8446	1.3408
THBD	-0.1376	0.7926	0.5201	0.109	0.379	0.4001	0.2808	0.302	0.5157	-0.016	0.0431	0.1191	0.1597	0.1148	0.5908	0.1985	0.5202	0.6834	0.1318	0.7597	0.5459	-0.0031	0.2358	0.5004	0.1459	0.4078	0.1563	0.4932	0.2673	0.3342	0.9658	0.2266	0.2605	0.2436	0.7409	0.6231	0.5529	0.5898	1.1397	0.3096	0.6608	-0.1752	0.1898	0.5388	1.3541	0.0187	0.121	-0.4233	0.1133
KYAT1	3.0411	2.7851	3.1402	3.153	4.0125	6.3489	2.3122	2.5295	0.9715	2.0159	2.2165	2.8754	3.0008	2.677	3.3389	3.3652	3.0038	3.2528	3.5596	4.4504	2.6287	2.6721	2.8814	2.9659	3.2099	2.8874	2.6821	3.1595	2.5269	3.0069	1.5433	3.8487	2.6036	2.3938	3.3475	3.5368	2.7904	3.301	3.5332	2.9969	2.5931	2.9563	3.0755	0.6348	1.4176	0.6774	1.4125	1.077	0.2432
FAM3C	0.1423	0.7402	0.2428	0.0663	0.6914	0.6659	0.1653	-0.0122	0.5684	-0.3283	-0.1969	-0.0878	0.3374	0.1412	0.3307	0.506	0.2729	0.403	0.0556	0.9201	0.1641	0.0073	0.2862	0.4359	0.2061	0.2283	0.355	0.6774	0.2264	0.1097	0.5379	0.1618	0.0645	0.2055	0.6935	0.4345	0.3808	0.2799	0.9416	0.1506	0.542	0.0017	-0.0293	0.4127	0.6476	-0.1486	0.3245	0.0982	0.197
TYMP	1.5684	1.6424	2.3041	2.4005	2.9602	3.689	0.8346	2.1721	0.1738	1.0115	0.531	2.395	0.918	1.6037	1.8745	1.7694	1.7583	2.2352	2.5818	2.8771	1.5274	1.8521	1.6129	1.9478	2.3823	1.6728	2.3057	1.8294	1.7039	1.8859	1.6202	2.1917	0.8793	0.8881	2.147	2.4129	1.6651	1.6212	1.92	1.5449	1.4516	1.9765	2.0297	-0.5678	1.0347	-0.8059	1.0597	-0.3937	-0.804
PCSK9	-1.1408	0.1985	-0.831	-0.3999	-0.2028	-0.6855	-0.48	2.055	-0.6325	-0.3588	-0.4709	-0.4098	-0.332	-0.4448	-0.2071	-0.7926	-0.7058	0.0696	-0.553	-0.0639	0.0167	-0.5258	-0.5921	-0.6255	-1.5885	-0.9211	-0.3624	-0.5239	-0.0839	0.2322	-0.4535	-0.891	-1.121	-1.2978	-0.6119	-0.5739	-0.7645	-0.9014	0.5244	-0.398	-0.6	-0.4607	-0.7547	-0.3633	0.475	-0.1327	-0.7067	-1.0671	-0.7907
IGFBP7	-0.0692	0.2454	0.1862	0.0131	-0.0148	-0.1231	-0.0461	-0.1602	0.0491	0.0909	-0.0316	0.1505	0.2974	0.0522	-0.2309	0.2157	0.0515	0.2921	-0.1572	0.1369	0.0972	0.1589	0.0625	0.1321	0.3164	0.0484	0.007	0.5154	-0.0658	0.2087	0.353	0.4596	0.0588	0.0867	0.3031	0.09	0.0962	0.2083	0.5011	0.1795	0.1818	-0.0575	-0.0144	-0.094	0.7183	-0.0639	0.518	0.2379	0.143
UMOD	-0.0687	0.7678	0.777	0.3792	0.2695	1.64	1.1052	0.6715	1.3463	1.5071	1.0749	-0.1295	1.909	1.7513	0.9645	0.0621	0.6771	0.7292	1.0054	0.4324	0.9572	0.6554	1.3183	1.1722	0.8559	1.0572	1.6849	-0.2967	0.3877	0.7692	0.2956	1.0039	0.2616	1.0834	1.0283	0.2754	1.0738	0.9316	-0.3425	1.452	0.7084	0.6363	0.4117	-0.8426	1.0991	0.3801	1.3743	-0.8319	1.2998
PLTP	0.324	0.9043	0.5567	0.5467	0.3976	0.1813	0.5439	0.2428	0.7026	0.8403	0.4292	0.4491	1.0791	1.5631	0.0227	0.8492	0.9699	0.4015	-0.5404	0.511	1.2106	0.9459	0.5159	0.7846	-0.0654	0.9801	0.16	0.899	0.1439	1.0714	1.1018	0.7712	0.849	0.6711	0.6882	0.0921	0.5019	0.5848	0.9214	1.1693	0.211	0.0581	0.6017	0.3895	0.6908	0.1953	0.5312	0.4493	0.8564
MFAP5	0.2031	1.5586	0.1958	0.9866	0.9617	0.5899	0.4893	0.8088	0.2669	0.542	0.7344	0.8938	-0.0033	0.2123	0.7911	1.1981	1.1969	1.0107	0.4458	1.1993	1.3153	0.0426	0.7281	0.3461	0.5061	0.7539	1.0843	0.6726	1.1977	0.7807	0.824	0.5124	0.6956	0.5963	0.6785	1.4066	-0.1864	0.791	1.1653	0.6918	0.5052	1.049	0.8537	1.0188	1.5099	0.7656	1.2187	0.9289	0.9313
LDLR	-0.1324	1.239	0.7864	1.5276	0.7851	0.866	0.7947	3.0086	0.0328	0.8436	1.8939	1.6053	0.9322	0.9032	1.6767	0.5949	0.5132	1.704	1.2223	1.6679	1.5743	0.2167	0.0167	0.4237	1.0188	-0.1677	0.9175	0.7242	1.1756	1.5248	0.6662	0.2862	0.25	0.3556	1.0938	0.5809	1.0779	0.6987	1.3692	0.5498	0.3893	1.1376	1.0509	0.35	1.6219	1.5863	0.213	-0.1126	-0.2044
CA4	0.0231	0.292	-0.3769	0.0533	0.2988	0.7944	0.3285	0.1614	0.2705	0.165	-0.1356	0.4079	0.3145	0.2105	-0.065	0.4043	0.2917	0.7737	0.443	0.3987	0.154	-0.0281	0.0213	-0.0992	0.4069	0.1191	0.6857	0.4829	0.6387	0.2712	0.2788	0.4511	0.4388	0.2746	0.186	0.5837	0.3073	0.0536	0.5605	0.9521	0.3953	0.0896	0.2949	0.3092	0.5797	0.0578	0.145	0.2521	0.0042
EPHB4	-0.2412	0.6134	0.0535	-0.0703	0.0583	-0.2458	0.0552	0.1853	0.02	-0.0135	-0.1306	-0.2378	0.2587	-0.0524	-0.0715	-0.0595	0.3319	0.2706	-0.0833	-0.0213	0.092	-0.0572	-0.217	0.1246	-0.0279	0.1088	0.0563	0.1528	0.324	-0.0336	0.4593	-0.0031	0.347	0.1125	0.2621	0.1192	0.0822	0.2417	0.2028	0.0543	-0.1315	-0.1766	-0.0801	0.383	0.5713	-0.3152	0.5156	0.0739	0.1191
CDH5	0.0231	0.3947	0.2608	-0.045	0.1577	0.4309	0.1453	0.2849	0.6022	0.3402	0.5898	0.167	0.4508	0.0157	-0.2898	0.3089	0.3234	0.242	0.005	0.2658	0.0563	0.1503	0.1789	0.5311	0.0013	0.6543	0.0562	0.4456	0.2323	0.2536	0.6403	0.3399	0.3911	0.2272	0.0718	0.1974	0.781	0.2011	1.05	0.3206	-0.029	-0.0869	0.0366	0.6492	0.9062	0.2993	0.4046	0.488	0.6747
CES1	-0.4187	0.8464	-0.2893	1.7152	0.6482	1.4954	-0.2324	0.7431	0.1402	-0.8574	1.1718	1.0411	-0.1006	-0.3851	1.3807	-0.2491	0.3944	0.6767	0.6061	0.1413	0.5353	0.3446	-0.2564	1.7576	0.2324	0.0777	0.4372	0.8746	0.4552	0.9443	-0.0645	0.1244	-1.0116	-0.5057	0.2299	-0.5117	0.9537	-0.467	1.4961	0.4964	0.3843	0.2738	0.2463	0.8186	1.0326	0.4254	-0.1497	0.2231	-0.1271
FABP4	-1.4488	1.2861	-0.2853	0.9222	0.7315	0.2355	0.4774	0.2865	0.0233	-1.1082	0.7142	0.6681	0.412	-0.9817	0.5737	0.1854	0.5799	0.6829	0.7554	2.2874	-0.4354	-0.9944	-0.7257	0.0329	-0.0365	-0.7401	0.4169	1.1026	1.9026	0.3341	0.8388	-0.3327	-0.0662	-0.9037	1.3482	0.1228	0.3154	-0.7791	0.5416	-0.7822	0.5252	0.4181	-0.1264	0.6058	0.9547	0.3008	0.6195	0.2461	0.0402
IGFBP1	0.7108	0.4956	2.0031	-0.4257	2.9726	1.8733	0.884	-1.494	-0.5178	0.9585	-0.7298	0.136	2.0215	1.1759	-1.3553	1.7436	0.9169	-0.388	1.9666	-0.2498	-0.0187	0.5285	0.3403	1.443	-0.2045	0.9571	0.8435	0.1741	-0.8583	1.3497	0.7421	1.162	1.7934	0.2774	2.2215	1.9142	0.4028	2.4308	0.2342	0.846	0.7341	0.2295	0.1766	0.9183	1.041	0.2953	1.2562	1.8528	1.6011
PLAT	0.6166	2.574	1.7644	2.7676	2.1723	1.5167	1.4698	2.381	1.5394	1.7589	2.9813	2.9767	2.4426	1.7648	2.7546	2.21	1.5721	2.8407	1.5784	2.6447	1.7572	1.2596	2.7387	2.2338	2.5726	1.6468	2.2624	2.8326	2.7114	2.9356	1.7843	2.0131	2.4573	1.0874	2.794	2.5123	2.2934	2.2258	3.3607	2.153	2.3787	2.1901	2.4168	1.1116	2.9592	3.1055	2.046	1.4376	1.3232
ICAM2	-0.0143	0.253	-0.245	-0.4433	-0.3978	-0.1154	0.0913	0.2781	0.2291	0.2236	-0.275	-0.5433	-0.1768	0.838	-0.3603	0.7206	0.1472	0.1443	-0.4033	0.2454	0.1874	-0.1942	-0.4215	0.3229	0.3445	0.2766	0.2244	0.0481	0.133	0.2732	0.2776	0.068	0.1163	-0.0309	-0.3109	-0.0829	0.3335	0.0525	0.1211	0.7779	-0.4262	-0.4684	-0.2177	0.3704	0.4837	-0.015	0.2777	0.2196	-0.5717
ADAMTS13	0.9329	0.4677	1.0321	0.4027	0.0172	0.7755	0.9491	0.6086	0.8045	1.0112	0.3645	0.6185	0.8878	1.033	0.7012	0.8946	0.8914	0.9156	0.8285	0.6357	0.8484	1.0995	0.7792	0.5546	0.728	0.8883	0.8763	0.5084	0.6255	0.7053	0.6869	1.144	0.8176	0.7316	0.4568	1.1151	0.3737	0.7843	0.6997	0.5585	0.1919	0.9774	0.3589	0.5109	1.1961	0.8475	1.0296	0.7667	0.8623
IL1RL1	-1.3164	-0.6898	0.3278	0.5364	0.3167	-1.0437	-0.2744	-0.4698	0.6505	-1.79	0.2122	-0.9841	-0.7594	1.1873	-1.378	-0.1163	-0.5668	-0.2564	0.195	-0.8886	-0.4784	-0.0709	-0.755	-0.4944	0.2163	0.1345	-0.5011	-0.0051	-0.3186	0.4272	-0.9072	0.0744	-0.3624	0.114	0.1097	-0.4899	-0.3967	-0.0559	-0.4185	-0.0674	-0.4128	-0.607	-0.1737	-0.7034	0.4085	-0.2136	0.0718	0.0574	-0.625
GDF15	-0.6232	0.0995	-0.4942	-0.6174	0.734	-0.0311	-0.1692	-0.3901	-0.7242	-0.4557	-0.0386	-0.3768	-0.5088	-0.6357	0.3137	-0.5216	-0.2021	-0.0272	0.31	0.1617	-0.3588	-0.1528	-0.2239	-0.3318	-0.4056	-0.0545	0.2561	0.278	-0.3162	0.4089	0.3002	-0.3268	-0.5959	-0.5385	0.0304	0.1411	-0.2374	-0.2232	0.3201	-0.117	-0.1877	-0.6822	-0.4092	-0.3067	0.7888	-0.5337	-0.226	-0.26	-0.591
PLA2G1B	1.042	0.0592	0.9655	1.4357	0.8865	-0.0397	0.6966	0.8298	0.3268	0.1284	-0.0087	0.1603	0.994	0.8905	-0.0594	0.8274	0.6682	0.4945	0.8765	-0.0465	0.2568	0.6215	0.1183	0.577	-0.0778	0.5955	0.3185	0.9137	0.2308	1.2045	0.6625	1.4216	0.304	0.4258	0.7672	1.0314	0.6511	0.4513	-0.3276	0.5264	1.0477	-0.456	-0.4504	0.6102	1.0764	0.6099	0.2103	1.158	0.7434
NOTCH3	-0.184	-0.0445	-0.1291	-0.2291	-0.2599	-0.3339	-0.0463	-0.4995	-0.1735	-0.086	-0.197	-0.7849	0.245	0.1703	0.0302	0.0039	0.2097	0.2742	-0.8265	-0.1505	-0.1636	-0.0695	-0.1116	-0.202	-0.1267	0.3197	-0.3702	0.3706	-0.7951	-0.105	0.3647	-0.0229	0.1805	-0.0404	-0.0461	-0.2253	-0.1053	-0.1687	0.2695	0.0797	-0.0383	-0.3899	-0.0711	-0.2937	0.8104	0.0687	0.5718	-0.1291	0.0556
LTBP2	-0.4381	0.2343	-0.2548	0.589	0.8964	-0.6093	0.4967	-0.0354	0.0547	0.7158	0.1695	-0.3014	0.4213	-0.0262	0.5327	0.286	0.4701	0.0231	-0.1862	0.2667	0.0984	0.0633	0.2941	0.1501	0.0595	0.3666	0.3981	0.8082	-0.4347	0.6629	0.9238	0.4163	0.2677	0.4303	0.8149	0.4703	0.0549	0.2345	0.9272	0.5414	0.3292	-0.1111	0.1339	-0.1533	1.4475	0.7565	0.5148	0.3396	-0.0045
TGFBR3	0.4845	1.4728	1.2811	0.8858	1.2166	-1.1559	1.2005	0.7749	1.0454	1.1196	0.8309	0.745	1.0021	0.9695	1.3715	1.2794	1.2913	0.9395	0.5606	1.2783	1.3418	1.0345	0.9528	1.1109	0.7455	1.2613	1.189	1.3575	1.2004	1.154	1.4819	0.8469	0.871	1.0585	1.1067	1.5528	0.8668	0.9083	1.4197	1.6245	0.7005	0.8189	0.9033	0.4665	2.0838	0.6513	1.4617	1.1259	1.1401
VWF	-0.3965	0.0613	-0.4206	0.6206	1.2783	3.2677	0.0683	0.277	0.0981	0.254	0.1021	0.8239	-0.1708	0.3868	1.7365	0.0968	-0.0413	2.4124	0.4043	0.1438	-0.5344	-0.6236	1.9312	0.079	-0.0167	0.712	0.396	0.2821	0.6708	0.6258	0.6968	0.7282	0.6175	-0.1107	-0.6061	3.4769	-0.4936	-0.2252	1.0677	-0.6251	0.5749	1.1881	1.7319	0.8589	1.0017	0.6597	1.9733	1.1012	0.2115
PEAR1	0.5238	0.917	0.903	0.9202	1.2096	1.8442	0.4004	0.6978	0.591	0.7752	0.7874	1.0072	0.762	1.029	0.7858	1.092	1.0163	0.8728	0.6966	0.9953	0.7898	0.6977	0.6988	0.8206	0.8397	0.5967	0.7472	0.626	0.3959	0.8186	0.8258	1.1107	0.6504	0.8665	0.9971	1.2457	0.7634	0.6769	1.0184	0.9826	0.6253	0.6863	0.972	0.3016	0.9278	0.0868	0.7865	-0.0064	0.444
REG3A	-1.2505	-0.1065	-0.2454	-0.6325	0.2811	-1.4511	0.2751	-0.9243	-0.1291	0.0185	-1.5049	-0.7007	-0.1867	-0.3339	-0.3636	-0.8926	-0.2988	-0.3939	-1.0431	-0.4467	-1.1612	-0.8468	-0.5434	-0.254	-0.0441	-0.7641	-0.5918	-1.2119	0.4102	-0.9693	0.5879	0.0731	-0.4322	0.1633	-0.0741	-0.3117	-0.2697	-0.3745	0.0374	-0.8923	0.409	-1.1886	-1.096	0.23	0.7469	-0.0796	-0.9351	0.1686	-0.2224
XG	0.9088	1.2699	0.931	0.844	1.2201	0.3809	1.0536	0.5223	1.0936	0.5687	0.3267	0.5026	0.629	0.9244	0.6592	1.1242	0.8629	1.0071	0.7272	1.2718	0.6103	0.1662	1.033	1.2444	0.7063	0.9044	0.9241	1.18	0.5399	0.9706	0.084	0.814	1.0082	1.0137	1.2638	1.3802	0.8958	0.8893	0.7947	0.7334	0.8185	0.6966	0.5079	0.548	1.1936	1.0687	1.2892	0.7833	0.7132
ADGRE5	0.1808	0.6456	0.1911	0.2289	-0.1502	0.2058	0.6162	0.5822	0.7777	0.4307	0.3093	0.0122	0.1288	0.7086	0.1471	0.4652	0.4873	0.6044	-0.014	0.3523	0.4786	0.1442	0.7703	0.3086	0.6571	0.6208	0.3394	0.7955	0.6239	0.2829	1.0166	0.2867	0.3657	-0.0102	0.1408	0.4823	0.3381	0.1737	0.9609	0.5896	0.0876	0.4824	0.0961	0.2047	1.3943	0.3743	0.7265	0.3702	0.1906
FUCA1	-1.0419	-2.6507	0.2004	-1.1334	-0.4802	0.366	0.0316	-0.715	-3.41	0.4377	0.1369	-1.1952	0.1645	-0.0209	-0.1289	-1.5494	-0.3903	-0.9765	-0.579	0.0113	0.1564	0.0368	0.0659	-0.7071	0.054	-0.0915	-1.4856	-0.6276	-0.0076	0.0274	-1.1502	-1.3655	0.2683	-0.217	0.2214	-0.4967	0.0019	-0.0188	0.749	-1.0931	-0.6386	-3.3305	0.1486	0.2248	0.2464	0.1816	-0.1465	-0.9018	-1.1231
CD209	-0.8457	0.6724	-0.384	0.4464	0.0088	-0.025	-0.0135	-1.1045	0.0423	0.0734	0.5922	-0.0676	-0.854	-0.2039	0.2389	0.0747	0.0798	0.095	0.5055	0.2275	-0.3301	-0.5799	0.4503	0.1966	-0.6886	-0.0131	0.4979	0.1451	0.3401	-0.2345	-0.1826	0.3809	-0.2135	0.0092	0.4158	0.9367	0.5911	-0.0189	1.3502	0.173	0.3038	-0.1304	-0.2505	0.0422	0.5053	-0.4348	-0.0829	0.1177	0.675
MB	0.1577	1.0901	0.8688	0.8671	1.0557	-0.2625	0.3221	0.5658	-0.0453	0.26	0.5861	-0.2331	0.3498	-0.2061	0.2213	0.669	1.0184	0.9208	0.8862	1.0667	0.1943	0.3448	0.3211	0.6144	0.9526	0.0571	0.01	0.5594	1.1703	0.4667	0.3675	0.5238	4.2383	0.4006	0.9612	1.0466	0.3041	0.2874	1.1758	0.8032	0.7779	0.5311	-0.0744	2.1816	0.8105	0.0074	0.6376	0.4162	0.4463
DKK3	0.4721	0.4118	0.5927	0.1965	0.9567	0.4465	0.6451	0.4133	0.2759	0.8763	0.0802	0.1758	0.3328	0.8485	0.46	0.3656	0.4636	0.5563	0.386	0.7344	0.6605	0.7359	0.2732	0.3629	0.2153	0.7749	0.1294	0.5698	-0.1061	0.8609	0.7111	0.563	0.6074	0.3494	0.8989	0.9936	0.3672	0.9449	0.6174	0.8735	0.2543	0.4763	0.5033	0.599	0.8907	0.7383	0.7184	0.5153	0.6393
TNFRSF10C	-1.2473	0.4346	-0.4849	1.0403	-0.1081	0.4161	0.0066	-0.1241	-0.6388	-0.6139	-1.1449	0.1703	-1.1115	0.0376	-1.0999	0.0897	0.479	0.5161	-0.5167	0.2716	-1.3308	-1.0304	0.1598	0.5076	-0.0508	0.1708	-0.7085	0.1098	1.1478	0.2449	0.2958	0.2406	-0.2592	-0.6483	-0.7541	0.4301	-1.1467	-0.4436	0.2381	-0.0382	0.2119	-0.2624	0.4925	0.2205	0.2597	-0.1176	-0.2257	-0.324	0.004
REG1B	-0.153	0.7697	0.2275	0.5543	-0.0032	-0.2595	0.8965	-0.3007	0.211	-0.9431	-0.8721	-0.0906	-0.0007	-0.1989	-0.1768	0.3119	0.0226	0.8351	-0.7037	0.2526	-0.5161	-1.0024	-0.0837	0.2836	0.4787	0.2987	-0.7523	0.0742	1.5004	0.0884	0.0729	0.8757	0.2002	0.1538	0.0454	0.4401	0.2968	-0.2964	0.3304	-0.0076	0.2527	-0.7024	-0.4584	0.8158	1.4319	0.2581	0.38	0.2384	0.0881
IL2RA	-0.3646	0.7585	1.1344	0.0027	-0.2828	0.1696	-0.0202	-0.4183	-0.2851	-0.4172	-0.6942	-0.8097	0	0.5865	0.0967	0.5979	0.1037	0.5001	0.1138	-0.1414	-0.2814	-0.246	-0.1636	-0.5749	-0.5533	-0.316	0.3488	0.2618	0.3704	-0.8544	0.4271	0.1772	-0.5071	-0.205	-0.0024	0.1246	-0.1296	0.0017	0.3363	0.0057	0.3341	-0.2279	0.2466	0.2214	1.1708	-0.1924	0.1236	-0.2954	-0.2334
PDGFRB	0.1708	-0.3087	0.4743	0.3318	0.6056	0.0357	0.4429	-0.4614	0.908	-0.3551	-0.4313	0.4779	0.5022	0.4139	-0.256	0.3409	0.4224	0.9334	0.5372	0.4115	0.3523	0.914	0.1511	0.4053	-0.6192	0.4126	0.27	0.4462	0.4631	0.7527	0.8419	0.7497	0.3587	0.2546	0.452	0.4134	0.3921	0.5465	0.5594	0.656	-0.3626	0.0609	-0.407	0.6901	0.9584	0.3363	0.5234	0.6726	0.3412
MET	0.415	0.6878	0.7187	0.3819	0.8608	0.7114	0.4765	0.2804	0.6318	0.8294	0.4144	0.3098	0.8815	0.6399	0.518	0.5542	0.6704	0.5616	1.1235	0.5251	0.3645	0.4242	0.3775	0.9078	0.3162	0.4238	0.8208	0.7821	0.2947	0.5436	0.6362	0.484	0.5768	0.3045	0.7752	0.4976	0.7073	0.3036	0.5915	0.6323	0.3127	0.5131	-0.3117	0.7129	0.8938	0.5466	0.7764	0.4369	0.4257
ESAM	0.8328	1.4127	1.0859	1.2105	1.8369	2.4904	0.8329	1.0272	0.3958	0.3658	0.5318	1.3291	0.9355	0.8073	1.2395	1.0576	1.1508	1.4878	1.4402	1.5172	1.111	0.6739	0.9509	1.2713	0.8528	0.6739	1.1208	1.1169	0.8503	0.9984	1.3479	1.5074	0.8753	0.8618	1.5287	1.622	0.8102	1.1556	1.5211	0.7225	0.8316	0.864	1.2759	0.5836	0.8699	-0.1649	0.8884	0.4684	0.4669
CA3	0.781	2.1969	1.2966	1.1092	1.4577	1.4198	2.7198	0.8725	0.9905	1.0121	1.4325	0.7994	1.35	1.0034	0.5144	1.7034	1.4774	1.5488	1.1149	1.7795	0.541	0.87	2.0586	1.8278	0.806	1.4566	0.5846	1.1855	2.3895	1.4777	1.1643	1.2151	3.7461	0.9701	1.7285	1.5567	1.2751	1.0581	2.215	1.762	1.439	0.7727	0.6929	1.5045	0.9733	0.7411	0.8825	1.0362	0.6402
TNFSF13B	0.2171	0.7448	0.7979	0.751	0.7739	0.6643	0.4579	0.1937	0.788	0.8319	0.3952	0.296	0.5476	0.6929	0.3513	0.9013	0.4966	0.7543	0.3815	0.3558	1.3168	0.7868	0.6045	0.6895	0.1067	1.0785	0.356	0.4453	0.1797	0.4099	0.9878	0.2602	0.1176	0.6153	0.381	0.7914	1.1694	0.2061	0.7742	0.7962	0.3265	0.7375	0.0946	0.4977	1.2677	0.327	0.7641	0.3585	0.2088
ALCAM	0.0027	0.3796	0.359	0.7134	0.4233	0.4906	0.2729	0.2671	0.3392	0.4059	0.1625	-0.0712	0.444	0.3595	0.4116	0.3529	0.2744	0.2795	0.4469	0.352	0.19	0.2982	0.0427	0.1155	0.0972	0.1632	0.0608	0.3996	0.1182	0.2214	0.5323	0.1478	0.1783	0.3491	0.3753	0.5629	0.3552	0.3221	0.2324	0.5882	0.0198	-0.0155	0.2423	0.2851	0.7005	0.0781	0.4331	0.0402	0.1232
PLA2G2A	-1.1672	-0.7856	-0.6115	0.6572	0.7972	0.7805	0.1152	-0.5179	-1.1117	-1.2418	-0.2201	-1.7979	-0.6561	-1.3182	-0.7644	-0.46	-0.4483	-0.2611	0.1681	-0.3785	-1.7849	-0.2495	-1.3128	-0.8177	-0.4311	2.0276	-0.0013	-0.8074	0.4883	-0.8051	-0.0763	-0.3881	-0.7477	0.0949	-0.3568	-0.7227	-1.0005	-1.3062	-1.3279	-0.5106	-0.8185	0.6001	-0.5013	-0.3452	0.5168	-0.6339	-0.5693	-0.6967	-1.0653
MSMB	-2.3371	-2.385	-2.6052	-2.2789	-0.8882	-1.7153	-0.7292	-1.5891	-2.0858	-1.8622	-3.3911	-1.3978	-1.321	-1.6504	-0.9516	-0.8473	-1.2889	-2.844	-2.5995	-0.7792	-1.7497	-1.3353	-2.1527	-1.625	-2.0806	-1.8269	-0.9958	-0.3726	-2.0683	-1.2978	-0.7392	-1.9744	-1.6204	-0.5832	-0.4552	-1.8963	-1.2739	-1.6343	0.7457	-1.03	-1.6513	-1.5668	-1.5864	-1.629	-0.1566	-1.738	-0.6784	-2.1861	-1.6994
CTSB	1.2167	0.7303	0.3127	0.3688	-0.3529	-0.5608	-0.0776	-0.3758	-0.08	0.5967	-0.4803	0.4713	1.3977	0.5212	-0.3415	1.4529	1.489	0.0298	-0.5949	-0.8692	0.4038	0.28	0.391	0.5314	0.1452	1.8839	0.8456	0.6581	-0.1886	-0.2794	1.4543	0.7812	0.3546	0.7773	0.7328	1.2412	1.5068	1.3261	0.4158	0.4226	0.2992	0.4796	0.1194	-0.2575	0.8915	0.4222	1.1393	1.7108	0.7984
ICAM3	0.2475	0.6816	0.4135	0.4992	-0.0976	0.3304	0.1896	0.0266	0.4988	0.2096	0.0585	0.0423	0.0542	0.4378	0.012	0.5127	0.2281	0.0298	-0.3422	0.1002	0.3955	0.0503	-0.1954	0.0815	0.3392	0.0207	-0.0104	0.6713	0.4668	0.0487	0.6299	0.4994	0.1072	0.187	0.1888	0.3244	0.0204	0.2947	0.3926	0.4908	-0.139	-0.3115	0.4077	0.1358	0.4968	-0.0387	0.0758	-0.1453	0.0711
DPT	0.4225	0.6269	0.2397	0.432	0.5321	0.0616	0.9959	0.6091	0.3923	-0.0075	0.348	0.0275	0.1062	0.2766	0.439	0.4465	0.6636	1.0889	0.6672	0.5307	0.4647	0.1401	0.1404	0.2285	-0.1628	-0.1328	0.4706	0.8556	0.665	0.282	0.979	0.3575	0.3446	0.2279	0.5187	0.7779	-0.2828	-0.3718	0.4406	0.0199	0.434	0.1634	0.4639	0.5302	1.2092	0.327	0.7216	0.3417	0.2288
CRTAC1	0.0188	0.7123	0.6619	0.3733	0.5572	-0.2939	0.722	0.7086	0.656	0.4549	0.8077	0.535	0.1095	0.6847	0.5655	0.4625	0.8533	0.8	0.1266	1.1128	0.6463	0.1004	0.474	0.6677	0.7831	0.4186	-0.0137	1.2391	0.4728	1.0722	0.6603	0.356	0.7567	0.3471	0.8138	0.6887	-0.2318	0.6866	0.4558	0.892	0.157	-0.2879	0.5742	0.4972	1.2951	0.8638	0.8539	0.444	0.2651
CPA1	0.7018	0.1402	-0.0717	1.2878	0.8729	-0.096	1.2045	0.8322	0.1362	-0.3436	-0.2394	0.6479	0.9025	0.3083	-0.3033	0.9412	0.5419	0.0014	0.6687	1.0069	0.3503	0.1432	-0.1154	0.7621	0.1165	0.1503	-0.312	0.7388	-0.1335	1.0413	0.0781	1.4894	0.4068	0.0545	1.1564	0.0523	0.4278	0.355	0.8539	-0.0284	1.0901	-0.1317	-0.3873	0.496	1.83	0.8935	0.0823	-0.008	0.4257
SERPINA11	1.8914	2.0287	1.4117	1.9616	3.2114	1.8297	1.1921	1.9642	1.8658	1.7841	1.6012	1.6225	2.1932	1.4666	2.1724	1.0733	1.5208	1.2716	1.5212	1.6148	1.6282	2.1598	0.6458	1.3037	1.9766	2.0563	2.2452	1.2767	1.0113	2.136	2.0954	1.2219	1.2483	1.3896	1.6091	1.7819	1.4542	2.3595	2.1635	1.7808	1.8444	1.1718	1.7322	1.4571	1.5071	1.8467	1.9087	2.1649	2.0012
CXCL16	-0.4382	0.1877	-0.2849	0.3429	0.1452	0.0166	-0.1572	-0.245	-0.0037	0.2674	0.0961	-0.2879	0.0013	-0.0433	0.2975	0.0314	0.0389	0.0414	0.1902	-0.1546	-0.1817	0.264	0.2008	0.0167	0.2961	0.132	0.4266	0.2236	0.0579	0.0767	0.2486	-0.2277	0.0136	-0.1927	0.5515	0.1099	-0.1433	0.2383	0.2967	0.2134	0.159	0.0761	0.029	-0.343	0.2027	-0.3042	0.1215	0.0544	-0.2001
SEMA7A	0.1339	0.0508	0.4772	0.1692	-0.208	0.5557	0.6507	0.1701	0.2984	-0.01	0.0872	0.0243	0.1089	0.1371	0.0216	0.2808	-0.0266	0.2838	-0.2494	0.0229	-0.0183	-0.0094	0.5402	-0.2653	0.1056	-0.3341	0.1983	0.0287	0.401	0.1906	0.5843	0.2008	0.2884	-0.1093	-0.0604	0.1467	0.0967	0.0116	0.6058	0.5077	-0.0708	-0.0231	-0.1912	0.406	0.809	0.1408	0.1812	0.0716	0.3506
LGALS3	-0.3827	0.9627	0.2068	0.5961	0.8478	2.5388	0.0117	0.4823	0.3898	0.4971	0.1237	0.0655	0.0261	0.5103	0.2532	0.4837	0.0477	0.446	0.7288	0.6772	0.4535	0.3038	-0.0518	0.2742	0.5985	0.0841	0.3774	0.4585	0.4865	-0.1	0.6061	0.0089	0.3055	0.1114	0.7717	0.4449	0.4752	0.0797	1.0201	0.6409	0.3313	0.0893	0.189	0.0972	0.575	0.0942	0.6849	-0.0706	0.1673
MEGF9	-0.1663	0.5157	0.1818	0.5463	0.6004	1.0173	0.2101	0.0575	0.25	0.0091	0.4735	0.1051	0.1835	0.0925	1.0964	0.3452	0.0795	0.2758	1.5036	0.3016	0.1236	0.1438	0.0832	0.1153	-0.0433	0.0317	0.0211	0.0298	0.5474	0.2543	0.1314	-0.2261	-0.2554	0.0605	0.1437	0.0793	0.1846	-0.0749	0.2639	0.1922	-0.0504	0.0477	0.3087	1.0486	0.6145	0.0198	-0.2384	-0.2366	0.0669
CORO1A	5.5102	5.7525	6.2906	6.8215	7.6785	9.7762	4.3054	5.5353	2.3673	4.3747	5.2403	7.4794	5.0397	5.4612	6.9756	5.7293	6.0945	5.9259	6.8998	7.3362	5.4494	6.0781	5.1974	5.8166	5.8327	4.304	5.9126	5.7371	4.2883	5.6219	5.4815	6.486	4.476	5.5692	6.1712	6.1873	5.2098	6.0538	5.5558	5.0565	5.0275	5.1052	5.5609	0.0482	2.1693	0.3899	3.0399	0.636	-0.1489
ENG	-0.0873	-0.0212	0.2051	0.114	0.1598	0.1417	0.0679	-0.1072	0.3333	0.105	0.3319	-0.0961	0.5209	0.2266	0.0446	0.257	0.1815	-0.0302	-0.0585	0.2558	0.1392	0.2542	0.0113	0.2616	-0.0334	0.2358	-0.0162	0.2599	-0.0654	0.1929	0.3376	0.2674	0.0456	0.2847	0.2095	0.16	0.4897	0.189	0.2943	0.1517	-0.195	-0.1596	0.0853	0.1024	0.4944	0.2419	0.3489	0.2154	0.3411
ENPP2	-0.0646	0.1675	0.2526	0.5914	2.0953	1.7432	0.0918	-0.0185	0.1467	0.5497	-0.2029	0.4617	0.574	0.5465	0.5388	0.1759	0.5411	0.1805	0.7166	0.0927	0.1786	0.2453	-0.1355	-0.1734	-0.0022	0.3305	0.2083	0.6085	0.3507	0.4451	0.4748	0.227	-0.0549	-0.081	0.6429	0.3509	0.1455	0.4934	0.32	0.4586	0.0251	0.1478	-0.1313	1.1763	0.6114	0.4033	0.406	0.2355	0.1382
CPB1	-0.1092	-0.1178	-0.3966	0.9931	0.1592	-0.6433	1.5959	0.1598	-0.3712	-1.1779	-0.6206	0.2798	0.1883	-0.486	-0.2175	0.6556	-0.3071	-0.7199	-0.2525	0.1024	0.1336	-0.2859	-0.4882	0.066	-0.4125	-0.3512	-0.6468	0.4062	-0.1132	0.2771	0.0448	1.1989	-0.6713	-0.6088	0.4054	-0.5081	0.0619	-0.4832	0.1172	-0.5301	0.5498	-0.5745	-1.0405	0.0597	1.2905	0.4427	-0.7325	-0.2039	-0.2558
SELE	-0.2064	-0.2461	-1.4319	-0.6109	-1.519	-2.0173	-0.7498	-0.2866	-0.6409	-0.2988	-0.6926	-1.0412	-0.4765	-0.0331	-1.0434	0.37	-0.687	-0.9938	-1.4929	0.0953	-0.1519	-0.8522	-0.7372	-0.6564	0.0271	-1.1842	-0.9859	0.1379	-0.8385	0.0969	-1.5904	-0.6478	-0.93	-1.341	-0.5956	-1.4315	-0.2803	-0.6557	-0.4015	-0.7638	-1.2488	-1.4524	-1.5333	-1.005	-0.8599	-0.3497	-0.5509	-0.8988	-1.1595
PAM	-0.5034	0.1884	-0.0228	0.1004	-0.0618	-0.3027	0.1491	-0.0716	-0.0742	-0.102	-0.0725	-0.5077	-0.024	-0.1318	0.3855	-0.005	-0.1307	0.2245	-0.0321	0.1116	-0.5349	-0.2083	-0.1373	-0.2022	-0.1451	-0.0662	-0.0184	0.2147	-0.2844	0.0614	0.1197	-0.0925	-0.3284	-0.299	-0.1962	0.0595	-0.0686	-0.115	0.1315	-0.0977	-0.1953	-0.4096	-0.3576	0.0847	0.7109	-0.0199	0.235	0.0121	-0.3009
COL6A3	0.0039	0.3171	0.0284	0.4406	0.2635	-0.3544	-0.0972	0.4251	0.4885	-0.1592	-0.3456	-0.1285	-0.2545	0.218	-0.0862	0.3452	-0.1392	0.5339	0.0052	0.4715	0.3192	-0.0853	-0.0291	-0.1566	0.117	0.348	0.234	0.2841	0.0011	0.1258	0.6531	-0.1157	0.5424	0.372	0.0354	0.4175	-0.0854	0.1165	1.1082	0.0997	0.1387	-0.172	0.1452	-0.0057	0.3999	-0.2131	0.3172	0.1293	0.2422
CST6	1.55	1.2014	0.9441	0.8292	0.9257	0.5711	0.4778	1.1378	1.0217	0.9877	0.7147	1.1116	1.72	1.4971	0.6936	1.1847	0.7208	1.311	0.803	0.8166	0.6943	0.8741	0.0598	0.5983	1.0207	1.8376	1.2151	0.7792	1.0313	0.7642	1.0876	0.7395	0.6993	1.3471	1.0532	1.2755	2.1259	1.0566	1.5401	0.7951	1.1677	1.2079	1.2764	0.1344	1.1488	1.1247	1.1933	1.1106	0.9394
CSTB	1.2134	1.3539	1.0768	2.1708	2.2855	4.0572	1.4181	1.7346	0.7111	0.5362	1.1613	0.926	0.9879	0.8999	1.4717	1.3896	1.2917	1.4854	1.5265	1.9181	1.2976	0.9624	1.53	1.7774	1.9836	1.1903	1.1857	1.4495	1.0586	1.7322	1.3654	0.6714	1.3583	1.1829	1.6399	1.0732	1.415	0.4274	1.6398	1.1355	1.1677	0.9944	0.9935	0.8323	1.2031	0.4092	0.9331	0.1547	0.3007
DLK1	-0.2854	0.2986	0.3384	0.0994	-0.393	0.2327	0.9558	1.0495	-0.3851	0.2366	-0.1225	-0.6648	0.4113	0.3272	0.449	0.4318	0.9295	0.8194	0.4106	0.4572	0.6811	0.007	0.6981	0.9637	0.0919	0.6177	-0.6919	0.5379	-0.2294	1.1823	0.9305	-0.5339	0.6542	1.1731	1.1716	0.1467	0.2165	0.7568	0.1264	0.1904	0.6781	-0.5177	0.1063	0.3388	0.4813	-0.3374	-0.2569	0.2861	-0.5659
GUSB	0.0135	0.5364	0.4988	1.1612	1.7228	3.8259	0.0384	0.6086	0.5419	-0.1615	1.2041	0.8424	0.027	0.2743	1.63	0.7389	0.5569	1.2407	1.804	0.1433	0.2963	1.9554	0.5158	-0.0667	0.3633	-0.0677	0.5157	0.579	-0.5132	0.2605	-0.0559	0.4501	0.0706	-0.6407	0.7447	1.0918	0.2555	-0.1095	1.4714	-0.4352	0.4323	0.9379	0.43	1.2921	-0.2312	-0.0997	-0.4721	-0.7674	-0.699
SCARF1	1.7562	1.7188	2.5681	2.2796	3.0686	4.0465	1.549	1.8915	0.814	0.9357	1.4448	2.7583	1.6001	1.6771	2.3114	1.9232	2.1825	2.32	2.5244	3.0108	1.9119	1.9567	1.9941	2.0759	2.2574	1.8077	2.0557	1.4736	1.3433	1.7202	1.9894	2.2513	1.0618	1.7427	2.2451	2.6867	1.6713	1.9691	2.3058	1.712	1.5472	2.3118	2.3549	0.3	1.0022	-0.1007	1.2516	0.4488	-0.167
CELA3A	1.0787	0.4025	0.6107	1.0229	1.3306	0.223	1.8799	1.4628	0.8399	0.4254	0.9533	1.1956	1.1542	0.8774	0.0889	0.5619	0.2105	0.901	0.804	0.2417	1.0334	0.4185	-0.5205	0.2496	0.7276	-0.1523	0.7869	-0.2115	0.542	1.247	0.3211	2.0937	0.0277	0.7514	0.6482	0.3066	0.9418	-0.1155	0.5855	0.9277	0.6049	-0.1821	-0.2169	0.3515	1.464	1.5931	-0.2091	1.0688	1.2208
CCN3	0.5091	0.7309	0.1337	0.46	0.3619	0.0828	0.68	0.4687	1.176	0.508	-0.1041	0.2011	0.1693	0.118	0.0243	0.8696	0.425	0.7918	0.2573	0.956	0.3879	0.1914	0.0942	0.0271	0.3297	0.9464	0.1297	0.6466	-0.1869	0.147	0.7278	0.1825	0.8071	1.0278	0.8939	0.8094	0.0334	0.1221	1.0262	0.1923	0.4738	-0.0309	-0.0117	0.1233	0.8818	0.0419	0.3361	0.2794	0.3769
HYOU1	-0.3367	0.5352	0.5909	0.311	0.7268	0.6347	0.2756	0.1004	0.3028	0.0017	0.0165	0.0943	0.146	0.3519	0.7347	0.2919	0.3881	0.6461	0.6771	0.4126	0.2706	0.1748	0.0055	0.0515	-0.088	0.1537	0.3411	0.2671	0.4749	0.1248	0.4201	0.3826	0.1036	-0.0894	0.8069	0.5897	0.3147	0.0143	0.4113	0.3501	0.2496	0.2411	0.2866	0.5786	0.5863	-0.1129	0.262	-0.0665	0.0864
LILRB2	-0.391	0.4875	0.2696	0.502	0.1183	-0.2267	0.4146	0.2704	0.5238	0.3528	-0.0509	-0.0676	-0.1666	-0.7923	-0.2039	0.2518	0.1597	0.5805	0.021	-0.084	0.0567	-0.4634	0.5023	-0.3922	0.035	0.1506	0.2261	0.5735	0.2819	0.138	0.3808	0.1418	0.0626	0.464	0.278	0.1416	0.0991	-0.4798	0.6994	-0.1537	0.1516	-0.4555	0.0398	0.2734	0.3199	-0.0021	0.0358	-0.253	0.0091
ST6GAL1	-0.4985	-0.1271	-0.2778	0.2294	0.1723	1.4047	-0.3822	0.1377	-0.7265	-0.3903	-0.3176	0.3762	-0.3152	-0.2911	0.5843	-0.0675	-0.3182	0.0797	-0.2437	0.3761	-0.3214	-0.2156	-0.07	-0.2639	-0.2858	-0.5447	0.1385	0.643	-0.067	0.1818	0.1423	0.2849	-0.2054	-0.7859	-0.1841	0.1517	-0.0208	-0.6214	0.7636	-0.3332	-0.12	0.1014	-0.4287	-1.1378	0.1504	-0.642	-0.0007	-0.1253	-0.6199
TIE1	-1.2777	0.4907	0.4195	0.327	0.3143	0.6532	0.5249	0.2352	0.6185	0.0251	0.597	0.4547	0.3175	0.2853	0.3213	0.5573	0.0226	0.596	0.7546	0.5463	0.2405	-1.4172	0.3798	0.4735	-1.3904	0.4108	0.5168	0.0163	0.603	0.2414	0.5343	0.7967	-0.0006	-0.6359	-0.4249	0.3231	0.5155	-0.2728	0.6943	0.6779	0.0931	0.3104	0.3203	0.7027	0.7757	0.0646	0.2924	0.6162	0.2403
SIRPA	-0.4554	0.2697	0.2089	0.4598	0.2517	-0.0748	0.5815	0.5391	-0.132	-0.3738	-0.3908	0.1705	-0.4009	0.189	0.3947	0.1533	0.2851	0.1802	-0.5083	0.5141	0.5964	0.6005	0.301	0.1656	-0.256	0.3572	0.2973	0.5754	0.6925	-0.5725	0.6711	0.0027	0.0031	-0.1336	-0.2509	0.6669	-0.0016	-0.3642	0.2182	0.931	0.0856	-0.0772	-0.0185	0.465	0.7782	-0.4426	-0.4696	0.4404	0.3538
CASP3	5.3223	5.5095	5.7735	6.6154	7.0877	7.9585	5.0225	5.7525	2.738	4.6539	5.2152	6.4367	5.3373	5.4172	6.5525	6.1513	6.0786	6.0465	6.5593	7.2062	5.7165	5.7629	5.4365	5.7422	6.0687	5.6049	5.7809	5.4463	5.1937	5.7778	5.4184	6.3101	4.5838	5.4412	6.2328	6.0106	5.2649	5.4827	5.8964	5.3457	5.1343	5.5617	6.1134	0.706	3.5496	1.9282	4.2618	2.1847	0.3643
PTPRS	0.3332	0.787	0.6737	0.4711	0.0124	0.2183	0.2699	0.1784	0.5334	0.325	-0.3356	0.0338	0.5243	0.4193	0.1559	0.5135	0.5039	0.4863	-0.4649	0.5031	0.3178	0.4253	0.3898	0.0238	-0.0026	0.348	0.4279	0.5685	-0.0896	0.3169	0.6716	0.2771	0.4037	0.6174	0.4302	0.7398	0.3957	0.1797	0.5712	0.6121	0.2541	0.0839	0.4072	0.0859	1.0735	0.0509	0.4348	0.0872	0.4688
CNTN1	1.257	0.2965	0.9442	0.4959	0.1094	0.5096	0.5403	0.6372	0.9483	0.6636	0.3029	0.2702	0.9655	1.3112	0.723	0.7634	0.8397	0.389	0.0066	0.6556	0.7471	0.877	0.5542	0.632	0.6354	0.9704	0.3891	0.6029	0.0277	0.4874	0.6056	0.5381	1.0033	1.0166	0.9492	0.7978	1.0509	0.7589	0.4261	1.0823	0.4167	0.2743	0.9049	0.3367	0.8595	0.9586	0.8815	0.5345	0.5932
BPIFB1	-0.599	-0.8371	-0.6463	-2.2126	-0.8435	-0.4564	-1.5588	-1.0488	-1.3996	-0.6807	-1.6266	0.477	-1.7242	-0.4644	-1.9857	-1.4304	-0.4784	-1.5657	-2.6992	-0.6057	-1.463	-0.0553	-1.0838	0.4298	-1.2195	-0.54	0.1722	-0.563	-0.2593	-0.198	-0.2133	0.4514	0.3052	-1.7841	0.2453	-0.728	-0.7581	0.1634	-0.8612	-0.2359	-0.9431	-0.4628	-1.5935	-2.3723	-0.4541	-0.0975	0.2022	-1.3535	1.3167
AZU1	-2.1994	-0.5595	-2.3195	-1.1544	-1.5765	4.5167	-0.9892	-1.184	-1.6573	-1.9571	-2.1029	-0.3579	-1.5708	-1.6775	-2.1822	-1.6084	-2.3515	-1.1519	-2.5529	-1.4445	-2.1005	-0.9058	-1.8631	-0.5104	-1.3214	-1.6914	-1.9346	-1.3328	-0.9765	-1.8695	-0.686	-1.141	-1.886	-1.5723	-1.4428	-1.5366	-1.5105	-1.3726	-0.721	-1.7232	-1.4356	-1.4851	-1.8018	-1.9487	-0.9462	-2.3147	-1.8882	-2.4097	-1.9181
PTPRF	-0.2222	0.6533	0.3657	0.3012	-0.1956	-0.2274	0.2999	0.2281	0.2999	0.1168	0.5573	-0.0381	0.2471	0.2617	0.3756	0.1202	0.4317	0.8627	0.2018	0.5512	0.3829	-0.3761	0.2612	0.2531	0.4029	0.0521	0.0885	0.9051	0.5979	0.4449	0.4251	0.473	0.157	-0.3084	0.9209	0.4428	0.6157	0.1395	0.7188	0.464	0.4595	0.2501	0.0686	-0.1909	1.0661	0.3635	0.0538	0.3586	0.0429
NOTCH1	0.258	0.614	0.6023	0.5332	0.3157	0.3935	0.5881	0.3181	0.6059	0.5223	0.3839	0.264	0.4595	0.4896	0.3032	0.4762	0.4369	0.5524	0.4095	0.6926	0.352	0.5437	0.3443	0.5256	0.2437	0.3677	0.4095	0.4826	0.0336	0.3973	0.6063	0.4163	0.4411	0.3341	0.4831	0.5462	0.5236	0.4307	0.6869	0.4276	0.3491	0.3123	0.1031	0.5549	0.9889	0.4876	0.5719	0.2637	0.5329
CHIT1	-2.1874	-0.0382	0.1099	0.0517	0.3867	3.1494	1.0101	-1.7658	-1.3545	-0.3388	-0.399	0.2028	-0.3874	-0.7986	1.2235	-0.117	-0.4589	0.5109	0.1528	0.5303	-1.8342	-1.5924	0.3325	-8.2268	-0.4208	-0.6632	-0.509	0.4438	0.2701	0.076	0.1185	-0.1527	-1.4987	-2.2983	0.654	-0.4644	0.3709	0.8855	0.4443	-0.5013	-0.0651	-0.2778	0.0536	-7.9052	-0.1343	-0.7928	-0.5457	-8.6759	-2.5925
PDGFA	2.308	1.9698	2.7219	2.9562	3.5169	5.0038	1.8454	2.5502	-0.4294	1.1082	1.4948	3.263	1.8739	2.3363	3.0504	2.4486	2.4148	2.8792	2.8268	3.3668	2.1149	2.1698	1.6862	2.6643	2.1436	2.0766	2.6528	2.3545	1.6006	2.2444	2.0254	3.0627	1.3594	1.6623	2.3297	3.3737	2.1166	2.3845	2.8177	2.0707	1.9355	2.6479	2.8522	-0.6859	0.3194	-0.9422	1.4588	-0.2647	-1.5418
ACP5	0.0493	0.3053	0.6289	1.0432	0.2438	0.1679	0.4612	0.6758	0.4993	0.2048	0.4121	0.3636	0.7953	1.1961	0.8216	-0.04	0.614	-0.0086	0.823	0.3616	0.0865	0.465	0.612	0.495	0.1526	0.0405	0.448	1.0735	0.5158	0.6598	0.7924	-0.1587	0.6571	-0.0565	0.8334	0.8695	0.6715	0.1581	1.2504	0.3125	0.7041	0.1262	-0.1076	-0.1325	1.0429	0.6934	0.4907	0.5326	0.108
ITGB2	-1.5474	-0.6087	-0.5699	-0.7868	-1.1093	0.3837	-1.106	-0.8592	-0.5523	-0.6729	-1.1173	-1.4758	-1.3298	-0.6709	-1.3804	-1.0704	-0.9873	-1.0379	-1.2074	-0.6318	-0.8728	-1.1911	-0.6885	-1.0749	-0.9096	-0.9829	-1.481	-0.3815	-0.9327	-1.0217	-0.5138	-1.1097	-0.9732	-1.289	-0.9433	-1.0506	-1.1355	-1.0386	-0.7087	-0.8123	-1.2615	-1.212	-1.0924	-0.8915	-0.437	-1.1783	-1.1013	-1.2278	-1.2063
FAS	-0.4589	0.3799	0.5127	-0.0254	0.4575	0.4262	0.2563	0.0435	-0.1454	-0.2444	-0.1232	-0.1519	0.3849	-0.1112	0.0516	-0.2167	0.2116	0.1772	0.2882	0.4958	0.1724	-0.0398	0.0051	0.0737	-0.127	0.2925	0.4726	0.7807	0.0452	0.1846	0.5223	0.1448	-0.2775	2.0565	0.3622	0.3239	0.0481	0.3565	0.845	0.1929	0.2699	-0.0036	-0.2653	0.1023	1.0953	-0.4276	0.1654	-0.0855	0.0081
PLXNB2	0.271	0.0909	0.2185	0.3078	0.1816	0.4007	0.154	0.2125	-0.038	0.1172	0.0141	-0.1174	0.2722	0.2476	0.6942	-0.1307	0.037	0.3075	0.6979	0.4266	0.3933	-0.1881	0.5938	0.0265	0.2888	0.0326	-0.1201	0.5615	-0.0116	-0.0124	0.3135	0.203	0.3131	-0.2989	-0.1308	0.3378	0.1823	0.0301	0.6847	0.478	-0.1201	0.0328	-0.0015	0.4832	0.546	0.1301	0.1301	0.1291	-0.2742
GAS6	0.7591	1.3035	1.2446	1.1815	1.2892	0.8672	0.7852	0.4437	1.3035	1.559	1.0868	0.6757	1.6847	0.8398	0.9697	1.1711	1.3301	0.6999	1.0189	1.1645	0.9872	1.0371	1.1258	0.7466	0.4789	1.1945	0.7177	1.1466	0.7077	0.7208	1.0177	0.7529	1.0273	0.5752	0.8255	1.411	0.8258	1.1393	0.8664	1.9956	0.9558	0.4439	0.9802	0.9121	1.4331	1.0708	1.2745	1.0111	0.9858
EGFR	0.1665	0.4412	0.3982	0.6023	0.4964	0.3564	0.2685	-0.0629	0.4326	0.622	0.279	-0.1653	0.4014	0.6486	0.6094	0.3926	0.1734	0.1566	0.6458	0.3467	0.0545	0.4961	0.2082	0.2826	0.0051	0.354	0.5655	0.041	0.1557	0.2414	0.1068	0.2547	-0.0243	0.1689	0.28	0.4123	0.5526	-0.1164	0.2336	0.2708	-0.104	0.0329	-0.0473	0.2589	0.6194	0.3857	0.3266	0.1461	0.1234
QPCT	0.4937	0.9103	0.8107	0.5486	0.9794	1.4734	0.6493	0.5026	0.8092	0.5694	0.2203	0.6102	0.5802	0.7439	0.6488	0.8969	0.4974	1.0046	0.6842	0.896	0.2915	0.2937	0.7044	0.7922	0.4967	0.5546	0.745	1.0521	0.7987	0.5518	0.5497	0.6704	0.2532	0.2574	0.6491	1.0806	-0.2582	0.464	1.2084	1.263	0.527	0.4256	0.5608	0.7202	0.8828	-1.6429	0.8627	0.2977	0.1947
RNASET2	0.2215	0.7565	0.5211	0.3453	0.9266	2.6621	0.4892	0.175	0.3939	0.062	-0.0764	0.4502	0.2517	0.3942	0.6431	0.507	0.3491	0.7645	0.5802	0.6754	0.4408	0.5489	0.3567	0.1786	0.6452	0.6187	0.7252	0.702	0.3266	0.2521	0.4407	0.2424	0.3391	0.5197	0.5651	0.7779	0.0321	0.751	0.8845	0.5021	0.7154	0.109	0.737	0.3032	0.8105	0.0002	0.1919	0.1497	0.1709
SPP1	0.3748	1.1904	0.8942	1.7528	1.6536	0.1545	1.2407	0.0924	1.1685	1.0569	0.727	1.0197	1.5252	1.6354	0.5557	0.8441	1.1028	0.5169	0.9499	0.891	0.5464	1.4332	0.609	1.4238	0.9488	1.0717	1.1129	1.7161	0.5452	1.8325	2.0838	0.758	0.9904	1.4523	2.1358	0.8511	1.0278	0.2273	1.7491	1.0939	1.1649	0.4593	0.8146	1.2046	1.6219	0.1435	1.169	1.0489	0.9424
LILRB1	-0.6226	0.3105	0.2712	0.3393	0.0226	-0.1461	-0.0226	0.0727	0.2799	0.3204	-0.8995	-0.2023	-0.5002	-0.2679	-0.0954	0.0254	-0.4211	-0.0032	-0.7106	0.1294	-0.2517	-0.4415	-0.0799	-0.1672	0.0433	0.1533	0.318	0.608	0.1245	-0.0102	0.3745	0.1579	0.0789	0.3182	0.0749	-0.1212	0.2251	-0.5134	0.4524	-0.2242	-0.2466	-0.5057	-0.5296	0.0386	0.4426	-0.3713	-0.1577	-0.3152	-0.2357
LILRB5	-0.3465	0.3165	0.5137	-0.0121	0.7311	-0.4044	-0.3478	-0.306	0.2406	-1.9858	-0.2321	-0.2026	-0.1075	0.6657	-0.2735	-0.1515	-0.1638	0.6794	0.5678	0.2693	-2.2787	-0.5382	-0.0446	-0.757	-0.761	0.4446	-0.2116	-1.9695	-2.5965	0.4189	-0.703	-0.4404	-0.5702	-0.6554	-2.1681	0.333	-0.4301	-0.2146	0.1767	0.541	0.611	-0.7309	-2.284	0.6797	0.2367	-2.2773	-0.0985	0.6189	-0.1378
IGFBP2	-0.4656	-0.0232	0.153	-1.2308	-0.3943	-1.1613	-1.1174	-0.728	-0.1902	-0.6344	-1.2766	0.7491	0.9068	0.6778	-0.9348	0.4518	0.6493	-0.7207	-2.0124	-0.6265	-0.3072	-0.1122	0.1096	0.2235	-0.3279	0.7719	0.678	0.6183	-0.9342	-0.2083	1.5287	0.3952	0.6783	0.5147	0.7016	0.7697	-0.6244	0.5987	0.7905	-0.087	0.6463	-0.6243	-0.4831	-1.5787	1.2376	-0.2084	0.7922	0.4452	0.579
PI3	-0.8251	0.4216	-0.8631	0.7115	-0.8473	-0.2213	-0.7221	-0.4616	-0.6622	-0.508	-0.8637	-1.1735	-0.2472	0.0809	-0.1856	-0.005	-0.0205	0.2831	-0.5091	-0.4704	0.1904	-0.3242	-0.6778	-0.0096	0.7571	-0.3257	2.0335	0.1159	-0.6145	-0.1746	-0.056	-0.7633	0.168	-0.8119	-0.3595	-0.5523	-0.4463	1.6397	0.702	-0.5818	-0.3626	-1.124	-0.7731	-0.9182	0.1832	-0.5586	0.0683	-0.2094	0.1334
RETN	0.3331	0.8781	1.0402	0.931	1.2402	4.8139	0.2366	0.4391	0.1152	-0.0747	-0.1536	0.5639	0.2958	0.0353	0.2493	0.9933	-0.0984	1.3388	-0.0528	1.1633	0.3067	0.1564	0.8605	0.0566	0.4958	0.4978	0.1736	0.5158	0.9873	-0.1415	0.3718	0.8678	0.4624	0.3218	0.5968	0.8508	0.0731	0.5114	0.7242	1.1576	0.6733	0.1696	0.9529	0.5608	0.7425	-0.328	0.8967	0.4173	-0.0053
CCL15	0.8131	-0.1769	0.4056	-0.6584	0.4827	0.3765	0.4535	-0.6897	0.6824	-0.7306	-0.739	-0.7081	-0.2952	-1.3327	0.0973	-0.4308	-0.3458	0.0893	-0.0878	-0.1661	-0.1532	-0.4151	-0.7132	-0.7653	-0.3417	-0.6185	-0.4862	-0.1466	-0.8181	-0.2834	-0.2719	-0.3244	-0.1868	-0.6561	-0.5672	-0.7325	-0.7565	-0.4549	-0.2026	0.7146	0.3971	-0.5595	-1.137	-0.3294	-0.2896	-0.4818	-0.6732	0.563	-0.6802
PRTN3	-0.1321	1.2271	0.2517	0.8592	0.0707	4.9895	0.6394	-0.2839	0.2673	-0.5849	-0.5545	0.8293	0.7815	-0.3579	0.1734	-0.0423	-0.718	0.716	-0.2234	-0.1647	-0.4848	0.4972	-0.051	1.1611	-0.0485	0.1832	0.2019	0.7167	0.8453	-0.2389	0.6239	0.3281	-0.4201	0.5401	0.0477	0.4177	-0.0151	-0.0325	1.0102	0.1013	0.3643	0.298	-0.1203	0.4459	0.4734	-0.9327	-0.243	-0.684	-0.4412
FAP	0.1573	0.0305	0.1604	0.0512	-0.0577	-0.0527	0.0329	0.0212	0.21	0.4581	-0.0054	-0.0061	-0.1029	0.2109	-0.0695	0.2144	0.349	0.0395	0.2212	0.6115	-0.0139	-0.4507	0.1872	0.0549	-0.1301	0.5958	-0.3631	0.2492	-0.7541	0.1159	0.4269	-0.2159	-0.0767	0.2067	0.3326	-0.0005	0.4941	-0.1638	0.4846	-0.565	0.0493	0.1308	-0.2766	0.8226	0.9806	0.6721	0.0576	-0.2649	-0.016
PPIB	3.8717	4.0417	4.7113	4.8712	5.5104	6.3021	3.3592	4.5361	1.1727	2.7018	3.56	5.0828	3.8568	3.8088	4.9558	4.4117	4.3258	4.8925	5.1204	5.5506	4.2758	4.1951	3.9427	4.4958	4.8096	3.7505	4.6278	4.25	3.6478	4.2758	4.0245	4.9875	3.2521	4.0351	4.9057	5.1519	3.9587	4.0771	4.7865	4.1809	3.8047	4.6878	4.7561	-0.427	1.789	0.3757	2.9192	0.8997	-1.1277
COL18A1	-0.2846	0.3195	-0.1923	0.2496	0.5558	0.1231	-0.1849	-0.0372	0.034	-0.4381	0.0475	0.0865	-0.2446	0.0273	0.1667	0.231	-0.1096	0.1982	0.0099	0.1704	-0.1674	-0.106	-0.0544	0.1018	0.1482	-0.2484	0.0844	0.1893	0.0061	0.1578	0.3518	0.215	-0.1646	-0.0966	-0.0033	0.4244	-0.2944	0.0607	0.606	-0.1224	0.0579	-0.0419	-0.0594	0.0722	0.2723	0.0554	0.5061	-0.0872	-0.0759
AMY2A	0.4494	0.1759	0.5348	0.5332	0.6057	-0.3005	0.0464	0.1629	-0.2771	0.2745	-0.6839	-0.2648	-0.082	0.5622	-1.3246	0.7191	0.1745	0.2186	0.7277	-0.3781	0.5057	0.3399	-0.2272	0.2838	-0.66	-0.3872	-0.3062	-0.0862	0.0742	0.7253	-0.2089	0.087	-0.1701	-0.8835	0.674	0.1958	0.4204	0.4467	-0.0659	-0.4195	0.2797	-1.4915	-0.5327	0.1528	1.1732	1.2614	-0.2116	0.286	-0.766
CCL16	-2.2267	-0.3441	-0.956	-0.4665	0.3544	-0.7965	-0.7972	-0.7241	-0.79	-1.5915	-0.3484	-1.7237	-0.8395	-0.9281	0.3226	-0.4285	-1.2009	-0.8306	-0.1678	-0.6316	-1.6151	-0.8641	-1.2709	-0.5537	-1.241	-1.2067	-0.7125	-0.0903	-0.5593	-1.0818	-0.4929	-0.63	-0.7504	-2.3277	-0.514	-0.8916	-0.9747	-1.1141	-0.282	-1.9978	-1.3873	-0.8623	-1.7666	-0.4554	-0.8134	-0.8261	-1.1957	-0.926	-0.799
COL1A1	-0.1742	0.0367	-0.5771	0.1773	0.4042	0.6095	0.0939	-0.2632	0.2077	0.7583	-0.8071	0.2861	0.7477	0.92	-0.6894	0.5246	0.3723	-0.1685	-0.8573	0.3806	0.1748	0.7963	-0.3098	0.1899	-0.0878	0.3303	0.0714	0.4147	-0.2199	0.7398	0.866	-0.4339	0.1775	0.4363	1.1425	-0.1089	0.3937	-0.5845	0.651	-0.3262	0.4483	-0.446	0.3249	0.0429	0.8079	-0.6603	0.3011	0.2087	0.5087
BLMH	0.6433	0.8963	1.1425	1.5936	1.6437	2.3442	0.9919	1.1344	0.5763	0.4996	0.6819	1.0404	1.086	0.9676	1.251	1.0321	0.9513	1.1018	1.301	1.8875	0.6058	0.9514	0.7267	1.147	1.2442	0.9122	1.0156	0.8913	0.8123	0.9903	0.8258	1.0558	0.6802	0.6332	1.1746	1.2568	1.3507	0.709	1.314	0.9692	0.5212	1.0039	0.6529	0.2622	0.7355	0.4179	0.6379	-0.0037	-0.115
PRCP	-0.4198	0.3237	0.1778	0.5713	-0.0343	1.7789	0.4103	0.1098	-1.0008	-0.6615	0.1155	0.1914	-0.1051	0.206	0.5059	-0.2008	0.3978	0.2129	0.2288	0.3287	0.0609	-0.2506	0.3511	0.3683	0.1247	-0.2084	0.3367	0.8686	0.1343	0.3678	0.1916	-0.0958	-0.3837	-0.1193	0.0372	0.1897	-0.0066	-0.129	0.9044	0.3894	0.4318	0.0853	-0.1622	-0.2165	0.6185	0.0604	0.0976	0.0754	-0.4666
CD59	0.0932	0.7982	0.4376	0.4722	0.6517	0.2141	0.2263	0.0353	0.2441	0.0877	0.2571	-0.1796	0.3975	0.1199	-0.0103	0.4753	0.3707	0.4936	0.5257	0.6528	-0.0352	0.1089	0.089	0.3948	0.2214	0.0827	0.3528	0.6676	0.4794	0.2459	0.4482	0.2819	0.3577	0.1365	0.6667	0.4197	0.3471	0.292	0.5938	0.4445	0.1522	-0.096	0.1517	0.1646	0.6052	-0.0378	0.3506	0.1555	0.0147
AMY2B	0.4253	0.1168	0.3997	0.5601	0.4581	-0.3393	0.0534	0.134	-0.3062	0.2461	-0.5981	-0.1031	-0.1434	0.4044	-1.4082	0.6847	0.156	0.2073	0.5729	-0.5133	0.5445	0.2569	-0.1671	0.1272	-0.5652	-0.3939	-0.2001	-0.1783	0.148	0.6859	-0.0421	0.1469	-0.0042	-0.787	0.6465	0.1465	0.4083	0.5467	-0.1093	-0.2433	0.3449	-1.5908	-0.4841	0.0485	1.2575	1.2663	-0.3	0.2077	-0.7265
TCN2	-0.2481	0.2648	-0.0165	0.0151	0.5306	0.1489	0.2103	0.045	0.677	0.1192	-0.3132	0.018	0.115	0.4763	0.0824	0.287	0.1871	-0.1209	-0.0514	0.0344	-0.3937	0.0718	0.034	-0.2081	0.1318	0.2431	0.2494	0.4464	-0.2197	0.2829	-0.2179	-0.2172	-0.4808	-0.495	-0.2052	0.0972	0.041	-0.0556	0.2407	0.0589	-0.052	0.3063	-0.3124	-0.0772	0.858	-0.2066	0.4324	-0.1536	0.0352
SERPINE1	0.6828	1.3904	1.6082	1.8008	2.4716	3.2943	0.4436	1.1754	-0.745	-0.1959	0.6107	2.0477	1.3883	0.6739	1.4664	1.4979	0.9186	1.5395	1.6679	2.332	0.8679	1.0154	1.3304	1.142	1.2019	0.5875	1.3832	1.3814	0.8178	1.134	0.5611	2.0959	0.2504	0.1897	1.9758	2.037	1.2295	1.2373	1.2879	1.149	0.7096	1.4454	1.085	-2.4409	-1.0176	-0.7215	-0.082	-1.136	-2.5146
MCAM	0.025	0.3329	0.2881	0.2499	0.0751	0.2756	0.5692	-0.516	0.1675	0.3188	0.2522	-0.2174	0.6802	0.067	0.1241	0.3465	0.5214	0.3917	0.1249	0.2617	0.4936	0.4363	-0.1727	0.2995	-0.1265	0.0521	-0.2089	0.5404	-0.3906	0.4235	0.5967	0.3423	0.0136	0.1263	0.4611	-0.1153	0.3531	0.5112	0.4936	0.2981	0.2209	-0.4263	-0.0221	0.2305	1.3739	-0.0333	0.4796	0.4437	0.4052
DEFA1_DEFA1B	-0.0396	1.7002	-0.0023	0.24	0.5462	5.9762	0.2138	0.2256	-0.1054	-0.6344	-0.2127	0.5351	0.4397	-0.2777	-0.0738	0.8791	0.1171	0.9499	0.1559	0.6942	-0.0211	0.1075	0.565	0.7018	0.9472	0.0546	0.3938	0.8918	0.9305	-0.0629	0.8864	0.0766	0.5697	0.6011	1.1527	0.6321	-0.2466	0.3573	0.7511	0.1652	0.5351	0.1882	0.0324	0.6155	0.6525	0.0809	0.5274	0.2403	-0.0559
VASN	0.1293	0.9282	0.5374	0.2309	0.2676	-0.0768	0.621	0.034	0.4415	0.363	0.1166	0.1578	0.5365	0.3115	0.4752	0.0935	0.5106	0.6558	-0.0535	0.5606	0.3691	0.006	0.0711	0.5139	-0.4791	0.4117	0.5119	0.383	0.3294	0.2751	0.7069	-0.0048	0.3389	0.2895	0.5167	0.5349	0.3281	0.4376	0.6602	0.4832	0.0047	-0.1657	0.0562	0.3516	0.6896	0.2071	0.1371	0.3531	0.37
ART3	0.1375	0.4468	0.6824	0.1394	0.441	0.0345	0.571	-0.2068	-0.5026	0.006	-0.4025	-0.2498	0.5947	-0.2518	0.1129	0.2414	0.2302	-0.3679	-0.2341	0.3277	0.0444	-0.0501	-0.1917	0.2687	-0.0827	0.1896	0.4403	-0.4098	-0.0924	0.0664	0.5451	0.137	0.146	0.1256	0.7627	0.1738	0.2057	0.4997	0.5058	0.3583	0.2037	-0.3776	0.3289	0.426	0.2123	0.1677	0.214	0.3928	-0.0345
CNDP1	1.3292	2.1893	1.7773	2.3295	2.4884	2.4633	1.9526	1.7824	1.8256	2.0702	2.1724	1.7121	1.3061	2.0556	2.6078	2.1714	1.9159	2.1091	2.9344	1.8156	1.2908	1.85	1.7462	1.8139	1.928	2.1267	1.618	1.6851	2.2707	2.3488	1.529	2.1957	1.7596	0.7832	2.4069	1.4466	1.9872	1.0664	0.9879	1.7079	1.6432	1.751	1.7872	2.3732	2.2155	1.3964	1.349	1.7698	2.1624
IL18BP	-0.1569	0.4103	0.3841	0.0238	0.068	-0.231	0.5231	0.1624	0.587	-0.0421	-0.3584	-0.1366	0.2363	0.2701	-0.0434	0.3023	0.2755	0.5679	0.0982	0.2508	0.3198	-0.1527	0.0268	0.2632	-0.0704	0.4312	0.1975	0.53	0.6728	0.1986	0.8257	0.1079	-0.0968	0.2906	0.4383	0.3332	-0.0863	0.4992	0.9337	0.4781	0.2353	0.6043	0.1488	0.4949	1.0553	-0.2439	0.6448	-0.1345	0.2432
F9	0.0616	0.6087	-0.0373	0.6408	1.0363	0.5549	0.6281	0.3996	0.2502	0.0342	0.6301	0.5396	0.3485	0.3944	0.8536	0.4395	0.2428	0.7334	0.9459	0.2767	0.2115	0.2192	0.1275	0.2927	0.4835	0.1465	0.356	0.3953	0.8941	0.6038	0.5076	0.2385	0.1147	0.0515	0.5438	0.0911	0.553	0.1663	0.8047	0.3432	0.392	0.354	0.2888	0.5331	0.8511	0.4993	0.5157	0.3443	0.2707
ANPEP	0.1745	0.0596	0.2589	0.4798	0.1303	0.5379	-0.196	0.1048	0.1522	-0.0245	-0.1242	0.3075	0.1039	0.531	-0.2749	-0.1104	0.2584	-0.1351	0.1658	0.1602	-0.0289	-0.047	0.0659	-0.095	-0.4227	0.2966	0.1362	-0.1655	-0.2012	0.0724	0.0798	0.0611	0.1668	0.2104	-0.0681	0.1533	0.3048	-0.3067	0.1011	-0.1502	-0.5457	0.3061	-0.2931	0.2114	0.0354	0.0493	0.38	-0.4734	0.1377
SSC5D	0.2937	0.4715	0.1035	0.9903	-0.2266	-0.2834	1.1517	1.3621	1.022	0.0165	1.1264	0.7443	-0.1184	1.1022	0.6127	0.4853	0.6276	0.8413	0.1567	1.2585	0.9265	0.2555	0.6167	0.566	0.9125	-0.0905	0.6544	0.5091	1.2984	1.0164	1.1821	-0.0718	-0.0475	0.3821	0.103	0.3683	0.1543	0.8318	1.3712	0.4076	0.0308	0.5695	0.936	0.8218	0.6025	0.8472	0.6227	-0.06	-0.2011
ITIH3	-1.55	-0.4945	-0.2426	-0.958	-0.7967	-0.894	-0.6776	-1.2002	-0.8533	-0.6551	-1.476	-0.7929	-0.6839	-0.5148	-0.9786	-0.9302	-1.0676	-0.7362	-1.3387	-0.3985	-1.6748	-0.2768	-1.0178	-0.5862	-0.9467	-0.26	-0.3533	-0.3685	-1.0919	-0.4208	-0.3288	-0.2402	-0.727	-0.2232	-0.5096	-0.7759	-1.0173	-0.2035	-1.012	-0.333	-1.0326	-0.8193	-0.9335	-0.7036	-0.1546	-0.8096	-0.6739	-0.1155	-0.715
CDH1	-0.1408	0.3432	0.1035	-0.1467	0.0618	-0.0071	0.357	-0.1367	-0.1229	-0.2242	0.44	-0.3236	0.3765	0.2942	0.4262	-0.2077	0.3126	-0.1764	-0.1251	0.1284	0.0266	-0.5702	-0.2662	0.0821	0.3033	-0.0994	-0.5181	0.5212	0.1494	0.3676	0.2625	0.0997	0.3604	-0.0138	0.0093	-0.0925	0.2626	0.3519	0.5596	0.2237	0.3993	-0.0844	0.2055	0.5817	0.7204	0.2812	0.6121	0.2966	0.3377
NCAM1	-0.4936	-0.0568	0.2869	0.2159	-0.0001	0.0749	0.5567	0.0219	-0.0064	0.4229	-0.2154	-0.0041	0.7645	0.6693	0.3011	0.0469	0.2517	-0.0468	-0.1412	0.2979	-0.2611	0.1424	-0.1069	-0.1022	-0.2466	0.5486	0.4537	0.1207	0.1686	0.2564	0.525	0.2773	-0.2449	0.0576	0.1756	0.1285	0.3786	-0.0508	0.0303	0.5302	-0.2889	-0.5505	-0.074	-0.0339	0.4436	0.4123	0.0544	0.0082	0.6141
LBP	-1.7744	-0.3052	-1.313	0.2353	-0.0069	0.5734	-0.5798	-0.7445	-1.6761	-0.7672	-0.0173	-0.0297	-1.0318	-1.35	-0.6246	-2.0047	-1.0687	0.0386	1.0532	-0.8221	-1.7659	-1.3368	-0.4546	-1.1873	-0.8591	-0.1719	-0.4851	-0.0398	0.5063	-0.0257	-0.5297	-0.7549	-0.8128	-1.0707	-1.1591	-1.2541	-0.8835	-1.4783	-0.5863	-1.1795	-0.6291	0.465	-1.1586	-0.0294	-1.0784	-2.0118	0.1443	-0.6602	-0.9544
OSMR	-0.5163	-0.0727	0.2969	0.1816	0.1976	-0.4222	0.146	0.0095	0.1132	0.1201	-0.148	0.0666	0.0161	0.0574	-0.2124	0.2764	-0.2314	0.1048	-0.1881	0.058	0	-0.0141	-0.1963	0.0495	-0.4006	0.1425	0.2337	0.3381	0.0918	0.1616	0.591	0.3684	0.1038	-0.0179	-0.3032	-0.2629	-0.2348	-0.0812	0.0708	0.0362	-0.1426	0.1409	0.0459	-0.1077	0.7381	0.4662	0.333	-0.2269	0.3028
HYAL1	-0.0186	0.4849	0.1288	0.5745	0.6791	1.3962	0.4298	0.301	0.2658	0.4813	0.5633	0.0721	0.3708	0.5001	0.4366	0.2111	0.5367	0.6035	0.4183	0.4026	0.2101	0.4656	0.1933	0.119	0.1548	0.249	0.557	0.3569	0.3214	0.5902	0.2896	0.34	0.4231	-0.1421	0.1581	0.4582	0.0226	0.118	0.4094	0.1804	0.1835	0.2667	0.0354	1.2997	0.5826	0.1676	0.5456	0.2789	0.1283
CTSD	-0.3578	-0.508	0.3965	-0.2536	0.1611	0.1337	-0.2151	-0.4696	0.0715	-0.6153	-0.3654	-0.5492	-0.3213	-0.3147	-0.0619	-0.3541	-0.3859	-0.2542	-0.0395	0.1878	-0.3852	-0.1579	-0.314	-0.3507	-0.75	-0.488	-0.1696	0.1641	-0.2271	-0.2053	-0.0573	-0.374	-0.5904	-0.498	-0.1758	-0.5115	-0.3258	-0.4114	0.1301	-0.4087	-0.5914	-0.0242	-0.6492	-0.3629	-0.1632	-0.2223	-0.5426	-0.2621	-0.7601
TNC	-0.9489	0.2706	0.0371	1.5435	0.4528	0.8588	0.0363	-0.5597	0.5927	0.2656	0.4241	0.2558	1.1199	0.2469	0.1574	0.5846	0.7039	0.1986	0.0507	0.6801	-0.0645	-0.1172	0.3168	0.2415	0.1752	0.0031	0.2889	0.4501	1.1903	0.4073	0.4758	0.4379	0.3316	0.2752	-0.0115	0.5453	-0.148	0.0528	-0.0315	1.1446	0.3647	0.2361	0.3776	1.2679	0.5603	0.2551	0.4179	0.7938	0.3711
CD163	-0.8281	0.2498	0.3155	0.2717	-0.8118	-0.0073	0.0672	0.4279	0.5278	0.4533	-0.1804	-0.6082	-0.3963	1.1053	-0.2042	-0.1314	-0.3037	0.0929	-0.89	-0.0395	0.014	-0.6366	0.1245	-0.4563	0.3873	-0.3759	-0.3684	0.5071	0.5539	-0.2644	0.1747	-0.5216	-0.1693	-0.0854	-0.7698	-0.4315	-0.7467	-0.0559	0.3849	0.8816	-0.3966	-0.0186	-0.4059	-0.3037	0.8684	-0.3921	-0.3607	-0.086	-0.3094
SPARCL1	-0.1326	0.4778	0.7321	-0.3901	-0.0559	-0.1206	0.2779	-0.286	-0.2531	0.095	0.3856	0.2023	0.3656	0.0448	0.0839	0.2015	0.5626	-0.2056	-0.491	0.3016	0.1525	0.1054	0.0101	0.7275	-0.4141	0.3388	0.34	0.8928	0.1453	0.0835	0.6739	0.562	-0.0015	0.1849	0.4397	0.0509	0.2058	0.1783	0.4662	0.5097	-0.1121	0.1928	0.109	-0.2798	0.9176	0.6084	0.3612	-0.0781	0.1076
NID1	0.3718	0.67	0.6296	0.9894	0.9724	1.7619	0.4579	0.6876	0.321	0.3969	0.5263	0.6605	0.7376	0.4301	1.2618	0.3767	0.8379	0.8513	1.0459	1.2219	0.447	0.7887	0.65	0.4015	0.6863	0.7451	0.573	0.6366	0.4087	0.6304	0.6128	0.8445	0.4821	-0.0655	0.3643	0.917	0.6102	0.6381	1.1608	-0.1993	0.1555	0.7157	-0.1303	0.3596	0.658	0.263	0.5256	0.3545	0.3458
AXL	-0.5739	0.3846	0.5117	0.1445	0.0211	0.0058	0.4953	0.1421	1.0068	0.4404	-0.2414	-0.169	0.4565	0.385	0.2696	0.023	0.2597	0.3518	-0.0822	0.5541	0.4388	0.0762	0.2778	0.0138	0.0145	0.4167	-0.0662	0.392	0.4104	-0.1751	0.6552	-0.137	-0.0252	0.3662	0.4587	0.5837	0.012	0.5365	0.3177	0.441	-0.0874	0.1217	0.1453	0.147	1.2504	0.0352	0.3706	0.3067	0.0261
PRSS2	-0.3418	-0.0633	-0.2666	0.6251	0.7919	-0.608	0.7477	0.0624	-0.4765	-0.9266	-0.4687	-0.0807	0.1029	-0.3012	-0.254	0.2118	0.0857	-0.2733	0.0859	0.274	-0.0107	-0.4446	-0.8237	0.1817	-0.1917	-0.4475	-0.4916	0.5348	0.0147	0.6242	-0.1659	1.3033	-0.2455	-0.2557	0.6756	-0.3437	-0.1877	-0.1021	-0.0088	-0.5459	0.414	-0.4338	-0.9877	0.2567	0.9673	0.6505	-0.338	-0.3262	-0.3292
CTSZ	0.0763	0.2846	-0.2661	0.2096	0.7393	0.8945	0.2064	-0.1773	0.4239	-0.5307	-0.5209	0.0085	0.4698	-0.2065	0.5452	-0.0774	-0.0626	0.6883	0.1787	0.1696	-0.0812	-0.0105	0.0928	0.0914	-0.2595	0.0844	0.282	0.5973	0.0233	0.0017	0.8284	-0.4337	0.1064	-0.0189	0.0009	-0.0952	-0.2398	0.1307	0.515	-0.1649	-0.0364	-0.2541	-0.184	0.1154	0.0642	0.1581	0.2404	0.1478	0.0525
CHL1	0.8536	0.2979	0.8755	0.4045	0.1479	0.3425	0.6284	0.0088	0.6936	0.7624	-0.1507	-0.0357	0.5615	0.7524	0.5282	0.2472	0.3545	0.947	-0.2657	-0.0487	0.6208	0.0822	0.0042	0.1946	-0.0572	0.2396	-0.0934	0.3842	0.0238	0.4518	0.4582	0.1877	0.6543	0.6417	0.2539	0.8833	0.2324	0.3579	0.4412	0.5001	0.3997	-0.2978	0.4937	-0.1045	0.4639	0.6333	0.3049	0.1934	0.2756
C1QTNF1	0.8056	1.0733	0.6338	1.6102	0.947	2.1354	1.3869	0.4785	0.9155	0.6319	1.3908	1.2932	0.6242	0.59	1.077	1.0084	1.0483	1.5567	0.28	1.2491	1.3866	0.1875	1.6401	0.7511	1.1439	0.1874	0.4664	0.8259	1.1869	0.9744	1.3507	1.5388	1.0304	0.5968	0.3655	2.8428	0.1454	1.0146	1.0973	0.6938	0.9694	1.4492	1.2453	1.074	1.6957	1.5078	2.5264	1.7135	0.9956
THBS4	0.6415	0.9998	0.3348	0.9783	-0.4605	0.3049	0.3745	0.9425	1.0837	0.3838	0.6101	0.06	0.273	0.5448	0.7014	1.0456	0.8965	0.8819	0.0395	1.0022	0.862	-0.2717	0.6495	-0.4227	0.4001	0.7252	-0.2953	0.7193	-0.3648	0.7054	0.5817	-0.5987	0.6793	-0.2084	-0.1768	0.2083	0.8499	0.315	0.8925	0.2494	0.7307	0.2258	0.5263	0.5242	1.0908	1.125	0.2292	0.2898	0.0765
TFRC	-1.5249	-1.7209	-1.6745	-1.2306	-1.3214	-1.326	-0.9527	-1.3907	-0.5694	-1.8206	-2.0306	-1.9888	-2.0206	-1.4245	-1.5633	-0.5432	-1.7882	-1.5268	-1.7104	-1.8001	-0.7552	-1.1745	-1.7889	-1.5305	-1.3119	-0.9438	-1.1607	-1.7283	-0.3732	-1.408	-1.0607	-0.5954	-1.2573	-0.8515	-1.2499	-1.3406	-1.1798	-1.1187	-1.1949	-1.2455	-1.8511	-1.3428	-1.6652	-0.96	-0.804	-1.0879	-1.475	-1.956	-1.1022
KIT	-0.1915	-0.0992	0.4409	-0.005	-0.1871	0.3648	0.6295	-0.435	0.4458	-0.0741	-0.039	-0.3207	0.2929	0.7488	-0.3342	0.5487	0.2193	0.181	-0.3989	0.244	-0.3087	-0.0958	-0.5389	-0.0821	-0.3631	0.2182	0.0019	0.1212	-0.4848	-0.1352	-0.0268	-0.2065	-0.0374	0.1944	-0.1993	0.4819	0.5088	0.1185	-0.5589	-0.0658	-0.2785	-0.642	-0.429	-0.217	0.1346	0.0644	0.5688	-0.5255	-0.2428
TFF3	-0.1288	0.582	0.3477	1.347	4.8387	2.4437	0.2822	0.2097	0.1894	-0.0229	0.3718	0.172	0.2985	0.2603	1.8517	0.4224	0.4302	0.1592	4.3099	0.3468	-0.2032	0.1699	0.2758	0.1428	0.1803	-0.3261	0.3184	0.395	0.6182	0.334	0.6368	0.2135	0.2784	0.233	0.3106	0.3351	0.0496	0.3108	0.7222	0.1756	0.4137	-0.089	0.213	3.9529	0.5603	0.1757	0.4275	0.2731	0.4666
F7	-0.098	1.3723	0.4243	0.8811	1.8368	0.9714	0.8887	0.5398	0.8511	0.7234	1.0103	0.7561	0.8706	0.9015	1.5279	0.9	0.7713	0.9236	1.5272	1.0841	0.6592	0.6641	0.4851	0.7725	0.8133	0.369	1.1644	1.2075	1.2046	1.4911	1.1077	0.5709	0.8825	0.1773	0.9501	0.6544	0.8858	0.7631	1.2838	0.8645	0.4419	0.4093	0.3693	1.3086	1.168	0.6065	1.0197	0.6602	0.4039
RARRES2	-0.5426	0.5849	-0.1084	0.5944	1.3231	0.9425	0.033	0.1805	-0.7569	-1.0467	0.2381	0.0998	-0.7741	-0.3726	1.1371	0.0892	-0.1137	1.3849	1.1348	0.6613	-0.3128	-0.0664	-0.5434	0.429	0.5891	-0.3691	0.2163	0.4238	0.5407	0.3847	0.0538	0.0521	-0.658	-0.5441	0.3718	0.0212	0.0392	-0.3019	0.8176	-0.3954	-0.0099	0.3431	-0.1813	-0.8355	0.1855	-0.771	-0.1339	-1.0981	-1.1892
APOM	-0.1981	0.5662	0.347	-0.1448	0.9371	-0.058	0.4751	0.2139	0.5183	0.4936	0.3192	0.7048	1.4104	0.8358	0.6226	0.4756	0.4706	-0.0466	0.2006	0.5263	0.4469	0.6485	0.4102	0.6976	0.2164	0.4454	0.4655	0.5684	-0.0405	0.7435	0.7868	0.51	0.3651	-0.0149	0.8155	0.2039	0.3433	0.676	0.4981	0.2598	0.2515	0.3465	-0.0668	0.5516	1.031	0.5214	0.5505	0.3639	0.7601
TIMD4	-0.9515	0.4545	-0.3751	-0.4519	-0.1173	-0.3943	-0.1058	-1.4642	0.0542	0.6843	-0.3076	-0.6619	-0.5949	0.1054	-0.2439	-0.2661	-0.524	0.077	-0.0569	-0.3733	-0.8144	-0.2068	-0.174	-0.5596	-0.4589	0.0184	-0.1219	-0.3294	0.4271	-0.954	-0.8444	-0.8281	-0.6136	-0.3794	-0.9109	0.3948	-0.8956	0.3505	-0.6103	0.0612	-0.6171	-0.408	-0.2861	-1.0195	-0.1652	-1.3029	-0.655	-0.6985	-0.3604
ITGB1	0.0852	0.267	0.422	0.4541	0.5832	0.6225	0.2671	0.1873	0.1465	0.3355	0.218	0.3699	0.3462	0.2638	0.3718	0.5381	0.3058	0.2325	0.2783	0.6107	0.2063	0.1636	0.3244	0.3943	0.1736	0.2274	0.1566	0.3405	0.123	0.1726	0.5913	0.3865	0.1345	0.2123	0.44	0.4578	0.4496	0.3564	0.3992	0.1692	0.1557	0.2248	0.2613	0.1512	0.5143	0.1724	0.2906	0.0436	0.202
CD55	0.294	0.9873	0.485	0.4609	0.7543	1.1693	1.0706	0.5135	0.3347	0.2771	0.2372	0.3862	0.5307	0.537	0.7257	0.4227	0.8133	0.874	0.6399	0.8446	0.6653	0.2214	0.401	0.5253	0.4728	0.3732	0.5205	0.6861	0.6102	0.3209	0.8109	0.3855	0.2908	0.6375	0.9313	0.8806	0.3908	0.8372	0.6911	0.4322	0.3414	0.3412	0.6749	0.3765	0.7562	0.0811	0.4982	0.0023	0.1063
CD14	0.0389	0.0849	0.6533	0.2895	0.7694	0.2701	0.5454	-0.8152	0.2626	0.5619	0.0447	0.1648	0.3731	0.2023	0.531	0.4198	0.6848	0.3635	0.3897	0.0701	0.0894	0.059	-0.1646	0.4168	-0.1405	0.1958	0.6032	0.2464	0.6753	0.295	0.8711	0.422	0.8831	-0.3441	0.1931	-0.2249	-0.1496	0.0998	0.0877	0.1983	-0.5035	0.1266	-0.5188	0.0721	0.8261	0.0666	0.534	0.5852	-0.0968
SELP	1.1448	1.6576	1.6055	2.3319	2.4896	3.6209	1.4405	1.8613	0.2238	0.6671	1.213	2.0048	1.3848	1.1667	2.2903	2.1499	1.8206	2.2712	2.5647	3.0446	1.6379	1.179	2.0414	1.9732	1.7348	0.8981	1.2622	1.5416	1.6297	1.5982	1.4007	2.1032	1.0899	1.306	2.2726	2.735	1.5684	1.8753	1.9501	0.8267	1.0537	1.6508	2.0972	0.2825	0.2947	0.5752	0.8699	0.0799	-0.3151
CD46	0.567	0.8369	1.2156	1.1404	1.5289	2.1427	0.8508	0.9935	0.3283	0.3985	0.5173	1.0434	0.5684	0.5944	1.2317	1.038	1.1815	1.4475	1.2241	1.7591	0.8378	0.4739	0.6509	1.043	0.879	0.5654	0.7373	1.0601	0.867	0.6715	1.1341	1.0278	0.4359	0.7237	1.3251	1.5258	0.6622	1.162	1.0999	0.7377	0.6199	0.7738	0.9221	0.3447	0.9906	-0.0934	0.6469	-0.03	0.2594
GP1BA	0.5406	1.3074	1.5926	1.0882	1.621	2.3192	1.1905	1.3857	0.4267	0.3142	0.5657	1.2978	1.128	1.1683	1.5138	1.315	0.9125	1.4512	1.6115	1.9275	1.1859	0.8478	1.4048	1.2928	1.1675	0.9018	1.3474	0.9906	1.1155	1.1364	1.0951	1.4804	0.721	1.0153	1.7449	1.668	1.177	1.5192	1.402	0.9138	0.984	1.3832	1.2103	0.7407	0.7683	0.0053	0.8646	-0.2177	0.3465
FCN2	-0.3955	0.106	-0.1063	1.0741	0.5018	0.0057	0.6016	-0.2723	0.4893	-0.1962	0.1233	-0.5268	-0.4426	-0.1639	0.2864	-0.0103	0.4659	0.6848	0.6189	0.7694	-0.1345	-0.2259	-0.4929	0.137	0.0359	0.3255	1.1548	0.1271	0.9806	0.823	0.5938	0.6697	-0.7015	-0.0298	-0.0877	-0.4426	0.5765	-0.191	0.9256	0.1807	0.5573	0.7852	0.0164	1.0375	0.4665	0.2389	0.2507	0.0269	0.3728
HSPG2	-0.0534	0.5961	-0.0269	0.3334	0.2507	0.1782	0.2607	0.2931	0.2335	-0.284	0.1881	-0.0013	-0.0803	-0.1697	-0.0023	0.2197	0.2233	0.5579	0.1597	0.6295	0.4402	-0.0775	0.0427	0.107	0.2599	0.2404	-0.0424	0.2533	0.2924	0.339	0.4885	0.3407	0.4316	0.2901	0.1915	0.4919	0.1292	0.2468	0.7592	-0.0577	0.2487	-0.0129	0.2358	0.4809	0.711	0.0762	0.6272	0.3381	0.5088
PCOLCE	-0.3538	0.7769	0.4609	0.1299	-0.308	-0.8278	0.3145	0.9657	0.0626	0.3468	-0.582	-0.1298	0.307	0.2052	-0.1308	0.2819	0.6091	0.5339	-0.4278	0.1824	0.4	-0.2693	-0.1459	0.0483	0.1102	-0.2112	-0.0295	0.2675	0.199	0.2532	0.1118	-0.3089	0.0593	0.1687	0.7392	0.5371	0.0733	0.1303	0.4603	0.2048	-0.1248	-0.1421	-0.1588	-0.4404	0.5134	0.3258	0.5132	0.4528	-0.2986
IL6R	-0.0308	0.8214	0.152	0.6871	0.657	-0.0117	0.6676	-0.049	0.6665	0.7489	-0.2172	0.2383	0.9858	0.4249	1.0086	0.6383	0.0375	0.5996	0.0101	0.9638	0.6414	-0.3224	0.6986	0.1159	-0.1317	0.1353	1.0492	0.725	0.3849	0.1222	1.2435	0.2445	0.3868	-0.1818	0.4593	0.8576	0.4672	0.3162	0.572	0.6838	0.5091	0.4822	0.7044	0.0411	1.6023	0.4128	1.0883	0.4204	0.468
SOD1	2.0606	2.5897	2.7105	2.9084	3.2841	4.4671	2.7715	2.4477	1.2874	1.6593	2.0946	3.0155	2.1983	2.2168	2.9137	2.6436	3.0603	2.7816	2.9104	3.7381	2.0771	2.3939	2.7436	2.6264	2.5628	2.2334	2.6426	2.5607	2.7226	2.3403	2.2172	2.854	1.9075	2.0253	2.887	2.9739	2.7015	2.5198	2.832	2.2867	2.1383	3.3421	2.4502	1.2455	1.2846	0.8566	1.6114	1.0549	0.7926
FCGR3B	0.3464	0.379	0.5825	1.2906	-0.199	-0.4412	-1.2901	0.2382	0.4898	-0.0999	-0.8236	0.6246	0.2917	-0.0607	-0.5339	0.6503	0.5182	0.9595	0.0195	0.4796	-0.085	-0.8751	0.5604	0.8951	1.227	0.5807	0.6639	0.5533	1.3247	0.5216	0.3223	0.4645	-0.6586	0.4621	-0.3052	0.5297	-0.3949	0.3175	-0.0488	0.7384	0.4839	0.1023	0.0478	0.9012	1.15	-0.249	0.7226	0.7	0.7701
TFPI	-0.2444	0.8431	0.0787	0.3281	0.3554	0.0321	0.6438	0.2656	0.2464	-0.2295	0.0705	0.7766	0.3775	0.5056	0.1879	0.4389	0.2813	0.4395	0.4697	0.6018	0.1823	0.2482	0.2835	0.6852	0.375	0.1968	0.6616	0.7978	-0.0552	0.9723	0.6572	0.5225	0.0622	0.0015	0.6872	0.2562	0.564	0.4313	1.1873	-0.1274	0.1947	0.3715	-0.309	-0.3444	0.8924	0.6047	0.3711	-0.1392	0.3006
AOC3	0.0936	0.1905	0.6707	0.4272	-0.1447	0.7581	0.7464	-0.0292	-0.1098	0.8241	0.3052	0.4712	1.1024	1.055	-0.2618	0.5251	0.4455	0.3038	-0.1658	0.5788	0.4256	0.3858	0.5079	0.4874	0.4592	0.9319	0.3973	0.3329	-0.3888	0.7673	1.1748	0.228	0.3763	0.8725	0.7225	0.5925	0.5452	0.854	0.9462	1.0163	0.5819	0.2102	0.6596	0.3644	1.0177	0.5382	0.937	0.2383	0.5782
NRP1	0.2212	0.3956	0.5439	-0.2555	0.3248	0.0669	0.3986	0.2851	0.4562	0.5594	-0.0012	-0.0491	0.781	0.6384	-0.3753	0.1146	0.4804	-0.3978	-0.1482	0.2985	0.2856	0.4657	0.4092	0.2412	0.1601	0.7084	0.2633	0.5585	0.1143	-0.027	0.6732	0.8677	0.3847	0.3224	0.0451	0.4768	0.419	0.6038	0.6502	-0.2334	0.0917	0.1361	-0.0204	0.0166	1.1617	-0.1106	0.3524	0.4353	0.7064
FCGR2A	-0.3181	0.3639	0.6271	0.2683	-0.2216	-0.6401	0.3392	-0.1522	-0.0047	-0.6952	0.156	-0.0754	-0.3552	0.8173	-0.4369	0.443	-1.3287	0.2109	-0.3484	-0.9373	0.0713	-0.6434	0.4223	-1.0073	-0.6918	0.1256	-0.4149	0.5633	0.0351	0.1066	0.6126	0.2876	0.0084	0.3981	-0.0652	0.2592	-0.9992	-0.6233	0.4276	0.2288	-0.2781	0.0348	-0.8281	0.0751	0.6285	-0.1463	0.2641	-0.2696	-0.0317
LCN2	0.17	1.1662	0.916	0.508	1.105	4.0782	0.5056	0.4588	0.1104	0.1029	-0.3391	0.4137	0.2015	-0.2156	-0.1607	0.6688	0.0947	0.7958	-0.0044	1.0419	0.2995	0.1659	0.6507	0.483	1.0078	0.5697	0.3473	0.5583	1.0758	0.1257	0.7402	0.5814	0.4712	0.48	0.4656	0.4406	0.1643	0.9039	0.8724	0.6653	0.5282	0.3382	0.3423	0.5339	0.6563	0.0444	0.7616	0.7593	0.2026
CR2	0.2634	0.2381	0.81	0.493	-0.8503	0.5805	0.6872	-0.0045	0.8722	0.5821	-0.3315	-0.4574	0.6131	1.2941	0.2482	0.5459	0.0558	0.4484	-0.9896	0.0216	-1.2476	0.4731	0.5951	0.0038	-0.0071	0.3578	0.8626	-0.2099	0.2695	-0.4555	0.2506	0.4545	0.0825	0.2016	0.0559	0.3479	0.4265	-0.1216	0.329	0.8627	-0.0299	0.58	0.0708	0.1238	1.3579	-0.2276	-0.048	-0.6896	0.273
ADA2	-0.1064	0.1152	0.37	-0.3649	-0.7379	0.5898	0.1316	0.3413	1.0283	0.0215	-0.623	-0.3531	0.0473	0.5046	-0.49	0.4583	-0.2653	-0.1549	-0.2927	0.2022	-0.1015	0.2279	0.6281	-0.2579	0.5148	0.4354	0.2472	0.4019	0.586	0.047	0.9878	0.4881	-0.4032	0.447	-0.4878	-0.3488	-0.3605	0.7796	0.6164	0.1419	0.3094	0.7474	0.0721	-0.1461	0.9045	-0.0305	0.7916	0.0009	-0.1228
CCL18	-1.6667	-0.378	-0.7832	0.0333	0.4878	-0.7914	0.3055	-0.8388	-0.0829	0.3513	-0.8622	-0.7982	-1.1892	-1.2464	0.4661	-1.1743	-1.3791	0.2068	-0.0311	-0.8361	-1.8055	-1.3237	-0.8469	-0.2778	-0.2822	-1.8311	-0.6966	-0.1446	0.522	-0.0528	-0.4368	-0.8785	-1.7345	-0.6187	-0.2578	-1.6675	-0.6578	-1.8646	0.8604	-0.7212	-0.0743	-1.0283	-1.3004	-0.9913	-0.6357	0.0905	-0.4131	-1.5459	-1.1632
VCAM1	-0.1632	0.3495	0.4154	0.0013	0.2812	-0.0856	0.4193	-0.186	0.658	0.6388	-0.4142	-0.2237	0.4747	0.2102	0.0649	0.2242	0.2422	0.1364	-0.1345	0.3435	0.0109	-0.0393	0.4741	0.2627	-0.0335	0.3848	0.0033	0.4718	0.1147	-0.2771	0.6621	0.0459	0.3999	0.154	0.0248	0.4147	0.1242	0.322	0.4514	0.2953	-0.0585	0.228	-0.0157	0.6151	1.0474	0.2088	0.506	0.2693	0.4025
CD93	-0.3251	0.4882	0.6552	-0.0578	0.0947	0.1092	0.1969	-0.2154	0.2612	-0.0652	-0.418	-0.3878	0.5408	-0.1003	0.0012	0.2143	0.6017	0.5036	0.0038	0.5169	0.1808	-0.0647	0.1448	0.1338	-0.499	0.1603	-0.2172	0.574	-0.1218	-0.1942	0.6915	0.0312	-0.0185	0.3231	0.5018	0.4146	0.2495	0.1881	0.6634	0.0713	0.1009	-0.4464	-0.0774	0.3238	1.2296	-0.4495	0.4	0.2746	0.3538
IGFBP3	0.0125	0.1618	0.5601	0.5554	-0.2548	0.4834	0.7286	0.2141	0.0342	0.4323	0.1346	0.4981	0.4114	0.6394	0.547	0.4096	0.6155	0.4643	0.4993	0.1953	-0.1218	0.6455	0.2757	-0.0755	0.316	0.2339	0.7539	0.3063	0.6937	0.7292	0.1082	0.4874	0.1103	0.0635	0.2023	0.171	0.5902	0.1227	0.3129	0.7809	-0.1651	0.4461	0.4188	0.2952	0.7869	0.668	0.6728	-0.0709	0.4283
CHI3L1	-1.8444	-0.9442	-1.811	-0.8633	-1.3626	1.1603	-1.3671	-1.5685	-1.3801	-2.2821	-1.9567	-1.9545	-1.4677	-2.0349	-1.3571	-1.7186	-0.4462	-1.5178	-2.0155	-1.3448	0.8415	-1.9985	-1.9393	-1.355	-1.4663	-1.388	-1.761	-1.3455	-2.356	-1.6387	-1.131	-1.7898	-1.945	-1.2023	-1.9389	-1.7036	-1.069	-2.1467	-0.9416	-1.426	-1.3929	-0.3707	-1.9158	-1.5457	-1.2027	-1.5553	-1.2884	-0.9102	-2.4686
CST3	-0.3234	0.8669	0.1906	0.0265	0.551	0.4002	0.3834	-0.0335	0.2304	-0.284	-0.1797	-0.0908	0.0388	-0.0229	0.1562	0.3729	0.1564	0.5363	0.536	0.5755	0.0138	-0.0326	0.1142	0.1998	0.5083	-0.0506	0.3766	0.8418	0.2746	0.3967	0.4696	0.2083	0.1781	0.287	0.45	0.4387	0.1423	0.3879	0.9744	-0.0243	0.2972	0.1408	-0.1503	0.2527	0.7966	-0.2245	0.6351	0.2208	0.1542
CCL14	-0.0512	0.5867	-0.1574	0.3969	0.1014	0.031	0.5644	0.1627	0.2486	-0.63	-0.1659	-0.0837	0.3733	0.1291	-0.548	0.6083	0.165	0.0694	-0.0715	0.4142	0.0778	-0.0054	-0.2432	0.5256	0.6187	-0.0873	0.5252	0.4547	1.0099	0.3733	0.9294	0.8608	0.3352	0.2442	0.6148	-0.0546	-0.2514	0.1448	0.8434	0.1781	0.35	0.4355	0.1216	0.3725	0.6421	-0.4813	0.6676	-0.2779	0.374
PROC	-0.0436	1.281	0.3869	0.6873	0.9788	0.8529	0.7264	0.5105	0.3682	1.0577	0.9413	1.2573	0.4801	0.9446	1.2705	0.4572	0.5832	0.4616	1.1865	-0.9764	0.3045	0.7636	0.3928	0.5778	0.4946	0.2464	0.9136	0.7256	0.7635	1.4537	0.7732	0.481	0.9761	0.093	0.5838	0.3742	0.8243	0.5944	1.0403	0.8665	-0.0187	0.586	0.401	0.5885	1.1595	0.8	0.7005	0.3746	0.4138
ANG	-0.5032	0.0098	0.2627	-0.6103	0.4978	-0.1761	0.1015	-0.6944	0.4803	-0.3145	0.144	0.1165	0.5096	0.0885	0.3935	-0.1318	-0.2036	-0.0469	0.236	-0.0236	-1.145	0.3847	-0.0433	-0.3088	-0.4087	-0.4766	-0.0354	0.5869	0.0611	-0.4527	0.3989	-0.1843	-0.3227	-0.7704	0.2825	-0.0036	-0.2567	-0.3358	0.5734	0.4123	-0.2366	-0.617	-0.5622	0.1326	0.4006	0.1205	-0.322	-0.0608	0.0312
FETUB	-0.0278	0.4226	0.2026	0.936	1.9493	1.6704	-0.1478	0.2128	0.3187	0.1902	0.64	0.1643	0.278	0.0718	1.4781	0.411	0.1724	0.6483	1.2452	0.1772	-0.1103	0.3496	-0.2173	-0.2853	-1.1304	0.1305	0.0971	0.352	0.8416	0.6062	0.0348	0.0575	-0.0217	-0.7063	0.1526	0.1223	0.2595	-0.6382	0.1716	0.5193	-0.8148	0.2379	0.165	1.375	0.4275	0.3994	0.2546	0.2023	-0.1714
COMP	0.3698	0.6832	0.7681	0.4344	0.4957	-0.2766	0.8872	0.5688	0.7484	0.4685	0.7914	0.0387	0.413	0.4396	0.3025	0.9444	0.756	0.3776	-0.1243	0.8161	0.8176	0.1762	0.5597	0.627	0.5271	0.0788	-0.0133	1.0801	0.1057	0.9193	0.7142	0.2144	0.0617	0.2839	0.5629	0.5293	0.0151	-0.075	1.146	0.1403	0.7672	-0.3209	0.3813	0.3132	1.3639	0.7543	0.7073	0.1905	0.2748
DPP4	0.1987	0.2874	0.652	0.5873	-0.0251	0.2971	0.5574	-0.0093	0.6245	0.566	0.3715	0.3963	0.5628	0.5495	-0.0697	0.5949	0.3959	-0.0027	0.0037	0.2409	-0.0408	0.2584	0.024	0.4071	-0.0415	0.2714	-0.0169	0.6058	-0.2781	0.5072	0.8324	0.0931	0.1431	0.3394	0.6073	0.2203	0.1607	0.1994	0.13	0.1722	-0.3699	0.1046	-0.2678	0.2152	0.9921	0.3923	0.46	-0.2043	0.2436
ANGPTL3	-0.291	0.8373	0.062	0.0061	0.3799	-0.0186	0.4804	0.0796	0.8476	0.2766	0.2464	0.0856	0.4537	0.129	0.0044	-0.2029	0.5452	0.6748	-0.4138	0.3443	0.2035	0.4416	-0.14	0.4183	-0.0434	0.986	0.3	1.2825	1.0119	0.6701	0.632	0.4195	0.7071	0.2208	0.7718	0.4775	0.2681	0.3755	1.2812	0.5378	0.5093	0.6255	-0.4616	-0.3823	1.1726	-0.182	0.3261	0.234	0.5584
PTGDS	0.1908	0.8784	0.3177	0.1769	0.2464	-0.0618	0.3462	0.1304	0.3285	-0.4086	-0.305	0.1077	-0.295	0.1687	0.1388	0.3267	0.0784	0.6387	0.313	0.3627	0.0798	0.2489	0.1223	0.3798	0.3564	0.1449	0.2953	0.5106	0.2085	0.0458	0.3829	0.2163	0.176	0.5019	0.7515	0.5239	0.3958	0.6251	0.614	0.2677	-0.0345	0.0148	0.1609	0.3203	0.419	0.166	0.2118	0.182	0.3775
CA1	2.4902	3.7863	2.555	3.2911	2.7579	3.1702	4.5918	2.7794	1.9109	2.5352	2.8286	2.2984	3.1163	3.174	1.9029	2.9794	2.8063	3.4191	2.4293	3.4271	1.4667	2.249	3.9644	3.1221	2.744	3.3527	2.7867	3.2529	4.6375	2.9506	2.5669	2.9922	2.7171	2.3285	3.3329	2.7389	3.3221	2.9894	4.1843	3.0717	2.7479	2.6204	1.9521	3.0821	2.3549	2.5157	2.3824	2.604	2.261
C2	-1.0884	-0.4849	-1.0366	-0.787	-0.3862	-0.5737	-0.6181	-0.6877	-0.828	-1.0292	-0.6587	-0.805	-0.8237	-0.767	-0.5423	-0.9407	-0.8836	-0.634	-0.069	-0.5256	-1.0318	-0.9078	-0.5948	-0.8305	-0.9152	-1.3845	-0.765	-0.7561	-0.4117	-0.7484	-0.8811	-0.7122	-1.2006	-1.3089	-0.9606	-1.0214	-0.7186	-0.875	-0.593	-0.94	-1.0257	-0.6148	-0.9482	-0.6312	-0.4206	-0.8124	-0.5766	-0.6307	-0.9792
ICAM1	-0.738	-0.0276	0.2139	0.1031	-0.1371	-0.0632	-0.0755	-0.1379	0.28	-0.2144	-0.2536	-0.2265	-0.0083	-0.0037	-0.3952	0.0337	-0.276	-0.3987	-0.2356	0.0517	0.1743	-0.2004	-0.5575	0.0189	0.0869	-0.0379	-0.0516	0.1366	0.2999	0.0262	0.2689	-0.308	-0.3571	-0.365	0.096	-0.2617	-0.2026	-0.0235	0.5589	0.1446	-0.5333	-0.1365	-0.3445	-0.0417	0.7848	-0.0607	0.008	-0.4458	-0.242
CCL5	4.2498	4.0674	4.3312	4.6924	5.5079	6.5976	4.1809	4.6643	0.6104	2.24	3.4989	4.5786	3.9947	3.6247	4.8613	3.9787	3.8601	4.9688	5.4421	5.2708	4.0968	3.6175	4.0432	4.4294	4.8757	3.4595	3.9972	3.406	3.7255	3.6252	4.3509	4.5167	3.362	3.536	4.4867	5.3145	4.2458	4.0019	4.5649	3.5879	3.2862	3.862	5.1918	0.5114	1.347	-0.3068	2.5225	0.6416	-2.0765
IGFBP6	0.5119	1.2658	0.5922	0.4703	0.6895	0.1113	0.7119	0.5751	0.5891	0.2831	0.0657	0.3069	0.3438	0.4769	0.3933	0.8289	0.6335	0.9168	0.5914	0.9089	0.5001	0.2825	0.3942	0.5053	0.6164	0.2724	0.6861	0.6914	0.6197	0.2743	0.6219	0.4704	0.5998	0.5263	1.1358	0.8797	0.2376	0.9158	1.0043	0.6649	0.4428	0.2343	0.3972	0.5591	0.5638	0.1856	0.8255	0.6306	0.4186
EFEMP1	-0.1606	1.5335	0.9198	0.476	1.2404	1.115	1.0396	0.3343	0.7762	0.7026	0.5067	0.3222	0.6367	0.6656	1.1821	0.8367	0.8036	1.2965	1.0082	1.4721	0.8037	0.5625	0.9481	0.6989	0.3696	0.5432	0.9166	1.5703	0.9507	0.7508	1.4037	0.6763	0.3278	0.5756	1.1779	1.3201	0.7494	0.6403	1.3314	1.1348	0.1849	0.3272	0.7417	1.232	1.6038	0.3809	1.3179	0.753	0.358
REG1A	-0.4712	1.0015	0.5989	0.5623	0.226	-0.1586	0.7173	-0.1256	0.5706	-0.5191	-0.5736	0.1108	0.2858	0.0966	-0.0155	0.5741	0.1434	0.2015	-0.3545	0.269	-0.5093	-0.84	-0.0093	0.6412	-0.0002	0.0728	-0.4122	0.0813	0.7773	0.1046	0.5405	0.511	0.2206	0.2561	0.0649	0.6434	0.1316	-0.1384	0.3772	0.1561	0.5735	-0.5819	-0.4535	0.2487	1.3839	0.0383	0.1579	0.2697	0.4863
GGH	-0.7274	0.3	0.2378	0.0448	0.2613	0.4949	-0.4414	-0.1867	0.1823	-0.4777	-0.2215	-0.0783	-0.1564	0.1298	0.0858	0.3386	-0.1359	0.6875	0.1544	0.1842	-1.0113	0.1924	0.202	0.0988	-0.4127	0.067	0.3472	0.1941	-0.1295	0.0619	0.3225	-0.1419	-0.0407	-0.6659	0.1746	-0.0505	0.4052	-0.3236	0.2374	-0.3373	0.1946	0.5225	-0.8368	-0.8879	0.5105	0.5282	-0.2292	-0.3766	-0.2669
TGFBI	0.1191	0.3881	0.4904	0.3807	0.617	0.2611	0.3289	-0.1957	0.2552	0.1229	0.4459	0.1021	0.5024	0.1067	0.905	-0.0384	0.0266	0.3803	1.0203	0.1645	0.3469	0.3169	0.2662	0.1154	-0.1587	-0.0484	0.3036	0.1747	-0.1642	0.443	0.1684	0.6142	0.1331	0.2187	-0.0839	-0.008	-0.1055	0.2416	0.3436	0.2352	-0.1854	0.138	0.0645	0.6196	0.913	0.2521	0.2867	0.0867	0.1421
TIMP1	0.1916	1.0008	0.399	0.4565	0.7237	1.5907	0.1924	0.4209	-0.0993	0.2828	-0.2274	0.3452	0.4633	0.1337	0.2759	0.4046	0.6121	0.5868	0.3145	0.8636	0.4354	0.0542	0.5477	0.2837	0.285	0.5667	0.3794	0.6866	0.4009	0.2982	0.3639	0.7888	0.3848	0.6547	0.6502	0.9768	0.3009	0.5763	0.737	0.229	0.2731	0.2803	0.2592	0.0429	0.5759	-0.0803	0.3619	0.3617	-0.0306
[truncated: 15 more columns]

## Sheet: 2 Metadata_proteins
SampleID	Condition
1	PACS+POTS
2	PACS+POTS
3	PACS+POTS
4	PACS+POTS
5	PACS+POTS
6	PACS+POTS
7	PACS+POTS
8	PACS+POTS
9	PACS+POTS
10	PACS+POTS
11	PACS-POTS
12	PACS-POTS
13	PACS-POTS
14	PACS-POTS
15	PACS-POTS
16	PACS-POTS
17	PACS-POTS
18	PACS-POTS
19	PACS+POTS
20	PACS-POTS
21	PACS+POTS
22	PACS-POTS
23	PACS-POTS
24	PACS-POTS
25	PACS+POTS
26	PACS+POTS
27	PACS-POTS
28	PACS-POTS
29	PACS+POTS
30	PACS-POTS
31	PACS-POTS
32	PACS-POTS
33	PACS+POTS
34	PACS-POTS
35	PACS-POTS
36	PACS+POTS
37	PACS+POTS
38	PACS+POTS
39	PACS+POTS
40	PACS-POTS
41	PACS+POTS
42	PACS-POTS
43	PACS-POTS
44	Healthy
45	Healthy
46	Healthy
47	Healthy
48	Healthy
49	Healthy
50	Healthy
51	Healthy
52	Healthy
53	Healthy
54	Healthy
55	Healthy
56	Healthy
57	Healthy
58	Healthy
59	Healthy
60	Healthy
61	Healthy
62	Healthy
63	Healthy
64	Healthy

## Sheet: 3 Rawdata_cytokines
Cytokine (pg/mL)	1	2	3	4	5	6	7	8	9	10	11	12	13	14	15	16	17	18	19	20	21	22	23	24	25	26	27	28	29	30	31	32	33	34	35	36	37	38	39	40	42	43	44	45	46	47	48	49	50
CCL8	29.7947	25.4227	30.5185	57.1876	29.9532	111.381	5.60233	14.6497	21.5521	20.3776	26.845	20.6541	19.907	21.747	42.2674	29.0755	34.2465	37.4825	39.8714	49.4062	22.3008	32.3203	26.8466	64.4638	17.4319	41.3054	20.1105	52.8948	34.5045	36.1406	67.7619	25.7763	19.1807	35.9325	29.8562	29.7363	31.0379	24.7333	27.3835	52.7592	32.2483	29.8569	20.0664	17.0614	22.6275	24.0888	15.1545	2.13183	16.4832
CXCL12	209.063	175.464	189.026	178.798	206.152	374.988	182.981	160.121	87.3916	175.293	118.17	182.533	261.798	197.537	146.772	158.732	312.073	150.409	153.71	173.012	144.239	182.554	191.738	97.1357	154.436	196.781	158.816	170.596	148.307	160.55	178.221	217.643	169.122	147.196	162.242	173.988	144.293	211.992	140.596	276.721	181.925	208.478	112.248	110.371	219.737	104.402	135.332	198.28	138.631
OLR1	18.7094	25.9726	20.1279	31.1273	29.6684	1040.26	60.8053	22.771	18.7293	25.7312	20.2172	32.2144	21.9833	22.986	15.1177	23.8673	27.5692	21.7687	13.7688	32.9174	21.7835	25.5672	46.3139	31.8463	41.1007	44.8244	20.2028	26.0091	30.6695	27.8421	28.0735	17.1255	16.0434	25.6638	27.2462	21.9423	33.1201	46.1793	27.2252	30.2202	27.7629	20.2219	27.8638	19.2181	27.7289	20.7799	22.5213	23.3562	54.896
IL27	1.27789	13.5545	9.23175	12.3696	8.98318	10.9817	4.00025	13.8906	5.26624	5.68581	2.90491	9.91609	11.4375	15.9424	1.12877	10.3651	19.1589	5.73692	11.1556	5.6134	5.0418	6.30326	5.42843	5.95465	9.45847	80.2429	4.24411	12.4401	2.06827	1.6029	6.93183	12.684	6.90583	7.0366	4.78713	8.68846	7.65716	7.5024	16.2487	8.07697	25.9659	3.39838	11.4529	21.4888	21.7018	3.81854	11.3881	9.4974	14.8839
CXCL9	26.6138	35.0189	42.268	36.1165	50.5198	75.724	58.4109	78.4076	43.984	26.0702	35.2751	31.1441	29.6576	46.51	34.8348	44.0124	53.7708	59.7685	63.4517	46.5271	42.5467	44.6484	39.865	62.2539	63.2505	68.1574	179.726	66.2162	37.1527	66.0797	77.4379	45.6526	35.4365	51.5902	36.0122	34.6542	27.2674	40.4821	94.4935	47.5359	84.0702	27.8948	58.346	99.6562	48.3805	44.7249	21.2052	29.6331	99.3796
TGFA	3.44616	5.26314	3.67643	74.5558	4.7643	15.4055	6.45633	2.69164	4.2666	2.98765	2.95238	2.75209	3.83174	3.27384	2.70772	4.27843	3.07912	3.71658	3.06792	4.40984	3.32956	4.01352	4.40817	3.99706	3.83174	4.69926	3.96604	5.26808	4.55432	2.89734	4.53536	3.15969	4.50344	4.58382	3.43006	3.96747	3.97432	4.96679	4.62848	4.14293	3.70979	2.86018	4.52761	3.85978	4.14385	3.62867	4.27179	3.65262	4.42765
IL6	0.68078	2.49273	1.02555	4.18181	2.60071	1.9919	1.87403	1.24414	2.28925	0.83508	3.08703	1.39087	1.5344	1.18159	2.12813	1.35124	1.64065	4.22538	11.9593	4.84651	2.2313	2.33541	1.06411	1.14252	1.64789	6.95023	1.40437	2.37365	4.23601	1.05136	1.60296	1.00988	1.2614	2.65284	2.32877	0.93476	1.1887	1.47383	2.75443	1.56419	2.19988	1.18558	2.28408	1.77386	1.31224	0.90489	1.10932	0.75758	3.66669
TNFSF12	504.626	517.588	669.533	531.05	288.791	908.011	457.354	490.835	373.448	422.934	436.189	615.513	667.625	667.187	464.846	560.802	599.624	484.472	336.617	615.436	396.442	551.079	506.489	501.275	569.535	465.087	448.981	515.791	355.069	501.333	759.193	604.902	528.706	621.285	494.285	479.439	586.034	471.75	530.856	515.915	477.857	472.175	282.078	444.54	529.807	456.804	434.168	435.154	407.77
CCL11	35.3908	49.142	55.7465	67.7342	43.0069	51.6154	51.1949	39.6388	32.5255	44.0632	41.5994	52.2558	49.6913	66.2734	58.8761	51.9044	75.9731	46.7495	33.9492	50.0077	124.393	56.4348	59.3431	81.0407	41.6905	56.1556	55.4086	114.083	57.9761	82.1597	111.795	52.1084	42.5527	56.147	64.2555	63.0153	74.7141	69.5798	69.9126	64.8103	44.6284	47.9739	43.7019	86.0908	81.3749	36.2272	44.8142	60.6687	94.6682
HGF	146.895	189.849	153.225	206.587	212.473	1062.94	303.509	180.057	135.07	139.306	172.658	279.097	223.268	148.303	183.644	138.561	213.873	204.079	199.783	285.087	144.933	192.177	229.052	226.201	173.722	215.594	163.256	227.528	201.47	173.923	223.722	170.303	137.107	199.633	163.566	188.211	193.03	195.34	281.299	159.487	199.597	185.698	171.671	188.219	232.075	153.495	169.543	136.379	362.469
FLT3LG	96.6165	96.4478	113.54	61.0046	160.38	96.2422	132.62	106.682	70.9577	140.404	181.771	128.972	106.649	100.05	95.0229	117.448	179.018	112.507	143.34	147.273	129.029	107.275	135.138	106.53	105.379	109.974	107.083	205.322	65.9898	96.1884	103.903	77.8868	73.2539	102.747	98.0548	112.795	93.8863	97.5244	102.448	107.976	78.9673	76.2344	68.9621	134.343	93.8908	87.8788	117.898	67.9778	140.093
IL7	4.37264	3.49522	3.88255	4.37658	6.63903	6.27915	2.32722	6.04389	0.44144	1.36136	2.27565	7.61121	2.22616	2.14048	7.06551	4.2909	6.6393	4.77683	7.60827	10.0101	3.30938	2.73209	2.94356	3.46522	3.07709	4.52841	6.26666	3.1994	2.7356	3.94499	5.3829	6.81182	2.74147	2.76894	3.53789	3.81647	4.08349	4.48689	4.20846	5.80861	5.64681	4.21471	0.47333	0.88958	2.42743	1.35067	0.76134	0.07329	1.34517
IL18	145.247	267.732	392.73	329.78	325.213	283.727	158.31	304.831	292.907	170.635	222.964	282.627	291.793	187.585	182.957	357.549	143.251	348.247	277.79	345.647	183.858	187.57	163.532	209.183	253.194	371.42	255.903	237.939	269.034	244.42	313.67	238.306	172.849	169.987	279.312	352.97	204.141	193.49	545.955	284.501	372.169	234.265	300.029	329.012	174.424	175.052	183.707	105.841	278.155
CCL13	105.07	175.985	73.8021	207.167	120.575	270.914	96.4429	68.9976	40.9518	70.3554	86.7137	166.201	74.9042	133.849	114.973	67.8962	108.301	166.791	74.1963	219.903	72.6739	62.9758	69.4709	163.222	94.3692	148.457	135.061	202.711	65.1197	138.849	251.515	77.8983	54.9882	128.214	134.268	73.0245	109.43	88.6884	208.493	136.293	138.238	92.9288	30.9688	64.9789	65.1422	47.0662	28.5091	28.8099	108.596
TNFSF10	288.778	434.126	335.086	391.299	251.673	333.138	368.304	452.45	454.78	329.373	329.584	399.878	1156	360.254	291.038	318.926	368.776	490.881	315.026	441.007	281.734	265.526	354.072	467.866	432.934	402.082	309.161	823.885	418.472	453.201	431.749	344.872	443.228	312.759	363.235	385.983	319.36	399.74	430.046	380.207	479.898	341.321	356.183	487.032	412.899	296.16	304.126	424.007	400.041
CXCL10	44.1829	64.4799	78.5258	91.9502	84.9052	119.673	90.8398	117.743	75.5863	44.3277	52.4376	47.7283	53.02	137.006	77.9876	95.077	116.21	345.105	163.352	108.968	91.0688	74.5043	85.6421	96.1363	86.6719	309.751	51.4079	114.932	75.5658	138.344	111.537	76.1031	101.426	92.6235	86.644	56.9905	144.167	84.9235	127.116	88.8906	275.206	53.85	119.927	122.334	77.2296	53.6998	44.1106	43.2169	138.283
IFNG	0.06094	0.1364	0.16394	0.20432	0.23156	0.22575	0.60105	1.1755	0.34813	0.06266	0.13245	0.15324	0.1286	0.10639	0.25031	0.2743	0.86452	0.47456	0.84936	0.24453	0.18142	0.17609	0.08621	0.24107	0.21801	6.84121	0.2254	0.19187	0.14829	0.1423	0.22555	0.13318	0.6442	0.06634	0.22771	0.13949	0.13177	0.22102	0.19735	0.23179	0.85723	0.12971	0.22665	1.82011	0.12448	0.12651	0.13382	0.11057	0.21777
IL10	3.7646	8.07163	5.59886	6.743	5.4637	2.94589	4.79919	4.37209	25.802	4.12067	3.41611	3.65911	3.68619	4.94636	5.36241	4.26246	4.96082	4.56099	4.92935	4.66124	6.06011	5.27714	4.4704	3.60229	3.95931	12.812	4.27951	7.14555	5.88928	4.54636	5.05484	3.25754	7.99611	4.36382	5.74614	4.46113	6.50095	6.18993	4.24453	2.96388	5.80543	2.27006	7.67187	7.64793	4.74013	2.64285	3.27688	4.67356	4.88884
CCL19	68.1305	83.2944	54.6548	196.894	53.8954	62.5791	55.9297	102.388	54.8177	69.263	54.6611	60.5943	53.4247	68.0009	138.137	198.962	45.5968	109.664	74.3544	47.4114	85.1658	53.4557	55.6829	52.7183	96.6028	404.664	54.8439	73.0294	38.1192	86.8554	67.6032	77.6535	56.4146	63.6628	43.8322	45.0918	34.9652		113.369	65.0543	85.4179	63.841	106.251	67.9581	89.1231	58.955	79.6662	39.7776	61.367
TNF	10.6724	18.6412	11.5649	14.8034	17.2159	32.6576	13.3541	14.5901	19.0734	12.0729	8.40807	10.6256	13.6826	12.1989	14.1645	16.0874	14.9356	17.5552	17.5508	17.3386	13.2533	12.4504	13.2571	13.0452	18.8092	22.5156	15.8977	22.8878	17.444	14.8521	17.0454	16.0517	15.0411	14.1315	11.1642	9.59533	12.9998	15.1179	19.3136	105.282	19.2007	12.3945	13.4969	16.6789	18.3239	12.2738	8.08303	11.2576	16.3565
IL15	8.9104	10.2019	10.0406	9.60705	11.7541	11.6618	9.49069	9.35482	12.8373	12.5122	11.9017	9.50626	15.287	9.80059	11.2238	7.13751	10.0859	10.4701	14.8127	12.4243	10.9425	11.433	11.8069	11.4306	9.60121	14.8801	15.0482	10.7793	10.3853	9.32228	10.1035	9.48903	9.80911	9.87891	10.1097	11.5889	10.0679	9.02993	10.2293	10.9837	12.9078	10.4375	8.03699	9.05861	10.6042	10.1887	11.8842	8.8758	12.5054
CCL3	2.83716	6.70737	5.18039	6.93264	4.34903	10.0219	3.25728	6.38102	4.28163	2.72112	3.39927	5.10802	3.90479	4.01449	5.02992	4.55482	4.60283	5.83878	6.50312	7.76702	5.12017	3.30435	3.85438	6.12576	5.86055	11.641	4.60759	6.90775	6.07266	4.96551	5.59042	4.31006	3.95062	4.03592	6.42424	2.99434	5.58042	4.68207	8.78536	4.34976	6.67548	3.70946	6.14151	6.06479	5.14081	4.4126	4.83455	3.03017	5.93884
CXCL8	4.01448	4.65743	4.73726	6.59898	6.62685	44.0786	7.04605	5.59599	3.45363	4.63316	4.6368	7.15349	6.00624	7.18819	7.15162	4.88001	6.40087	11.1526	7.01452	8.81375	4.99464	5.40365	5.22264	6.20678	5.30174	6.00791	5.35802	7.1121	4.64199	7.90416	7.21669	9.23905	4.8585	6.51227	6.21824	7.00324	6.631	6.71482	5.72468	8.42081	5.24845	4.41511	4.63051	4.45928	5.48915	3.13975	3.20088	2.03916	7.22111
MMP12	122.375	154.716	134.81	81.565	120.448	139.569	82.3267	113.169	117.836	98.7987	115.513	160.147	103.931	143.623	107.211	161.653	87.3598	150.987	193.776	108.429	68.4914	92.9987	94.3083	99.6794	145.437	130.988	149.306	154.62	91.9389	274.057	252.203	85.4574	101.088	146.351	141.522	134.926	126.166	180.488	243.178	161.692	69.6094	79.5181	90.6504	220.657	302.726	90.3015	94.3101	132.668	361.986
CSF3	67.4987	121.992	94.6467	104.58	89.9749	99.9873	58.406	74.3292	77.8705	67.0861	113.6	121.533	71.1262	109.75	83.3642	76.1081	59.3986	130.601	138.605	136.478	71.5434	86.0763	75.4327	102.625	78.1065	102.368	108.562	99.8905	119.14	59.3059	147.902	74.2288	113.949	56.2919	84.8281	94.2783	95.8385	205.385	79.6157	125.189	90.9423	97.8758	87.6475	63.479	88.553	54.8765	103.688	157.33	140.536
VEGFA	277.027	234.1	358.518	543.739	992.454	873.26	193.764	210.602	155.959	160.839	264.615	456.66	160.826	149.879	291.911	424.747	445.243	277.544	397.215	569.381	335.996	160.935	188.06	307.649	250.01	263.047	274.475	277.208	271.147	283.595	273.769	239.229	224.433	225.281	223.367	206.461	274.431	193.256	283.108	380.914	299.019	318.693	221.243	187.651	214.606	149.783	179.81	133.063	261.761
IL17C	9.38083	16.1575	8.46831	12.8027	6.91447	8.57455	6.14801	16.0512	9.15951	5.73878	13.4833	8.47668	19.5954	15.5629	19.2728	16.4277	6.80581	18.8231	11.9623	13.2238	18.2132	7.773	6.66937	7.37982	9.41595	17.6893	22.7825	7.33876	15.4184	8.7351	8.08139	13.6132	7.96843	28.2015	24.7877	19.3504	26.1507	19.8877	18.7958	9.82309	10.8801	8.7497	6.39818	9.27385	13.212	15.4746	18.9938	12.1849	10.1269
EGF	189.23	199.535	253.357	384.56	388.714	792.771	121.033	279.464	19.3313	92.6395	134.027	387.572	140.846	135.477	381.437	184.032	415.992	238.948	384.201	487.33	188.535	167.121	103.465	317.357	243.311	269.177	172.938	165.844	107.732	216.164	499.474	300.85	151.835	165.97	217.837	180.323	175.462	153.838	266.491	285.409	283.064	239.35	2.46884	25.6626	112.093	54.7028	19.3226	2.00728	78.3958
CCL2	175.415	261.918	157.007	186.703	195.195	325.667	183.762	178.542	171.26	155.047	207.063	198.051	174.738	198.175	211.23	249.408	180.426	271.918	183.133	273.226	270.177	176.943	161.983	279.82	211.362	262.72	231.164	226.298	252.559	267.175	258.462	171.885	226.742	217.719	287.177	196.796	207.29	185.422	296.15	149.246	186.173	137.782	262.221	188.317	186.585	192.265	181.136	143.534	262.957
OSM	0.39388	0.86105	0.30346	1.44004	1.24545	20.3839	3.88581	0.25491	0.51994	0.43398	0.60042	1.94864	0.48734	0.1892	0.30762	0.48984	1.94366	0.51796	0.51231	1.56195	0.56092	0.58864	3.1379	0.30366	1.15395	2.6354	0.60027	0.41401	2.63606	0.5209	0.17901	0.3436	0.40678	0.19741	0.55312	0.62845	1.61561	2.52449	0.98534	0.79048	1.61393	0.95581	2.82757	0.58275	1.18622	0.43149	0.90877	0.72183	2.49755
CSF1	74.5229	127.156	106.802	140.016	146.479	110.235	100.811	84.5661	114.112	104.814	102.25	84.0968	106.017	84.4959	124.573	101.676	107.487	119.819	161.863	119.401	114.185	96.4505	98.9755	102.691	92.664	132.204	95.6054	114.416	129.399	92.0634	114.33	91.2289	99.6474	112.541	101.008	103.835	100.372	98.3114	115.423	100.287	109.651	84.0011	132.006	119.474	93.0567	89.1996	97.6119	104.852	130.593
CCL4	39.1743	72.7215	38.4599	94.7912	41.9204	152.867	54.5811	63.5941	41.4313	45.1258	47.3394	76.8047	48.5763	41.6345	68.7631	46.6102	54.1698	71.2402	48.3696	116.892	58.2808	68.9244	52.1938	78.3794	90.0123	185.18	54.9253	100.521	52.9501	48.1363	72.1227	42.7286	44.1405	38.8456	96.0108	48.0335	113.566	38.266	96.377	48.2818	77.0919	29.7487	56.7273	42.7695	64.4501	55.9938	47.2516	29.6343	101.086
CXCL11	91.542	56.3394	113.516	90.5901	130.451	380.766	20.9668	120.806	30.9004	26.6808	62.6745	69.9728	52.1994	50.8523	94.6626	87.311	630.335	103.852	199.63	120.127	94.6185	47.2691	50.1387	105.03	61.7917	182.723	192.517	112.02	57.2323	70.8802	156.705	89.2708	34.4464	58.3122	62.5658	80.746	53.2865	87.4637	154.917	77.0146	107.961	33.7364	26.1656	58.0339	69.9023	17.1593	14.9232	15.7041	51.7459
LTA	8.21359	2.9563	8.65343	8.26022	4.78534	5.55975	7.03456	10.5873	6.8328	10.4614	5.65671	6.46772	7.78872	9.13416	6.19333	11.974	8.02252	9.66941	9.02663	9.08161	7.91774	9.01918	6.88491	9.66908	8.44574	8.51706	9.43913	7.32862	6.98935	8.77924	8.83394	3.07171	7.4282	8.13143	9.00837	11.2533	10.3094	7.39834	8.27215	9.4035	6.85612	6.68283	10.339	6.36266	6.57246	8.69937	5.38792	8.58751	12.0091
CCL7	0.20918	0.90288	0.25288	0.58377	0.25795	0.31261	0.23286	0.23678	0.16113	0.09438	0.31692	0.41551	0.23292	0.20167	0.43176	0.17751	0.3729	0.44892	0.26	0.47171	0.26231	0.20391	0.15972	0.35734	0.41953	0.3757	0.42061	0.38836	0.4992	0.36878	0.4066	0.16459	0.203	0.26058	0.43224	0.18441	0.2757	0.22154	0.53722	0.31259	0.26836	0.29568	0.10908	0.20642	0.24041	0.21475	0.09164	0.11141	0.42183
MMP1	510.049	508.896	919.983	1553.09	1335.92	1554.55	285.825	1492.71	235.511	185.718	567.382	872.13	680.649	122.865	974.78	408.335	924.864	1132.19	1309.91	1984.95	1038.02	264.067	657.747	1183.28	989.548	1318.92	1166	2379.2	899.367	1099.34	1321.05	737.139	443.49	944.264	541.201	455.487	541.021	536.377	1989.37	1410.58	597.048	347.889	160.647	147.341	171.73	255.537	238.248	60.0316	781.314
[truncated: 14 more columns]

## Sheet: 4 Metadata_cytokines
SampleID	Condition
1	PACS+POTS
2	PACS+POTS
3	PACS+POTS
4	PACS+POTS
5	PACS+POTS
6	PACS+POTS
7	PACS+POTS
8	PACS+POTS
9	PACS+POTS
10	PACS+POTS
11	PACS-POTS
12	PACS-POTS
13	PACS-POTS
14	PACS-POTS
15	PACS-POTS
16	PACS-POTS
17	PACS-POTS
18	PACS-POTS
19	PACS+POTS
20	PACS-POTS
21	PACS+POTS
22	PACS-POTS
23	PACS-POTS
24	PACS-POTS
25	PACS+POTS
26	PACS+POTS
27	PACS-POTS
28	PACS-POTS
29	PACS+POTS
30	PACS-POTS
31	PACS-POTS
32	PACS-POTS
33	PACS+POTS
34	PACS-POTS
35	PACS-POTS
36	PACS+POTS
37	PACS+POTS
38	PACS+POTS
39	PACS+POTS
40	PACS-POTS
42	PACS-POTS
43	PACS-POTS
44	Healthy
45	Healthy
46	Healthy
47	Healthy
48	Healthy
49	Healthy
50	Healthy
51	Healthy
52	Healthy
53	Healthy
54	Healthy
55	Healthy
56	Healthy
57	Healthy
58	Healthy
59	Healthy
60	Healthy
61	Healthy
62	Healthy
63	Healthy
64	Healthy

## Sheet: 5 Rawdata_lipids
Lipid (nM)	6	7	8	9	10	11	12	13	15	16	17	18	19	20	21	22	23	24	25	26	27	28	29	30	31	32	33	41	42	43	44	45	46	47	48	49	50	51	52	53	54	55	56	57	58	59	60	61	62
Cer(d18:1/10:0)	1.07	0.757	1.21	0.0997	3.23	0.229	0.453	0.8	2.1	0.534	0.271	0.469	2.71	1.73	0.583	0.561	0.559	0.755	1.02	0.774	0.864	1.24	0.868	0.564	1.37	1.68	1.13	0.718	0.444	1.22	1.42	0.83	0.809	1.3	0.579	1.05	0.584	0.911	0.106	0.981	1.37	0.353	0.473	1.51	1.13	1.18	0.625	1.07	0.157
Cer(d18:1/12:0)	2.44	1.3	2.8	1.82	3.1	1.45	0.686	1.2	2.56	1.85	0.785	1.22	8.51	4.34	1.22	4.27	2.7	1.01	4.81	1.68	6.23	2.26	1.71	1.38	3.8	3.57	2.15	2.37	1.64	3.16	2.88	1.91	2.56	4.05	1.11	2.71	1.79	22.5	0.842	1.94	3.24	0.5	3.27	1.96	1.55	4.06	1.52	4.83	0.882
Cer(d18:1/14:0)	21.8	25	30.3	20.7	45.2	28.7	18.2	30	38.6	28.5	18.6	26.9	36.9	42.7	23.5	40.1	28.4	19.3	41.3	18.7	40.8	32.9	28.6	17.3	24.9	32.4	27	27.1	21	31.7	25.6	36.5	26.2	25.4	25.7	29	26.1	69.4	12.2	30.5	30.9	15.6	22.3	35.8	25.3	35	18.5	29.7	20.2
Cer(d18:1/16:0)	254	363	300	215	491	327	229	282	476	309	228	346	304	400	246	296	429	230	402	197	414	370	344	198	224	254	237	274	249	327	254	380	278	282	284	299	254	269	218	420	254	201	239	342	319	323	256	274	240
Cer(d18:1/18:0)	100	140	91.9	37.7	185	132	74.5	85.8	164	79.3	48.7	137	106	203	106	84.7	240	69.1	125	75.7	112	151	134	65.3	56.8	70.5	67.7	119	68.2	98.6	51.4	159	155	126	111	74.5	109	74.3	55.3	178	141	51.7	95.5	168	144	116	112	113	57
Cer(d18:1/18:1)	4.17	4.83	5.6	1.96	6.57	4.57	3.27	5.65	7.14	5	3.66	6.26	6.26	7.42	2.24	4.78	7.65	3.4	5.05	2.73	5.1	5.75	5.1	3.36	3.26	3.09	3.74	5.71	3.45	5.08	1.76	5.53	5.01	2.89	4.17	3.49	2.99	3.93	3.51	10.4	4.58	2.62	2.78	6.62	4.28	5.53	3.19	3.67	3.21
Cer(d18:1/20:0)	129	186	134	73.6	228	153	109	97.5	203	123	89.7	158	127	213	116	181	267	79	180	116	152	168	143	90.5	59.2	94.1	104	166	89.6	137	78.8	252	168	182	155	116	156	112	93.3	144	155	60.7	142	170	159	203	160	162	114
Cer(d18:1/22:0)	760	1300	789	483	1440	797	963	589	1320	763	625	992	853	1540	853	1080	1240	483	1320	681	1550	1310	806	612	491	957	1050	978	702	1050	891	1320	758	867	992	829	794	749	710	348	955	476	783	844	1040	803	761	1130	680
Cer(d18:1/24:0)	2290	3100	2520	1550	4300	2450	2480	1850	4340	2410	1830	2480	2620	4890	2190	2830	3000	1450	3880	2130	4870	3830	2170	1780	1850	3410	3310	2570	1840	2920	2410	2770	2030	1920	3180	2300	2170	2390	1860	2000	2630	1520	1900	1880	2720	1760	2110	2970	1670
Cer(d18:1/24:1)	846	1230	1060	627	1470	891	721	721	1660	846	744	991	849	1710	960	1260	1360	530	1300	821	1240	1310	1010	763	618	842	784	1010	639	1250	880	1160	1120	1030	912	757	939	800	793	1010	1040	609	782	1100	1390	889	954	1110	799
CerP(d18:1/16:0)	43	38.6	41.1	34	59.9	53.9	35.2	31.1	63.9	38.7	37	42.8	46.6	60.4	33.9	46.2	42.5	69.1	41.2	50.4	54.6	32.7	41.5	28.3	53.8	36.2	47	30.9	35.8	71.2	21.4	42.3	52.2	23.3	40.1	35.2	31.4	58.6	44.2	56.7	31.6	44.6	55	20.5	39.4	53.2	75.8	31.1	37.3
CerP(d18:1/24:0)	22.1	20.2	19.1	25.3	21.9	28.8	24.2	19.6	30.3	23.7	23	26.2	28.5	34.5	23.8	29.4	23.1	35.8	26.4	25	27.6	24	23.3	16.1	29.2	28.9	33.5	23.3	23.3	41.2	11.6	24.3	25	14.4	29.9	22.9	25.1	39.8	26.6	17.7	21.8	28.1	35.5	12.8	22.7	30.7	39.2	18.1	21.3
DhCer(d18:0/16:0)	34.5	21.6	28.3	16.9	45.7	28	16	17.9	32.4	25.2	14.6	28.3	27.3	34.2	17	26.8	44.9	17.1	29.9	15	39.3	18.9	27.2	13	15.6	20.1	19.6	22.3	20.8	32.8	27.3	41.4	18.3	16.7	19.2	33.1	30	22.2	24.9	31.3	18.7	12.4	13.1	23.8	22.7	26.7	27.3	22.9	14
HexCer(d18:1/16:0)	415	550	1080	507	1510	1020	600	645	1430	736	792	767	777	838	636	957	976	661	1000	660	1290	995	905	504	764	886	731	868	752	894	398	674	545	519	688	893	755	629	531	1020	597	466	720	292	783	620	618	604	671
HexCer(d18:1/18:0)	96.7	96.3	150	71.4	213	228	128	108	218	138	94.3	141	169	158	94.7	111	189	113	144	131	177	167	163	94.7	151	108	124	179	130	211	57.3	120	120	107	219	188	117	103	99.7	167	128	102	152	62.5	139	84.9	118	91.5	126
HexCer(d18:1/24:1)	1290	1420	3270	1850	3960	3590	1370	1870	4370	2510	2020	1750	2610	3160	1450	3070	2930	1400	3130	1930	3580	2990	3120	1420	2460	2230	1760	3080	1870	3560	1280	2310	1540	1150	2300	2310	2360	2250	1670	4650	2220	1280	1620	690	2220	2180	2790	1940	1720
LacCer(d18:1/12:0)	8.32	4.84	8.35	10.8	12	8.87	4.28	4.43	7.3	8.47	4.88	7.49	20.9	5.55	6.44	12	12.4	5.55	10	7.04	16.4	5.99	7.59	6.29	21.1	8.55	9.14	7.06	8.35	9.53	7.35	8.9	3.88	10.7	3.92	14.2	3.91	35.2	4.43	5.11	4.4	2.41	10.7	5.21	8.96	6.2	6.48	21	3.95
LacCer(d18:1/16:0)	2880	2630	3900	4480	4550	4380	2960	3890	4640	4560	3350	3670	4080	3170	3370	2980	3770	3350	4120	3640	4700	2340	3810	3290	3530	3810	3260	4010	3680	4270	2250	3960	2230	2550	3420	4020	2680	3000	3200	3970	2090	2320	2540	1940	3350	4510	3850	3490	2920
LacCer(d18:1/24:0)	227	258	148	186	123	307	214	166	326	296	142	408	353	264	194	241	210	298	249	168	156	152	222	137	221	266	196	280	207	274	217	484	216	198	343	325	287	207	260	104	171	184	164	96.1	198	595	218	280	217
LacCer(d18:1/24:1)	951	703	1350	1370	1250	1290	841	1180	1560	1280	1130	1110	1450	1010	735	1030	1000	1070	1280	971	1400	655	1030	917	1030	1180	810	1390	977	1410	800	1280	616	803	1350	1210	805	1180	1150	1470	632	849	850	412	924	2690	960	1080	979
S1P(d18:1)	828	933	758	786	921	796	705	613	1040	643	585	903	706	793	661	727	796	701	879	361	488	311	491	345	299	715	366	918	617	608	543	1430	868	754	787	732	784	565	551	1390	519	454	417	790	618	1370	1140	1240	813
SM(d18:1/12:0)	393	250	325	266	394	315	188	201	344	284	255	201	763	471	243	419	382	257	447	306	511	395	270	292	616	425	362	312	222	404	377	275	358	472	221	393	218	1380	202	252	323	170	382	244	357	355	309	605	165
SM(d18:1/16:0)	63500	78900	85700	75200	105000	99500	75300	82400	116000	82900	77500	84000	93900	101000	70800	85000	87000	85500	93000	77600	111000	88900	82900	68000	86300	94700	81800	85400	75500	96900	67200	87800	70400	60200	87600	83300	77900	82100	82200	99600	69800	68600	70000	59200	79600	79700	77900	73300	63800
SM(d18:1/18:0)	14100	17400	17600	8990	21700	23400	14500	15000	26800	16100	12400	19400	23300	25600	13100	14400	25800	15700	17200	15500	21400	19400	19800	13300	15800	14500	14300	19400	14200	22000	10200	20700	17200	12400	18000	13000	15800	14500	13500	23300	18400	10900	14400	13300	15300	13800	18900	14700	10600
SM(d18:1/18:1)	1330	1600	2310	1840	2290	1660	1410	2020	2550	1550	2180	1920	3050	2170	1260	1900	2190	1390	1430	1600	2240	1980	1790	1450	1590	1740	1830	2070	1640	2160	1040	2000	1380	1090	1670	1580	1490	1620	2340	2870	1710	1430	1210	1450	1420	1910	1710	1390	1470
SM(d18:1/24:0)	16200	20000	14600	20500	25700	24600	21100	15700	31800	19300	19100	22600	25700	33000	16700	24700	17600	16800	28100	19100	34200	26000	16400	13000	20900	37400	25000	26700	17000	26600	14600	32200	23200	13000	27800	22500	32800	25100	19300	18800	24300	15500	14600	11000	17600	23200	34000	25100	14700
SM(d18:1/24:1)	49300	55300	63300	68200	75200	76100	46100	53200	93000	56500	61000	58900	71300	85300	55000	71400	62300	47700	74800	60900	82500	65900	57500	45400	55600	71000	49000	68700	47400	79300	49600	76200	71300	43700	62000	54400	87300	63500	62800	85900	66100	48400	40400	35700	56900	77500	106000	70200	48600
Spa1P(d18:0)	160	146	122	120	146	115	93.6	79.3	163	78.4	85.8	141	94.9	120	93.9	115	119	119	109	44.9	39.6	22.6	76.9	43.6	13	95.5	34.7	139	79.9	95.4	68.1	231	155	103	113	98.1	125	78.8	79.8	210	82.1	65.8	49.2	106	94.4	185	209	186	100
Sphinganine(d18:0)	23.2	17.6	15	15.6	17.9	12.9	13.6	10.3	23.4	13.3	11.7	22	10.7	13.3	11.9	12.3	16.5	11.7	17.6	4.95	6.82	5.07	10.4	5.24	3.57	10.1	5.99	12.7	7.08	9.05	6.76	29	12.9	9.74	9.55	10.2	11.9	8.05	7.63	14.2	10.6	15.3	4.75	9.96	7.85	19.4	15.1	15.3	7.84
Sphingosine(d18:1)	31.4	38.8	24.1	23.1	33.5	29.8	29.9	25.5	42	23	17.6	44.8	19	24.2	25.2	21.7	32.8	20.3	36.4	5.79	6.95	4.7	14.5	5.74	6.71	15	4.81	24.8	13.7	13.3	13.9	66.1	28.1	20.4	18.4	17.5	20.1	13	12.3	25.9	14.3	12.5	6.44	19.1	16.5	50.7	27.5	24.2	12.3
Cer(d16:1/16:0)	0.0498	0.0522	0.0427	0.015	0.0641	0.0319	0.0277	0.0343	0.0891	0.0538	0.0389	0.0677	0.0857	0.114	0.0298	0.0525	0.0556	0.0334	0.0649	0.0546	0.09	0.0889	0.0522	0.0406	0.0483	0.0571	0.049	0.0385	0.0334	0.039	0.0482	0.0819	0.106	0.0417	0.0463	0.0414	0.0562	0.0565	0.0189	0.0735	0.0738	0.0273	0.0326	0.0544	0.0525	0.0709	0.0654	0.0377	0.027
Cer(d16:1/18:0)	0.0128	0.0114	0.00794	0.00138	0.0118	0.00598	0.00501	0.00563	0.0139	0.0058	0.0034	0.015	0.0112	0.0163	0.00766	0.00727	0.0135	0.00497	0.0101	0.00765	0.0103	0.0153	0.0137	0.00704	0.00507	0.00707	0.00513	0.00727	0.00415	0.00528	0.00353	0.0151	0.0207	0.00921	0.00627	0.00476	0.00802	0.00634	0.00144	0.0116	0.0154	0.0044	0.00752	0.018	0.0112	0.00913	0.00624	0.00532	0.00302
Cer(d16:1/24:0)	0.0914	0.127	0.0803	0.0221	0.181	0.0612	0.0837	0.0522	0.168	0.0804	0.0641	0.108	0.12	0.228	0.0769	0.122	0.0738	0.0425	0.163	0.0862	0.23	0.184	0.0832	0.0814	0.07	0.13	0.151	0.077	0.0518	0.0671	0.101	0.149	0.108	0.0729	0.099	0.0606	0.0566	0.112	0.029	0.0414	0.106	0.0524	0.0569	0.113	0.105	0.0819	0.0658	0.0752	0.0409
Cer(d16:1/24:1)	0.105	0.163	0.147	0.0298	0.203	0.0828	0.0738	0.0785	0.249	0.103	0.0932	0.167	0.149	0.278	0.107	0.148	0.127	0.0538	0.183	0.104	0.193	0.228	0.14	0.119	0.0851	0.124	0.128	0.111	0.0699	0.109	0.131	0.238	0.214	0.124	0.103	0.0736	0.0841	0.141	0.0359	0.135	0.158	0.0731	0.0768	0.188	0.178	0.129	0.0946	0.101	0.0673
Cer(d18:1/17:0)	0.0138	0.0231	0.0243	0.0138	0.0355	0.021	0.0172	0.0251	0.0263	0.0208	0.0168	0.0202	0.0211	0.0338	0.0188	0.0204	0.028	0.0128	0.026	0.0114	0.0257	0.0248	0.0231	0.0156	0.0167	0.0135	0.0164	0.0229	0.0213	0.0271	0.0129	0.0264	0.0156	0.0165	0.0241	0.02	0.0164	0.0175	0.0183	0.0302	0.0157	0.0126	0.0138	0.0275	0.0244	0.0228	0.0128	0.0163	0.0201
Cer(d18:1/19:0)	0.0216	0.0344	0.021	0.0131	0.0336	0.0278	0.0171	0.026	0.039	0.0236	0.0159	0.0265	0.0288	0.0443	0.0185	0.0244	0.0495	0.0156	0.0302	0.0135	0.0207	0.0343	0.034	0.0174	0.0161	0.0162	0.0207	0.0277	0.0153	0.0285	0.00919	0.0312	0.0237	0.0248	0.0292	0.0165	0.025	0.0146	0.0124	0.0338	0.0269	0.012	0.0174	0.0398	0.0355	0.0324	0.025	0.0224	0.0166
Cer(d18:1/20:1)	0.0137	0.0162	0.0176	0.00346	0.0289	0.0188	0.00697	0.0167	0.0253	0.0158	0.0096	0.0189	0.0185	0.0281	0.00851	0.0162	0.0245	0.00803	0.0159	0.012	0.0141	0.0214	0.0161	0.0102	0.00936	0.0108	0.00953	0.0172	0.00649	0.0162	0.00433	0.0299	0.0242	0.0139	0.0161	0.0117	0.0129	0.00541	0.00661	0.0304	0.0171	0.00464	0.00695	0.0314	0.017	0.0334	0.0276	0.0133	0.00856
Cer(d18:1/22:1)	0.0181	0.0276	0.027	0.00818	0.0383	0.0236	0.0125	0.0203	0.0455	0.0203	0.0134	0.0287	0.026	0.0388	0.0153	0.024	0.0371	0.0125	0.0281	0.0134	0.0189	0.0235	0.0232	0.0144	0.0107	0.0169	0.012	0.0266	0.0119	0.0267	0.0145	0.0566	0.0358	0.0216	0.0244	0.0234	0.0251	0.0106	0.0151	0.0502	0.027	0.00973	0.00966	0.0293	0.0246	0.0446	0.0399	0.0279	0.0186
Cer(d18:1/23:0)	0.846	1.13	1.14	0.532	2.84	1.05	0.792	0.908	1.87	0.829	0.628	1.01	0.998	2.29	0.83	1.03	1.11	0.617	1.6	0.756	2.32	1.55	0.973	0.668	0.673	1.05	1.08	0.859	0.642	1.11	0.691	1.28	0.71	0.753	0.91	0.749	0.738	0.667	0.614	1.53	0.997	0.542	0.638	0.927	0.993	0.659	0.658	1.05	0.625
Cer(d18:1/25:0)	0.0465	0.0537	0.0479	0.0361	0.0908	0.0609	0.0378	0.0526	0.117	0.0527	0.0348	0.0526	0.087	0.102	0.0378	0.0641	0.0899	0.0339	0.0585	0.0339	0.0935	0.0711	0.0534	0.0432	0.0485	0.0554	0.0574	0.0527	0.0447	0.0542	0.0416	0.0601	0.0325	0.0392	0.0502	0.0457	0.0392	0.0415	0.0306	0.0322	0.0537	0.0391	0.0278	0.0449	0.0569	0.0337	0.0424	0.0498	0.0401
Cer(d18:1/26:0)	0.0208	0.0212	0.03	0.014	0.0617	0.0265	0.0166	0.0204	0.0508	0.023	0.0147	0.0246	0.0558	0.0486	0.0148	0.0243	0.0362	0.0161	0.0334	0.0141	0.0567	0.0263	0.0205	0.0163	0.018	0.0264	0.0313	0.0231	0.019	0.0216	0.0192	0.0394	0.0139	0.0156	0.026	0.0224	0.0182	0.0146	0.0131	0.021	0.0236	0.0126	0.0101	0.0166	0.0197	0.0167	0.0177	0.0204	0.0145
Cer(d18:1/26:1)	0.00761	0.0113	0.0101	0.00553	0.0119	0.00887	0.00501	0.00569	0.0179	0.0075	0.00607	0.00735	0.00983	0.0164	0.00756	0.00951	0.00966	0.00305	0.0161	0.00568	0.0143	0.0103	0.00967	0.00695	0.00704	0.00936	0.00694	0.00975	0.00438	0.00906	0.00925	0.0123	0.0112	0.00787	0.00838	0.00746	0.0101	0.00556	0.00581	0.00521	0.00899	0.00439	0.0042	0.00797	0.0119	0.00932	0.0149	0.00981	0.00687
Cer(d18:2/16:0)	0.0572	0.0603	0.0664	0.0451	0.112	0.0708	0.0608	0.065	0.101	0.0726	0.0545	0.0646	0.0907	0.132	0.0513	0.0893	0.0844	0.0531	0.087	0.0528	0.135	0.0847	0.0744	0.052	0.0543	0.0881	0.0587	0.079	0.0526	0.0857	0.0635	0.0873	0.0602	0.0701	0.0776	0.0633	0.0611	0.0786	0.0614	0.129	0.0862	0.0471	0.0717	0.0566	0.0674	0.0816	0.0393	0.0643	0.0531
Cer(d18:2/18:0)	0.0253	0.0257	0.0226	0.00678	0.0288	0.028	0.0186	0.0191	0.0333	0.0164	0.00846	0.0272	0.0241	0.0428	0.0202	0.0228	0.0465	0.0149	0.028	0.0137	0.0221	0.0335	0.0309	0.0158	0.0123	0.0159	0.0148	0.0252	0.0109	0.0213	0.0105	0.0237	0.0282	0.0282	0.0232	0.0157	0.0174	0.0172	0.0107	0.0418	0.0305	0.0139	0.0265	0.0291	0.0293	0.0235	0.0135	0.0192	0.0104
Cer(d18:2/24:0)	0.181	0.25	0.171	0.082	0.32	0.191	0.227	0.132	0.303	0.178	0.118	0.175	0.164	0.395	0.149	0.237	0.215	0.112	0.288	0.124	0.472	0.32	0.155	0.117	0.116	0.209	0.224	0.18	0.0982	0.195	0.187	0.176	0.126	0.189	0.207	0.13	0.0998	0.192	0.113	0.156	0.18	0.126	0.163	0.161	0.239	0.127	0.12	0.179	0.111
Cer(d18:2/24:1)	0.259	0.391	0.269	0.135	0.35	0.254	0.243	0.189	0.427	0.258	0.2	0.274	0.201	0.478	0.259	0.344	0.38	0.159	0.348	0.19	0.374	0.465	0.317	0.199	0.157	0.209	0.212	0.272	0.152	0.349	0.284	0.272	0.281	0.397	0.253	0.176	0.149	0.248	0.183	0.296	0.279	0.207	0.274	0.346	0.452	0.222	0.173	0.251	0.211
CerP(d18:1/18:0)	0.0228	0.0203	0.0229	0.0157	0.0296	0.0329	0.0195	0.0179	0.0344	0.022	0.0186	0.0269	0.0278	0.0317	0.0192	0.0232	0.0268	0.0355	0.0262	0.0226	0.0283	0.0156	0.0289	0.0157	0.0227	0.0207	0.0186	0.0221	0.0207	0.0406	0.00948	0.0261	0.0252	0.0151	0.0204	0.0174	0.0174	0.0314	0.0217	0.0293	0.0197	0.022	0.0274	0.0168	0.0189	0.0237	0.0323	0.0189	0.0169
CerP(d18:1/22:0)	0.0173	0.0134	0.0128	0.0151	0.0161	0.0177	0.0193	0.0107	0.0228	0.0143	0.0157	0.0181	0.0173	0.0197	0.0129	0.0146	0.0151	0.0244	0.0173	0.0167	0.0187	0.0132	0.0181	0.0106	0.0189	0.0127	0.0189	0.0145	0.0166	0.0304	0.00493	0.0156	0.0226	0.00943	0.0201	0.0148	0.014	0.0232	0.021	0.013	0.0131	0.0191	0.0247	0.00813	0.0153	0.0184	0.0283	0.0123	0.0139
CerP(d18:1/23:0)	0.00957	0.00715	0.00578	0.00877	0.00912	0.00759	0.0063	0.00624	0.0155	0.00702	0.00832	0.00949	0.0102	0.0128	0.008	0.0101	0.00854	0.0168	0.0084	0.00972	0.00919	0.00717	0.0108	0.00588	0.0129	0.00644	0.0104	0.00601	0.01	0.0193	0.004	0.00958	0.0115	0.00439	0.0088	0.0077	0.00691	0.0127	0.00892	0.00707	0.00861	0.00885	0.0111	0.00461	0.00924	0.0108	0.0164	0.00649	0.00794
CerP(d18:1/24:1)	0.0701	0.0411	0.0582	0.0758	0.0569	0.0772	0.0533	0.0458	0.0759	0.0575	0.0604	0.062	0.0693	0.0725	0.0529	0.0703	0.059	0.0845	0.07	0.0709	0.066	0.0569	0.0615	0.0449	0.0701	0.0559	0.0477	0.0575	0.0497	0.118	0.0245	0.0509	0.0668	0.0316	0.0604	0.0474	0.0612	0.0892	0.078	0.0641	0.0453	0.083	0.0814	0.0273	0.0539	0.0849	0.123	0.0414	0.0585
DhCer(d18:0/18:0)	0.0617	0.0183	0.0298	0.00972	0.0582	0.0469	0.0234	0.0192	0.0444	0.0223	0.0106	0.0561	0.0322	0.0582	0.016	0.0251	0.0645	0.017	0.0284	0.0235	0.0189	0.0221	0.031	0.0151	0.0103	0.0251	0.0108	0.0354	0.0137	0.0263	0.0139	0.0853	0.061	0.024	0.0342	0.035	0.0571	0.0169	0.0241	0.0654	0.0483	0.0077	0.0109	0.0237	0.0246	0.0676	0.073	0.0308	0.0114
DhCer(d18:0/20:0)	0.0187	0.00822	0.00949	0.00597	0.016	0.0145	0.00656	0.00527	0.0102	0.00742	0.00467	0.0169	0.00784	0.0118	0.00617	0.0091	0.0177	0.00615	0.00861	0.00703	0.00471	0.00454	0.00709	0.00402	0.00205	0.00664	0.00273	0.0101	0.00426	0.00793	0.00413	0.0284	0.0163	0.00874	0.0114	0.0143	0.0191	0.00481	0.0101	0.0106	0.0107	0.00305	0.00336	0.00955	0.00768	0.0237	0.0242	0.0103	0.00618
DhCer(d18:0/24:0)	0.256	0.0728	0.0879	0.0875	0.104	0.0921	0.0575	0.052	0.103	0.0586	0.0404	0.125	0.0828	0.166	0.0437	0.0748	0.128	0.0473	0.131	0.0841	0.12	0.0716	0.0731	0.0528	0.0481	0.128	0.0629	0.0724	0.053	0.085	0.0884	0.219	0.0855	0.0558	0.0826	0.121	0.134	0.059	0.0818	0.026	0.088	0.0487	0.0314	0.0549	0.0592	0.111	0.113	0.109	0.0686
DhCer(d18:0/24:1)	0.107	0.0172	0.0455	0.0296	0.0242	0.0365	0.0121	0.0203	0.0448	0.0184	0.0184	0.0458	0.0344	0.0568	0.0131	0.0265	0.0641	0.0113	0.0368	0.0341	0.0253	0.0261	0.0358	0.0263	0.0107	0.0295	0.0153	0.0297	0.0157	0.0458	0.0176	0.111	0.0638	0.0222	0.0217	0.0467	0.0662	0.0205	0.0392	0.0458	0.0408	0.0146	0.00869	0.0241	0.0318	0.0604	0.0535	0.0518	0.0377
HexCer(d18:1/14:0)	0.00736	0.00788	0.0223	0.00528	0.0275	0.0178	0.00524	0.00856	0.0244	0.0148	0.01	0.0141	0.0202	0.0213	0.00926	0.0174	0.0117	0.00815	0.0159	0.0124	0.023	0.0183	0.0131	0.00809	0.0159	0.0151	0.0161	0.0107	0.0082	0.0172	0.0108	0.0133	0.0132	0.00796	0.00885	0.0158	0.0113	0.0229	0.00396	0.0187	0.0127	0.00402	0.00657	0.00706	0.0133	0.0143	0.0164	0.0148	0.00693
HexCer(d18:1/20:0)	0.0633	0.0889	0.142	0.0736	0.184	0.138	0.0715	0.0622	0.192	0.123	0.094	0.0826	0.108	0.112	0.0627	0.0987	0.159	0.0709	0.13	0.103	0.121	0.143	0.131	0.0609	0.101	0.0767	0.101	0.157	0.081	0.129	0.0439	0.0925	0.103	0.0705	0.113	0.105	0.105	0.086	0.0774	0.132	0.0991	0.0557	0.0992	0.0287	0.0953	0.0812	0.113	0.0671	0.0788
HexCer(d18:1/22:0)	0.408	0.593	1.09	0.503	1.49	0.932	0.628	0.634	1.39	0.816	0.712	0.587	0.796	0.986	0.53	0.873	0.862	0.447	1.07	0.735	1.2	1.21	0.911	0.45	0.797	0.968	0.972	1.3	0.657	1.29	0.363	0.773	0.572	0.409	0.957	0.918	0.817	0.708	0.638	1.01	0.831	0.344	0.565	0.142	0.658	0.675	0.72	0.622	0.499
HexCer(d18:1/23:0)	0.327	0.521	0.655	0.353	1.12	0.74	0.381	0.417	1.31	0.663	0.57	0.541	0.748	0.929	0.42	0.782	0.768	0.556	0.693	0.579	0.643	1.11	0.814	0.436	0.836	0.65	0.71	1	0.627	1.17	0.311	0.61	0.496	0.34	0.727	0.73	0.659	0.519	0.4	0.444	0.704	0.341	0.438	0.161	0.651	0.535	0.584	0.502	0.449
HexCer(d18:1/24:0)	0.381	0.52	0.517	0.394	0.86	0.765	0.479	0.359	1.13	0.762	0.581	0.533	0.758	0.841	0.473	0.961	0.727	0.473	0.812	0.652	0.628	1.12	0.795	0.399	0.848	0.967	0.801	1.22	0.623	1.2	0.37	0.621	0.487	0.341	0.928	0.799	0.855	0.687	0.52	0.305	0.74	0.338	0.495	0.147	0.677	0.566	0.729	0.605	0.421
Hexosylsphingosine	0.0336	0.0521	0.0603	0.14	0.064	0.0858	0.0408	0.0569	0.0728	0.0578	0.0583	0.0589	0.0395	0.0608	0.0414	0.0521	0.0495	0.0513	0.0811	0.0397	0.0533	0.0262	0.0521	0.0435	0.0526	0.0316	0.0409	0.0729	0.0477	0.0507	0.0589	0.0888	0.026	0.0512	0.0473	0.053	0.0473	0.0509	0.0505	0.0703	0.0357	0.0433	0.0349	0.0443	0.0664	0.158	0.0406	0.0387	0.0553
LacCer(d18:1/14:0)	0.177	0.129	0.258	0.151	0.309	0.276	0.126	0.212	0.259	0.235	0.175	0.236	0.27	0.176	0.176	0.197	0.174	0.162	0.247	0.17	0.257	0.132	0.222	0.174	0.243	0.185	0.224	0.185	0.162	0.205	0.167	0.232	0.113	0.144	0.153	0.257	0.102	0.289	0.121	0.187	0.113	0.0884	0.12	0.154	0.19	0.168	0.181	0.236	0.148
LacCer(d18:1/17:0)	0.0263	0.0231	0.0449	0.0307	0.0477	0.0435	0.0277	0.0417	0.0456	0.0454	0.0357	0.0386	0.0445	0.0323	0.0262	0.0287	0.0371	0.0327	0.0377	0.0323	0.0446	0.0223	0.0365	0.0347	0.0304	0.0294	0.0341	0.0408	0.0319	0.0448	0.02	0.0364	0.0226	0.0206	0.0359	0.0361	0.0209	0.0273	0.036	0.0444	0.0224	0.0236	0.0212	0.0174	0.033	0.0593	0.0305	0.0302	0.0268
LacCer(d18:1/18:0)	0.0633	0.0676	0.101	0.0488	0.087	0.0868	0.0643	0.0761	0.116	0.0914	0.0555	0.102	0.119	0.0835	0.0744	0.0694	0.109	0.081	0.0796	0.084	0.117	0.0522	0.103	0.0533	0.0787	0.0786	0.0718	0.0975	0.0889	0.0858	0.0495	0.0993	0.057	0.0604	0.09	0.0753	0.0548	0.0608	0.066	0.0903	0.0543	0.0469	0.0729	0.0369	0.0648	0.0983	0.0579	0.0538	0.0552
LacCer(d18:1/18:1)	0.0302	0.0308	0.0436	0.0568	0.0468	0.0413	0.032	0.0449	0.0505	0.0524	0.0534	0.0418	0.0517	0.0326	0.0373	0.0418	0.0427	0.0345	0.0389	0.0432	0.0483	0.0234	0.0414	0.0346	0.0381	0.0413	0.0396	0.0366	0.0395	0.048	0.0306	0.0387	0.0255	0.0271	0.046	0.0454	0.0273	0.0315	0.0723	0.0521	0.0236	0.0259	0.027	0.0185	0.0348	0.0405	0.0398	0.0326	0.0362
LacCer(d18:1/20:0)	0.0702	0.0828	0.114	0.0507	0.0624	0.0961	0.0595	0.0667	0.135	0.0797	0.0444	0.123	0.115	0.0914	0.0633	0.0779	0.123	0.0711	0.0888	0.0439	0.0874	0.0457	0.0851	0.0383	0.0639	0.0587	0.0537	0.0702	0.0606	0.0679	0.0607	0.182	0.0635	0.0628	0.0821	0.0711	0.0732	0.0651	0.0724	0.148	0.0552	0.0434	0.0512	0.0302	0.0528	0.125	0.0634	0.0641	0.0652
LacCer(d18:1/22:0)	0.312	0.367	0.382	0.216	0.271	0.463	0.292	0.343	0.603	0.362	0.186	0.628	0.474	0.45	0.255	0.306	0.38	0.348	0.448	0.201	0.402	0.185	0.327	0.153	0.226	0.31	0.232	0.317	0.26	0.335	0.269	0.894	0.326	0.269	0.421	0.446	0.399	0.267	0.359	0.54	0.269	0.19	0.203	0.126	0.261	0.743	0.277	0.345	0.293
LacCer(d18:1/23:0)	0.0689	0.0867	0.0706	0.0615	0.0659	0.102	0.0559	0.0642	0.168	0.0801	0.0503	0.141	0.168	0.116	0.0572	0.0915	0.0888	0.0933	0.0894	0.054	0.0829	0.0699	0.0996	0.0457	0.0899	0.065	0.0747	0.0757	0.0674	0.082	0.0558	0.138	0.063	0.0543	0.101	0.0913	0.0653	0.0638	0.0791	0.0533	0.0733	0.0546	0.0468	0.0336	0.0648	0.115	0.0769	0.0655	0.0619
S1P(d16:1)	0.201	0.144	0.187	0.0628	0.248	0.169	0.114	0.117	0.321	0.135	0.157	0.234	0.244	0.25	0.149	0.178	0.157	0.11	0.192	0.145	0.255	0.165	0.176	0.146	0.129	0.18	0.193	0.163	0.107	0.114	0.144	0.292	0.186	0.133	0.106	0.102	0.118	0.151	0.0839	0.19	0.166	0.0982	0.127	0.202	0.138	0.182	0.141	0.161	0.109
S1P(d17:1)	0.0586	0.058	0.0684	0.0225	0.0749	0.0546	0.0457	0.0509	0.104	0.0499	0.0477	0.0719	0.0653	0.078	0.0466	0.0467	0.0591	0.0395	0.0565	0.0387	0.0536	0.0444	0.0504	0.0448	0.0349	0.0533	0.0465	0.0579	0.0337	0.0471	0.0329	0.0765	0.0499	0.0413	0.0436	0.033	0.0365	0.0269	0.0383	0.075	0.0453	0.0349	0.0346	0.0637	0.0466	0.0641	0.0499	0.0618	0.0476
S1P(d18:2)	0.414	0.328	0.422	0.315	0.445	0.424	0.353	0.284	0.496	0.322	0.312	0.384	0.361	0.427	0.372	0.361	0.36	0.294	0.405	0.267	0.401	0.271	0.304	0.266	0.251	0.442	0.28	0.391	0.246	0.319	0.318	0.503	0.34	0.437	0.277	0.28	0.274	0.257	0.273	0.567	0.297	0.241	0.304	0.322	0.337	0.476	0.356	0.548	0.326
SM(d16:1/16:0)	0.275	0.346	0.431	0.0852	0.595	0.284	0.254	0.255	0.744	0.335	0.32	0.446	0.676	0.825	0.247	0.385	0.325	0.255	0.439	0.38	0.679	0.596	0.355	0.361	0.413	0.479	0.496	0.312	0.192	0.306	0.385	0.676	0.591	0.218	0.285	0.276	0.319	0.315	0.148	0.485	0.46	0.17	0.206	0.254	0.319	0.45	0.383	0.287	0.161
SM(d16:1/18:0)	0.222	0.218	0.2	0.0455	0.227	0.194	0.144	0.141	0.32	0.165	0.127	0.274	0.337	0.384	0.156	0.185	0.236	0.131	0.202	0.236	0.239	0.302	0.245	0.186	0.186	0.178	0.183	0.195	0.118	0.152	0.129	0.326	0.39	0.151	0.161	0.103	0.183	0.159	0.0757	0.24	0.311	0.11	0.14	0.261	0.174	0.22	0.187	0.146	0.0754
SM(d16:1/24:0)	0.181	0.206	0.206	0.0956	0.323	0.208	0.181	0.163	0.157	0.198	0.211	0.246	0.359	0.464	0.147	0.264	0.146	0.131	0.353	0.244	0.495	0.355	0.185	0.193	0.245	0.377	0.312	0.216	0.14	0.177	0.176	0.393	0.34	0.119	0.254	0.161	0.234	0.314	0.0946	0.218	0.269	0.142	0.122	0.133	0.167	0.296	0.287	0.187	0.0917
SM(d16:1/24:1)	0.34	0.356	0.47	0.156	0.52	0.364	0.249	0.275	0.756	0.364	0.404	0.491	0.669	0.756	0.291	0.445	0.329	0.241	0.513	0.428	0.657	0.588	0.429	0.389	0.401	0.51	0.392	0.373	0.242	0.403	0.352	0.701	0.754	0.267	0.314	0.257	0.412	0.465	0.169	0.483	0.551	0.26	0.219	0.298	0.349	0.583	0.566	0.328	0.199
SM(d18:0/16:0)	0.00761	0.00534	0.00903	0.0058	0.0096	0.0078	0.00681	0.00649	0.00819	0.00808	0.00578	0.00843	0.00835	0.00874	0.00361	0.00689	0.0073	0.00698	0.00702	0.00412	0.0108	0.00389	0.00655	0.00515	0.00629	0.00809	0.00812	0.00712	0.00745	0.0108	0.0052	0.00647	0.00473	0.00276	0.00791	0.00797	0.00741	0.00881	0.00755	0.00648	0.00469	0.00793	0.00352	0.00271	0.00659	0.00331	0.00637	0.00624	0.0054
SM(d18:0/18:0)	0.00287	0.00135	0.00216	0.000577	0.00265	0.00233	0.00109	0.00152	0.00282	0.00153	0.00101	0.00277	0.0032	0.00329	0.00107	0.0014	0.00354	0.00155	0.00189	0.00335	0.0029	0.00152	0.00272	5.77e-05	0.00163	0.00178	0.00123	0.00229	0.00161	0.00196	0.000668	0.00567	0.00411	0.000714	0.00163	0.0021	0.00309	0.000982	0.00175	0.00385	0.00276	0.00109	0.00142	0.000863	0.00161	0.00217	0.00274	0.00129	0.000959
SM(d18:1/14:0)	0.0425	0.0531	0.075	0.0584	0.0755	0.056	0.0478	0.0646	0.086	0.0501	0.0704	0.0638	0.0988	0.0717	0.0408	0.058	0.0703	0.0448	0.0471	0.0518	0.0733	0.0645	0.0588	0.0474	0.0522	0.0578	0.0601	0.0718	0.052	0.0712	0.033	0.0641	0.0449	0.0365	0.0569	0.0507	0.0476	0.0523	0.0743	0.093	0.0548	0.046	0.0388	0.0471	0.0459	0.0628	0.0552	0.0444	0.0481
SM(d18:1/17:0)	0.0198	0.0231	0.0359	0.0202	0.0467	0.0386	0.0269	0.0366	0.0404	0.0298	0.0272	0.032	0.0375	0.0367	0.0228	0.028	0.0302	0.0282	0.0303	0.0183	0.04	0.029	0.03	0.0258	0.0246	0.0259	0.0324	0.0279	0.0276	0.0417	0.0141	0.0264	0.0187	0.0157	0.0357	0.0271	0.0184	0.0244	0.0282	0.0367	0.0182	0.0277	0.0192	0.0212	0.0278	0.0227	0.0207	0.0203	0.0258
SM(d18:1/20:0)	0.286	0.384	0.382	0.295	0.49	0.436	0.298	0.254	0.543	0.341	0.316	0.325	0.441	0.513	0.257	0.405	0.463	0.247	0.392	0.411	0.452	0.431	0.359	0.251	0.274	0.312	0.335	0.442	0.259	0.435	0.189	0.528	0.429	0.281	0.362	0.266	0.473	0.337	0.327	0.471	0.415	0.197	0.291	0.26	0.281	0.427	0.517	0.426	0.264
SM(d18:1/20:1)	0.0358	0.0469	0.0709	0.0411	0.0856	0.0775	0.0456	0.0357	0.092	0.0645	0.0546	0.0459	0.0534	0.0466	0.037	0.0499	0.0788	0.0442	0.0727	0.0471	0.0536	0.066	0.0723	0.0366	0.0513	0.0357	0.0513	0.0804	0.0505	0.062	0.0224	0.0448	0.0454	0.0428	0.0596	0.0576	0.0514	0.0427	0.0415	0.0545	0.0426	0.04	0.056	0.0211	0.0487	0.0376	0.0476	0.0324	0.0516
SM(d18:1/22:0)	0.864	1.19	1.25	1.07	1.78	1.22	1.2	1.03	1.84	1.01	1.09	1.22	1.32	1.81	0.982	1.24	1.08	0.822	1.49	1.15	1.89	1.47	0.995	0.751	0.913	1.48	1.28	1.34	0.93	1.46	0.813	1.81	1.25	0.797	1.31	1.15	1.59	1.22	1.2	1.48	1.37	0.731	0.8	0.578	0.907	1.36	1.57	1.43	0.813
SM(d18:1/23:0)	0.281	0.464	0.352	0.374	0.631	0.428	0.346	0.32	0.749	0.375	0.372	0.425	0.614	0.751	0.344	0.486	0.387	0.381	0.515	0.406	0.66	0.665	0.387	0.296	0.449	0.608	0.472	0.476	0.338	0.569	0.264	0.606	0.454	0.263	0.414	0.373	0.601	0.424	0.342	0.469	0.498	0.29	0.235	0.255	0.364	0.437	0.615	0.509	0.29
SM(d18:2/16:0)	0.557	0.648	0.71	0.49	0.919	0.776	0.597	0.584	1.01	0.656	0.577	0.604	0.851	1.02	0.574	0.77	0.708	0.556	0.772	0.679	1.07	0.824	0.633	0.513	0.63	0.847	0.613	0.718	0.428	0.754	0.714	0.822	0.711	0.597	0.637	0.595	0.616	0.572	0.58	1.01	0.742	0.447	0.553	0.4	0.652	0.742	0.743	0.686	0.397
SM(d18:2/18:0)	0.272	0.247	0.275	0.126	0.296	0.314	0.231	0.216	0.331	0.227	0.168	0.25	0.353	0.362	0.196	0.256	0.393	0.202	0.227	0.234	0.356	0.307	0.294	0.185	0.206	0.245	0.203	0.312	0.182	0.291	0.178	0.279	0.258	0.255	0.232	0.151	0.201	0.103	0.169	0.169	0.15	0.18	0.271	0.209	0.236	0.231	0.105	0.206	0.136
SM(d18:2/22:0)	0.531	0.623	0.65	0.47	0.688	0.693	0.699	0.501	0.845	0.577	0.579	0.544	0.707	0.872	0.418	0.709	0.563	0.433	0.727	0.541	1.11	0.82	0.582	0.429	0.515	0.797	0.638	0.638	0.409	0.827	0.446	0.708	0.562	0.509	0.633	0.525	0.539	0.629	0.577	0.75	0.673	0.449	0.492	0.305	0.51	0.659	0.632	0.531	0.394
SM(d18:2/24:0)	0.358	0.406	0.414	0.379	0.635	0.701	0.494	0.409	0.758	0.462	0.426	0.421	0.594	0.799	0.31	0.578	0.383	0.383	0.656	0.377	1.08	0.602	0.378	0.297	0.442	0.772	0.5	0.544	0.308	0.56	0.371	0.53	0.39	0.307	0.539	0.412	0.441	0.609	0.384	0.606	0.505	0.374	0.371	0.196	0.403	0.468	0.547	0.428	0.279
SM(d18:2/24:1)	0.989	0.94	1.18	0.991	1.12	1.47	0.936	0.887	1.73	1.1	1.04	0.996	1.32	1.63	0.831	1.36	1.1	0.83	1.24	0.873	1.6	1.33	1.09	0.825	0.965	1.33	0.838	1.2	0.684	1.37	1.04	1.24	1.16	0.957	1.03	0.825	1.12	1.06	0.972	1.5	1.28	0.923	0.873	0.619	1.1	1.36	1.53	1.04	0.761
Sphingosine(d16:1)	0.116	0.151	0.11	0.0392	0.182	0.0863	0.074	0.0917	0.166	0.0821	0.0788	0.225	0.106	0.119	0.086	0.0914	0.104	0.0612	0.175	0.0438	0.0377	0.0339	0.0545	0.0349	0.0439	0.0569	0.0308	0.0929	0.0501	0.0468	0.0814	0.32	0.136	0.0909	0.0541	0.0573	0.0839	0.051	0.0272	0.093	0.0589	0.032	0.0243	0.0997	0.0683	0.176	0.0787	0.0693	0.0487
[truncated: 10 more columns]

## Sheet: 6 Metadata_lipids
SampleID	Condition
6	PACS-POTS
7	PACS-POTS
8	PACS+POTS
9	PACS-POTS
10	PACS+POTS
11	PACS+POTS
12	PACS+POTS
13	PACS+POTS
15	PACS-POTS
16	PACS-POTS
17	PACS+POTS
18	PACS-POTS
19	PACS-POTS
20	PACS-POTS
21	PACS+POTS
22	PACS-POTS
23	PACS-POTS
24	PACS+POTS
25	PACS+POTS
26	Healthy
27	Healthy
28	Healthy
29	Healthy
30	Healthy
31	Healthy
32	Healthy
33	Healthy
41	PACS-POTS
42	PACS-POTS
43	PACS-POTS
44	PACS+POTS
45	PACS-POTS
46	PACS+POTS
47	PACS-POTS
48	PACS-POTS
49	PACS-POTS
50	PACS-POTS
51	PACS-POTS
52	PACS-POTS
53	PACS-POTS
54	PACS-POTS
55	PACS+POTS
56	PACS+POTS
57	PACS+POTS
58	PACS+POTS
59	PACS+POTS
60	PACS+POTS
61	PACS+POTS
62	PACS+POTS
63	PACS+POTS
64	PACS+POTS
65	Healthy
66	Healthy
67	Healthy
68	Healthy
69	Healthy
70	Healthy
71	Healthy
79	Healthy
